# Supplementary material for: Impact of drought stress on simultaneously occurring pathogen infection in field-grown chickpea
Source: Sci Rep. 2019 Apr 3;9:5577. doi: 10.1038/s41598-019-41463-z (PMC6447570; doi:10.1038/s41598-019-41463-z)
Supplement: Supplementary file 2 — Supplementary file 1-3 [file 41598_2019_41463_MOESM2_ESM.xlsx]

## Sheet: Info
	Supplementary files 1-3
	Impact of drought stress on simultaneously occurring pathogen infection in field-grown chickpea
	Ranjita Sinha1, Vadivelmurugan Irulappan1, #, Basavaiah Mohan Raju2, Suganthi Angappan3 and Muthappa Senthil-Kumar1, *

## Sheet: Supplementary file S1
Supplementary File S1. Soil moisture data of field location 1 from 2015 to 2018
SMC was recorded by Lutron PMS-714 soil moisture meter at 15 cm depth from surface. Each bar is average of 4 block replicates with SEM.
Impact of drought stress on simultaneously occurring pathogen infection in field-grown chickpea
Ranjita Sinha1, Vadivelmurugan Irulappan1, #, Basavaiah Mohan Raju2, Suganthi Angappan3 and Muthappa Senthil-Kumar1, *
	Supplementary file S1. Soil moisture data of field location 1 from 2015 to 2016
	Soil moisture data average of four replicate
		2015-12-03	2015-12-07	2015-12-08	2015-12-10	2015-12-14	2015-12-16	2015-12-18	2015-12-21	2015-12-23	2015-12-26	2015-12-28	2015-12-30		2016-01-01	2016-01-05	2016-01-07	2016-01-11	2016-01-13	2016-01-19	2016-01-27	2016-01-28	2016-01-30		2016-02-02	2016-02-04	2016-02-06	2016-02-08	2016-02-09	2016-02-11
	Control	15.8125	9.4	9.91667	24.5917	12.775	20.4333	16.9167	12.225	11.55	9.61667	9.08333	7.29167	Control	8.19167	20.7583	16.7167	12.3417	11.7417	13.625	7.21667	23.0167	13.3833	Control	8.79167	6.65	6.23333	3.75	2.58333	4.84167
	Mild DS	8.25	11.7667	11.65	12.4167	8.425	9.86667	9.29167	8.55833	9.1	19.85	15.3333	13.4083	Mild DS	12.8583	11.9417	9.2	5.14167	18.4417	11.45	5.99167	22.8667	13.0667	Mild DS	7.86667	6.26667	6.11667	3.80833	4.18333	23.275
	Moderate DS	6.7	1.075	0.783333	4.13333	6.39167	10.6417	9.425	8.28333	8.10833	19.8583	14.4583	20.1417	Moderate DS	16.025	12.5583	10.225	12.4917	16.85	19.55	4.79167	6.46667	4.925	Moderate DS	2.65833	2.95833	2.28333	3	1.175	22.6667
	Severe DS	6.1	2.50833	0.833333	2.56667	4.48333	3.00833	3.00833	37	18.4083	15.8167	12.75	10.925	Severe DS	10.6	10.825	8.875	6.84167	7.13333	5.26667	3.19167	5.6	3.56667	Severe DS	2.88333	2.38333	2.03333	1.69167	0.541667	22.2583
	Pathogen	15.8875	9.85833	10.5667	23.875	9.15	21.075	16.1583	13.6083	12.5167	10.8417	9.28333	8.925	Pathogen	9.44167	21.0833	17.2	11.875	11.7083	14.0667	8.425	22.4833	14.225	Pathogen	8.325	6.56667	5.26667	3.90833	3.05833	5.29167
	Mild CS	3.8625	9.79167	10.5167	9.26667	11.325	8.23333	7.29167	7.88333	6.24167	17.8917	14.075	11.1833	Mild CS	8.925	10.25	8.225	4.21667	16.5917	10.675	8.04167	20.9667	12.5917	Mild CS	8.41667	6.45833	5.94167	5.49167	2.4	21.1833
	Moderate CS	5.75	1.49167	2.69167	3.49167	4.83333	12.75	10.7	9.95833	9.4	20.05	18.2333	21.125	Moderate CS	17.8583	14.5333	12.125	8.31667	17.8417	19.7083	6.61667	8.525	5.89167	Moderate CS	5.3	1.80833	3.575	2.55	3.45	23.5833
	Severe CS	6.0875	2.15	0.883333	2.025	3.48333	3.35	2.45833	37.7667	18.5667	15.5167	11.1917	10.5333	Severe CS	11.0917	10.3833	8.83333	6.675	7.65	5.43333	3.55	4.59167	3.21667	Severe CS	2.14167	1.25	1.55833	2.8	1.46667	3.2
	Standard Error of Mean
		2015-12-03	2015-12-07	2015-12-08	2015-12-10	2015-12-14	2015-12-16	2015-12-18	2015-12-21	2015-12-23	2015-12-26	2015-12-28	2015-12-30		2016-01-01	2016-01-05	2016-01-07	2016-01-11	2016-01-13	2016-01-19	2016-01-27	2016-01-28	2016-01-30		2016-02-02	2016-02-04	2016-02-06	2016-02-08	2016-02-09	2016-02-11
	Control	0.657132	0.733081	0.592312	3.70063	1.10146	0.884957	0.433013	1.74071	0.343592	0.450206	0.627974	0.835373	Control	0.460349	1.29088	0.44897	0.297014	0.23897	0.694739	0.962876	0.550673	0.546114	Control	0.52834	0.452667	0.490842	1.46088	0.510174	0.913416
	Mild DS	0.980009	0.443262	0.783688	1.75249	1.99097	0.912871	0.600212	0.818691	1.13235	1.10876	1.13766	1.29432	Mild DS	1.64747	1.39406	0.855592	0.9272	0.979264	0.434933	0.964113	0.601079	0.271825	Mild DS	1.05207	1.03289	1.03114	0.784618	0.601618	0.686156
	Moderate DS	0.635413	0.181238	0.245515	1.38183	2.3159	0.587426	0.237804	0.159571	0.131498	1.51825	1.2562	1.62955	Moderate DS	2.5073	1.08238	1.15889	7.05274	1.21148	1.68229	1.45229	0.941925	0.603903	Moderate DS	0.570311	1.14838	1.16877	1.23843	0.564436	1.3689
	Severe DS	0.955467	1.44833	0.216453	0.989295	1.66858	0.975665	0.989236	1.87848	1.53878	0.877866	0.964029	1.02509	Severe DS	0.992658	0.630898	0.202015	0.425436	0.560588	0.878446	0.751834	0.439907	0.430762	Severe DS	0.847382	0.439802	0.539719	0.727295	0.311024	0.892186
	Pathogen	1.68676	1.01775	0.613581	3.67457	2.63665	1.12623	0.312213	1.03346	0.727438	0.285247	0.543906	0.439355	Pathogen	0.12351	0.754922	0.322892	0.341396	0.424564	0.449279	0.809821	0.37031	1.54455	Pathogen	1.07034	0.851687	0.63872	0.791316	0.891043	0.823877
	Mild CS	0.555043	0.779289	0.21322	0.634939	3.50178	0.338843	0.585215	0.29234	1.08537	1.21132	0.859627	1.08325	Mild CS	1.25627	1.23622	0.325285	0.907734	1.20695	1.18988	2.34948	1.64018	1.15529	Mild CS	0.408362	1.25664	0.741042	1.54616	0.502402	1.58193
	Moderate CS	1.55175	0.857254	0.894259	0.842326	1.60987	2.51965	1.85866	1.34111	2.13927	1.07914	1.74759	1.36926	Moderate CS	1.67162	1.75884	1.34422	1.61758	0.700182	0.98933	2.11014	1.27173	1.17689	Moderate CS	0.329702	0.323572	0.762109	1.52768	0.247019	0.748146
	Severe CS	0.462049	1.2425	0.443993	0.789559	0.984839	0.821527	0.932874	2.60665	1.10109	1.27166	0.729583	0.311508	Severe CS	0.863496	0.53081	0.651067	0.791082	0.388373	1.13733	0.636032	0.916351	0.794017	Severe CS	0.706894	0.554193	0.338673	0.607819	0.5155	0.711675
	Different letters indicating significant difference in mean at p value 0.05
		2015-12-03	2015-12-07	2015-12-08	2015-12-10	2015-12-14	2015-12-16	2015-12-18	2015-12-21	2015-12-23	2015-12-26	2015-12-28	2015-12-30		2016-01-01	2016-01-05	2016-01-07	2016-01-11	2016-01-13	2016-01-19	2016-01-27	2016-01-28	2016-01-30		2016-02-02	2016-02-04	2016-02-06	2016-02-08	2016-02-09	2016-02-11
	Control	A	B	B	A	A	A	A	BC	BC	C	D	D	Control	D	A	A	A	B	BC	AB	A	A	Control	A	A	A	AB	BCD	B
	Mild DS	B	A	A	B	ABC	BC	BC	CD	CD	A	AB	B	Mild DS	BC	BC	C	AB	A	BC	AB	A	A	Mild DS	A	A	A	AB	A	A
	Moderate DS	B	C	D	CD	BC	BC	BC	D	D	A	B	A	Moderate DS	AB	BC	BC	A	A	A	AB	BC	BC	Moderate DS	C	B	CD	AB	DE	A
	Severe DS	BC	C	D	D	C	D	D	A	A	B	BC	BC	Severe DS	CD	C	C	AB	C	D	B	C	BC	Severe DS	C	B	CD	B	E	A
	Pathogen	A	B	AB	A	ABC	A	A	B	B	C	D	CD	Pathogen	CD	A	A	AB	B	B	A	A	A	Pathogen	A	A	AB	AB	ABC	B
	Mild CS	C	B	AB	BC	AB	C	C	D	D	AB	BC	BC	Mild CS	CD	C	C	B	A	C	A	A	A	Mild CS	A	A	A	A	BCD	A
	Moderate CS	BC	C	C	CD	C	B	B	BCD	BCD	A	A	A	Moderate CS	A	B	B	AB	A	A	AB	B	B	Moderate CS	B	B	BC	AB	AB	A
	Severe CS	BC	C	D	D	C	D	D	A	A	B	CD	BC	Severe CS	CD	C	C	AB	C	D	B	C	C	Severe CS	C	B	D	AB	CDE	B
	Supplementary file S1. Soil moisture data of field location 1 from 2016 to 2017
	Soil moisture data average of four replicate
		2017-02-02	2017-02-04	2017-02-06	2017-02-07	2017-02-14	2017-02-16	2017-02-18
	Control	18.0556	14.4556	13.1667	9.14444	9.37778	5.36667	5.22222
	Mild DS	16.5333	15.1833	13.1125	11.2917	6.08333	4.35833	4.85833
	Moderate DS	12.1	9.83333	10.4556	10.8333	5.86667	3.87778	3.12222
	Severe DS	9.05556	8.77778	8.23333	6.58889	8.4	7.01667	5.17778
	Pathogen	16.85	14.8	13.875	9.61667	8.20833	6.15556	4.67778
	Mild CS	17.4	15.4	13.65	10.9417	6.24444	3.25	3.88889
	Moderate CS	12.3	12.1833	10.4333	7.26667	6.2	3.24444	2.04444
	Severe CS	12.1111	10.6778	10.0333	8.88889	6.75556	4.8	4.88889
	Standard Error of Mean
		2017-02-02	2017-02-04	2017-02-06	2017-02-07	2017-02-14	2017-02-16	2017-02-18
	Control	0.194603	0.786047	0.716667	0.526079	0.259451	1.27279	0.877074
	Mild DS	0.803119	0.520416	1.10343	0.863817	0.432371	1.32087	1.31455
	Moderate DS	0.819214	0.377492	0.797624	0.636396	0.476387	0.892147	0.890121
	Severe DS	0.57743	0.998935	0.0707107	0.312842	1.42683	0.335134	0.718892
	Pathogen	0.848364	0.654755	0.274326	0.746411	1.53233	0.774298	0.762367
	Mild CS	0.587682	0.865918	0.729202	0.960553	0.654118	0.381639	1.04034
	Moderate CS	1.30841	1.1903	0.268225	0.672681	0.82479	0.941974	1.07939
	Severe CS	2.22101	1.14677	0.640529	1.19086	0.619438	0.220479	1.70133
	Different letters indicating significant difference in mean at p value 0.05
		2017-02-02	2017-02-04	2017-02-06	2017-02-07	2017-02-14	2017-02-16	2017-02-18
	Control	A	AB	A	ABC	A	A	A
	Mild DS	A	A	A	A	B	A	A
	Moderate DS	B	CD	B	A	B	A	A
	Severe DS	C	D	C	C	AB	A	A
	Pathogen	A	AB	A	AB	AB	A	A
	Mild CS	A	A	A	A	B	A	A
	Moderate CS	B	BC	B	BC	B	A	A
	Severe CS	B	CD	BC	ABC	AB	A	A
	Supplementary file S1. Soil moisture data of field location 1 from 2017 to 2018
	Soil moisture data average of four replicate
		2017-12-07	2017-12-09	2017-12-12	2017-12-14	2017-12-16	2017-12-19	2017-12-21	2017-12-23	2017-12-27	2017-12-29		2018-01-01	2018-01-03	2018-01-05	2018-01-08	2018-01-10	2018-01-12	2018-01-15	2018-01-17	2018-01-19	2018-01-22	2018-01-24	2018-01-27	2018-01-30		2018-02-01	2018-02-05	2018-02-09	2018-02-12	2018-02-17	2018-02-21	2018-02-24	2018-02-27
	Control	15.0833	10.5583	13.3	12.6667	10.7167	16.7083	14.3667	12.9667	14.2083	11.6333	Control	11.8083	11.9667	8.25833	14.5167	13.0833	11.4083	8.8	16.9333	14.7	11.425	8.08333	14.2667	12.2917	Control	9.10833	5.125	6.55833	16.2583	11.675	4.34167	8.725	4.84167
	Mild DS	3.54167	1.8	9.83333	8.61667	7.575	15.9	14.375	12.35	11.1917	8.91667	Mild DS	7.98333	7.23333	4.38333	15.075	13.9917	12.6417	10.925	9.6	7.59167	4.575	5.41667	14.6667	12.7583	Mild DS	11.6	8.41667	6.65833	6.575	12.7917	6.125	9.1	4.4
	Moderate DS	3.06667	3.5	10.8833	9.85	7.9	6.59167	4.73333	4.60833	15.25	12.7333	Moderate DS	12.2167	10.1667	9.08333	7.83333	5.86667	8.45	6.03333	3.11667	2.425	4.1	3.59167	15.9417	13.4083	Moderate DS	12.2917	7.39167	5.925	4.975	7.15	0.725	5.825	2.49167
	Severe DS	2.36667	1.55	9.2	8.73333	8.15	3.78333	2.8	2.95	5.33333	1.53333	Severe DS	4.05	1.75	4.38333	13.5667	11.85	13.1833	10.65	6.23333	5.23333	6.2	6.58333	3.06667	6.03333	Severe DS	2.66667	3.45	0.65	1.65	14.0667	5.98333	11.8083	9.88333
	Pathogen	15.3167	11.4889	12.9333	11.5917	9.55	15.8	14.2	11.325	13.9583	12.1917	Pathogen	11.0083	8.76667	6.88333	14.4167	12.625	10.475	9.60833	13.95	11.6083	7.91667	5.225	14.3	12.2417	Pathogen	8.50833	4.35833	3.425	14.6833	12.7917	3.85	8.04167	7.80833
	Mild CS	2.775	2.10833	9.14167	8.43333	7.33333	15.225	12.975	12.8167	11.2167	9.20833	Mild CS	7.45	5.925	3.76667	14.475	11.7917	12.15	8.775	5.675	7.725	2.325	3.66667	14.1083	13.1417	Mild CS	12.2167	7.05	5.56667	2.89167	13.65	7.30833	8.525	3.09167
	Moderate CS	2.12222	1.07778	9.67778	9.06667	5.57778	2.25556	4.3	2.77778	13.4222	13.3111	Moderate CS	10.8333	9.94444	7.68889	7.68889	7.5	5.32222	1.56667	2.93333	2.91111	2.43333	1.1	13.8778	12.6222	Moderate CS	12.1111	9.17778	6.02222	3.15556	4.7	0.246667	4.04444	2.64444
	Severe CS	3.65833	3.475	9.55833	9.64167	6.775	5.5	4.00833	4.50833	3.10833	2.71667	Severe CS	2.35	1.65833	3.675	15.2667	14.575	14.6333	10.8667	9.39167	7.31667	7.39167	5.39167	3.15833	2.85	Severe CS	2.425	0.65	1	0.566667	13.8167	8.725	10.15	6.09167
	Standard Error of Mean
		2017-12-07	2017-12-09	2017-12-12	2017-12-14	2017-12-16	2017-12-19	2017-12-21	2017-12-23	2017-12-27	2017-12-29		2018-01-01	2018-01-03	2018-01-05	2018-01-08	2018-01-10	2018-01-12	2018-01-15	2018-01-17	2018-01-19	2018-01-22	2018-01-24	2018-01-27	2018-01-30		2018-02-01	2018-02-05	2018-02-09	2018-02-12	2018-02-17	2018-02-21	2018-02-24	2018-02-27
	Control	0.715746	1.3384	0.576508	0.494273	0.65622	0.458466	0.463831	0.531377	0.592473	0.0754615	Control	0.280964	0.276637	0.519398	0.350694	0.379052	0.174553	0.775045	0.67464	0.479728	0.212582	0.787974	0.378227	0.293299	Control	1.20384	1.17765	0.496848	0.533512	0.494325	1.12986	0.556574	0.312333
	Mild DS	0.716315	0.442374	0.222049	0.248468	0.103665	0.405003	0.622871	0.569173	0.386288	0.713024	Mild DS	0.329246	0.661123	0.835788	0.545865	0.395702	0.377377	0.242205	1.39219	0.769413	1.45064	1.46413	0.707107	0.47087	Mild DS	0.228218	0.915492	1.16871	1.58322	0.58433	1.82054	0.548356	1.48146
	Moderate DS	0.804329	0.803205	0.330299	0.362189	0.999375	0.279477	1.03024	0.540624	0.153885	0.226691	Moderate DS	0.947621	0.938601	1.25424	1.18198	1.40268	1.12438	1.7199	1.306	1.22511	2.08557	1.54333	0.434034	0.399022	Moderate DS	0.326253	1.64242	1.26389	0.767606	0.839684	0.381222	1.10945	0.806516
	Severe DS	0.883333	0.0416667	0.433333	0.0666667	0.0416667	0.208333	0.0333333	0.808333	0.55	0.416667	Severe DS	1.35833	0.808333	2.14167	0.0166667	1.225	0.658333	0.341667	0.916667	1.51667	0.9	0.708333	0.2	0.266667	Severe DS	0.166667	0.541667	0.325	0.725	0.15	0.125	0.720833	0.458333
	Pathogen	0.804976	0.901062	0.834499	0.571715	0.71923	1.02456	1.15109	0.441332	0.719893	0.583973	Pathogen	0.815252	2.09371	1.99076	0.848978	0.360627	0.763069	1.76806	1.39873	1.32641	1.29156	1.65481	0.430923	0.911301	Pathogen	1.00605	1.43679	0.978972	0.700446	0.306498	1.09179	1.13599	0.912976
	Mild CS	0.836193	0.555074	0.611734	0.179118	0.300694	0.875466	0.695659	0.700446	0.634046	0.874117	Mild CS	0.81005	1.13532	1.50642	0.196276	0.258031	0.313692	0.756763	0.336934	0.525644	0.51172	1.40786	0.479637	0.300318	Mild CS	0.611975	1.57182	1.44448	0.93351	0.297793	0.447737	0.567937	1.3079
	Moderate CS	0.647836	0.215309	0.430833	0.0827759	0.537886	0.310416	0.513341	0.328107	0.256159	0.359355	Moderate CS	0.641757	0.469896	0.585367	0.969377	0.928061	0.251784	0.468053	1.03932	0.623213	0.961191	0.389444	0.542001	0.74639	Moderate CS	0.735393	0.632651	1.26274	0.303478	1.31071	0.17442	0.142941	0.735519
	Severe CS	0.933287	0.673648	0.224653	0.348882	0.908477	0.606561	1.14954	0.887832	0.312111	0.309682	Severe CS	0.685211	0.497267	1.26169	0.480885	0.626983	0.240947	1.16022	1.25207	0.430842	1.179	0.932245	1.02777	1.23999	Severe CS	0.86445	0.325854	0.763854	0.350198	0.686932	0.662526	0.600983	1.43132
	Different letters indicating significant difference in mean at p value 0.05
		2017-12-07	2017-12-09	2017-12-12	2017-12-14	2017-12-16	2017-12-19	2017-12-21	2017-12-23	2017-12-27	2017-12-29		2018-01-01	2018-01-03	2018-01-05	2018-01-08	2018-01-10	2018-01-12	2018-01-15	2018-01-17	2018-01-19	2018-01-22	2018-01-24	2018-01-27	2018-01-30		2018-02-01	2018-02-05	2018-02-09	2018-02-12	2018-02-17	2018-02-21	2018-02-24	2018-02-27
	Control	A	A	A	A	A	A	A	A	A	A	Control	A	A	AB	A	A	BC	AB	A	A	A	A	A	A	Control	B		A	A	A	B	AB	BC
	Mild DS	B	B	BC	CD	BC	A	A	A	B	B	Mild DS	B	BC	BC	A	A	B	A	B	B	CD	AB	A	A	Mild DS	A		A	B	A	AB	AB	BC
	Moderate DS	B	B	B	B	BC	B	B	B	A	A	Moderate DS	A	AB	A	B	A	D	BC	D	D	D	B	A	A	Moderate DS	A		A	BC	B	C	CD	C
	Severe DS	B	B	BC	BCD	ABC	CD	B	B	C	C	Severe DS	CD	D	ABC	A	A	AB	AB	BC	BC	BCD	AB	B	B	Severe DS	C		B	CD	A	AB	A	A
	Pathogen	A	A	A	A	AB	A	A	A	A	A	Pathogen	A	ABC	ABC	A	A	C	AB	A	A	B	AB	A	A	Pathogen	B		AB	A	A	BC	BC	AB
	Mild CS	B	B	C	D	BC	A	A	A	B	B	Mild CS	BC	C	BC	A	A	BC	AB	C	B	D	AB	A	A	Mild CS	A		A	CD	A	AB	ABC	C
	Moderate CS	B	B	BC	BCD	C	D	B	B	A	A	Moderate CS	A	AB	AB	B	A	E	C	CD	CD	D	B	A	A	Moderate CS	A		A	BCD	B	C	D	C
	Severe CS	B	B	BC	BC	C	BC	B	B	C	C	Severe CS	D	D	C	A	A	A	A	B	B	BC	AB	B	C	Severe CS	C		B	D	A	A	AB	ABC

## Sheet: Supplementary file S2
										Supplementary file S2: Daily weather data of two field location-I for the years 2014 to 2015									Supplementary file S2: Daily weather data of two field location-I for the years 2015 to 2016													Supplementary file S2: Daily weather data of two field location-I for the years 2016 to 2017												Supplementary file S2: Daily weather data of two field location-I for the years 2017 to 2018
										DATE	TIME	AT (°C)	ATMIN (°C)	ATMAX (°C)	RH (%)	DAYRAIN (mm)	HRRAIN (mm)				DATE	TIME	AT (°C)	ATMIN (°C)	ATMAX (°C)	RH (%)	DAYRAIN (mm)	HRRAIN (mm)						DATE	TIME	AT (°C)	ATMIN (°C)	ATMAX (°C)	RH (%)	DAYRAIN (mm)	HRRAIN (mm)					DATE	TIME	AT (°C)	ATMIN (°C)
										2014-10-01	00:25:00.473	24.7	24.7	24.9		0	0				2015-10-02	05:25:00.000	30.4	28	30.4	51	0	0						2016-10-01	00:00:00	26.6	26.5	26.9	94	0	0					2017-10-01	00:00:00	21.8	21.6
										2014-10-01	01:25:00.472	24.4	24.3	24.7	82	0	0				2015-10-02	06:25:00.000	31.9	30.5	32	43	0	0						2016-10-01	01:00:00	26.6	26.4	26.7	94	0	0					2017-10-01	01:00:00	21.5	21.3
										2014-10-01	02:25:00.471	25.8	24.4	25.8	78	0	0				2015-10-03	05:25:00.000	31	28.8	31	53	0	0						2016-10-01	02:00:00	28.3	26.5	28.3	85	0	0					2017-10-01	02:00:00	23.3	21.3
										2014-10-01	03:25:00.469	29	25.8	29.1		0	0				2015-10-04	05:25:00.000	31.6	29.4	31.6	54	0	0						2016-10-01	03:00:00	30.5	28.3	30.5	71	0	0					2017-10-01	03:00:00	26.8	23.3
Supplementary File S2. Daily weather data of two field locations for the years 2014 to 2018										2014-10-01	04:25:00.468	30.1	29.1	30.1	59	0	0				2015-10-05	05:25:00.000	31.9	29.2	31.9	42	0	0						2016-10-01	04:00:00	32.1	30.5	32.1	67	0	0					2017-10-01	04:00:00	30.5	26.9
Weather data is from Indian Meteorological Department (IMD)										2014-10-01	05:25:00.467	32.3	30.2	32.4	50	0	0				2015-10-06	05:25:00.000	31.2	29.4	31.2	51	0	0						2016-10-01	05:00:00	33.5	32.2	33.6	60	0	0					2017-10-01	05:00:00	32.5	30.6
Location	weather station	Duration								2014-10-01	06:25:00.473	33.8	32.4	33.9	42	0	0				2015-10-09	05:25:00.000	30.5	28.6	30.5	46	0	0						2016-10-01	06:00:00	34.5	33.2	34.8	58	0	0					2017-10-01	06:00:00	33.6	32.3
Field Location 1	South-West Delhi weather station, Safadarjung	Oct-March								2014-10-01	10:25:00.467	36.2	36.2	36.6	29	1	0				2015-10-12	06:22:06.000				0	0	0						2016-10-01	07:00:00	35	33.9	35.3	55	0	0					2017-10-01	07:00:00	34.4	33.4
										2014-10-01	11:25:00.465	35.6	35.5	36.4	32	1	0				2015-10-12	07:25:00.000	33.7	32.7	33.7		0	0						2016-10-01	08:00:00	35	34.5	35.7	53	0	0					2017-10-01	08:00:00	35.4	34.1
Field Location 2	Karnataka, Bangalore, Urban Gopal-Nagar	Oct-March								2014-10-01	12:25:00.472	33.4	33.3	35.7	42	1	0				2015-10-12	08:25:00.000	34.5	33.7	34.5	39	0	0						2016-10-01	09:00:00	36.1	34.7	36.2	48	0	0					2017-10-01	09:00:00	35.6	35.1
										2014-10-01	13:25:00.470	30.8	30.8	33.2	46	1	0				2015-10-12	09:25:00.000	34.6	34.1	34.7	40	0	0						2016-10-01	10:00:00	36	35.6	36.7	49	0	0					2017-10-01	10:00:00	34.8	34.8
										2014-10-01	14:25:00.469	29.7	29.7	30.8	55	1	0				2015-10-12	10:25:00.000	35	34.6	35.2	39	0	0						2016-10-01	11:00:00	34.8	34.8	36	51	0	0					2017-10-01	11:00:00	34.6	34.4
AT (°C)	Average temperature									2014-10-01	15:25:00.469	29.6	29.6	30	59	1	0				2015-10-12	11:25:00.000	34	34	34.9	41	0	0						2016-10-01	12:00:00	34.1	34.1	35.4	54	0	0					2017-10-01	12:00:00	32.5	32.5
ATMIN (°C)	Minimum temperature									2014-10-01	16:25:00.467	28.4	28.4	29.6	63	1	0				2015-10-12	12:25:00.000	31.1	31.1	33.9	51	0	0						2016-10-01	13:00:00	32.5	32.2	34	60	0	0					2017-10-01	13:00:00	28.6	28.6
ATMAX (°C)	Maximum temperature									2014-10-01	17:25:00.466	28.2	28	28.4	63	1	0				2015-10-12	13:25:00.000	29.1	29.1	31.1	57	0	0						2016-10-01	14:00:00	31.7	31.7	32.5	64	0	0					2017-10-01	14:00:00	26.6	26.6
RH (%)	Relative humidity									2014-10-01	18:25:00.472	28	27.7	28.2	67	1	0				2015-10-12	14:25:00.000	28.1	28	29.1	63	0	0						2016-10-01	15:00:00	31	31	31.8	69	0	0					2017-10-01	15:00:00	25.6	25.6
DAYRAIN (mm)	Daily rain									2014-10-01	19:25:00.473	27.3	27.3	28	73	1	0				2015-10-12	15:25:00.000	27.6	27.6	28.2	61	0	0						2016-10-01	16:00:00	29.8	29.7	31	77	0	0					2017-10-01	16:00:00	25.1	25.1
HRRAIN (mm)	Hourly rain									2014-10-01	20:25:00.471	26.4	26.4	27.2	77	1	0				2015-10-12	16:25:00.000	26.8	26.7	27.5	67	0	0						2016-10-01	17:00:00	29.2	29.2	29.9	82	0	0					2017-10-01	17:00:00	24.1	24.1
										2014-10-01	21:25:00.470	26.1	26	26.4	81	1	0				2015-10-12	17:25:00.000	25.9	25.8	26.7	71	0	0						2016-10-01	18:00:00	29.1	28.9	29.3	83	0	0					2017-10-01	18:00:00	23.5	23.5
										2014-10-01	22:25:00.469	25.7	25.7	26.1	81	1	0				2015-10-12	18:25:00.000	25.4	25.4	25.8	74	0	0						2016-10-01	19:00:00	28.7	28.6	29.2	84	0	0					2017-10-01	19:00:00	23.2	23.2
										2014-10-01	23:25:00.467	25.1	25	25.7	86	1	0				2015-10-12	19:25:00.000	25.1	25.1	25.4	77	0	0						2016-10-01	20:00:00	28.8	28.6	29.3	83	0	0					2017-10-01	20:00:00	23.1	22.9
										2014-10-02	00:25:00.472	24.8	24.7	25.1	89	1	0				2015-10-12	20:25:00.000	25.4	24.9	25.4	75	0	0						2016-10-01	21:00:00	28.4	28.3	28.8	86	0	0					2017-10-01	21:00:00	22.5	22.3
										2014-10-02	01:25:00.472	24.6	24.5	24.8	90	1	0				2015-10-12	21:25:00.000	25.8	25.5	25.8	77	0	0						2016-10-01	22:00:00	28.1	28	28.4	86	0	0					2017-10-01	22:00:00	22.1	22.1
										2014-10-02	02:25:00.471	26.5	24.6	26.5		1	0				2015-10-12	22:25:00.000	25.5	25.5	25.8	82	0	0						2016-10-01	23:00:00	27.9	27.8	28.1	88	0	0					2017-10-01	23:00:00	21.8	21.8
										2014-10-02	03:25:00.469	28.5	26.6	28.6	58	1	0				2015-10-12	23:25:00.000	24.9	24.9	25.5	85	0	0						2016-10-02	00:00:00	28.6	27.5	28.6	81	0	0					2017-10-02	00:00:00	21.7	21.4
										2014-10-02	04:25:00.468	30.5	28.5	30.5	53	0	0				2015-10-13	00:25:00.000	24.3	24.3	24.9	87	0	0						2016-10-02	01:00:00	28.4	28	28.7	82	0	0					2017-10-02	01:00:00	21.7	21.7
										2014-10-02	05:25:00.467	32.7	30.6	32.8	45	0	0				2015-10-13	01:25:00.000	24	24	24.3	88	0	0						2016-10-02	02:00:00	29.6	28.4	29.6	78	0	0					2017-10-02	02:00:00	23.3	21.6
										2014-10-02	06:25:00.472	34.4	32.7	34.4	40	0	0				2015-10-13	02:25:00.000	24.7	24	24.7	87	0	0						2016-10-02	03:00:00	31.2	29.7	31.3	74	0	0					2017-10-02	03:00:00	27.9	23.4
										2014-10-02	09:55:00.467	35.6	34.8	35.6	35	0	0				2015-10-13	03:25:00.000	26.1	24.8	26.2	82	0	0						2016-10-02	04:00:00	32.5	31	32.5	68	0	0					2017-10-02	04:00:00	30.4	27.9
										2014-10-02	10:55:00.466	35.8	35.2	36.1	36	0	0				2015-10-13	04:25:00.000	27.2	26.2	27.3	78	0	0						2016-10-02	05:00:00	34.3	32.7	34.6	62	0	0					2017-10-02	05:00:00	32.7	30.3
										2014-10-02	11:25:00.465	34.6	34.6	35.7	38	0	0				2015-10-13	05:25:00.000	29	27.3	29.1	70	0	0						2016-10-02	06:00:00	35.5	34	35.7	54	0	0					2017-10-02	06:00:00	33.8	32.5
										2014-10-02	12:25:00.473	33.1	33	34.6	45	0	0				2015-10-13	06:25:00.000	30.6	29.1	30.8	63	0	0						2016-10-02	07:00:00	34.5	33.8	35.8	57	0	0					2017-10-02	07:00:00	34.6	33.6
										2014-10-02	13:55:00.471	30.3	30.2	33		0	0				2015-10-13	07:25:00.000	31.8	30.6	31.9	57	0	0						2016-10-02	08:00:00	35.1	34.5	35.5	51	0	0					2017-10-02	08:00:00	35.1	34.3
										2014-10-02	14:25:00.471	28.4	28.4	30.2	65	0	0				2015-10-13	08:25:00.000	33.1	31.9	33.1	52	0	0						2016-10-02	09:00:00	34	33.8	35.1	57	0	0					2017-10-02	09:00:00	35.4	35
										2014-10-02	15:25:00.470	27.7	27.7	28.4	69	0	0				2015-10-13	09:25:00.000	32.5	32.5	33.2	53	0	0						2016-10-02	11:00:00	34	33.6	34.7	56	0	0					2017-10-02	10:00:00	35.2	35.1
										2014-10-02	16:25:00.469	27	27	27.7	72	0	0				2015-10-13	10:25:00.000	33.2	32.6	33.5	49	0	0						2016-10-02	12:00:00	33.2	33.2	34	63	0	0					2017-10-02	11:00:00	34.3	34.3
										2014-10-02	17:25:00.468	26.4	26.3	27	73	0	0				2015-10-13	11:25:00.000	32.1	32.1	33.2	54	0	0						2016-10-02	13:00:00	31.3	31.3	33.2	73	0	0					2017-10-02	12:00:00	32.6	32.6
										2014-10-02	18:25:00.472	26	26	26.4	77	0	0				2015-10-13	12:25:00.000	30.3	30.3	32	61	0	0						2016-10-02	14:00:00	30.8	30.8	31.3	77	0	0					2017-10-02	13:00:00	30	30
										2014-10-02	19:25:00.471	25.7	25.7	26	79	0	0				2015-10-13	13:25:00.000	29.2	29.2	30.3	64	0	0						2016-10-02	15:00:00	30.4	30.2	30.8	80	0	0					2017-10-02	14:00:00	26.7	26.7
										2014-10-02	20:25:00.470	25.3	25.3	25.7	80	0	0				2015-10-13	14:25:00.000	28.7	28.7	29.2	66	0	0						2016-10-02	16:00:00	29.9	29.9	30.4	82	0	0					2017-10-02	15:00:00	26	25.8
										2014-10-02	21:25:00.469	25.2	25	25.3	83	0	0				2015-10-13	15:25:00.000	28.5	28.4	28.7	69	0	0						2016-10-02	17:00:00	29.6	29.4	29.9	81	0	0					2017-10-02	16:00:00	25.2	25
										2014-10-02	22:25:00.468	25.1	25	25.3	85	0	0				2015-10-13	16:25:00.000	27.8	27.8	28.5	72	0	0						2016-10-02	18:00:00	29.2	29.2	29.7	83	0	0					2017-10-02	17:00:00	24.2	24
										2014-10-02	23:25:00.468	24.7	24.7	25.1	85	0	0				2015-10-13	17:25:00.000	27.2	27.2	27.8	72	0	0						2016-10-02	19:00:00	28.8	28.8	29.3	86	0	0					2017-10-02	18:00:00	23.9	23.7
										2014-10-03	00:25:00.472	24.5	24.5	24.7	89	0	0				2015-10-13	18:25:00.000	26.5	26.5	27.2	73	0	0						2016-10-02	20:00:00	28.3	28.3	28.8	89	0	0					2017-10-02	19:00:00	23.1	23
										2014-10-03	01:25:00.472	24.5	24.4	24.6	88	0	0				2015-10-13	19:25:00.000	26.1	26.1	26.6	73	0	0						2016-10-02	21:00:00	28.1	28	28.3	91	0	0					2017-10-02	20:00:00	22.4	22.4
										2014-10-03	02:25:00.470	26.5	24.5	26.6	78	0	0				2015-10-13	20:25:00.000	25.7	25.7	26.1	74	0	0						2016-10-02	22:00:00	28.8	28.1	28.8	85	0	0					2017-10-02	21:00:00	22.3	22.1
										2014-10-03	03:25:00.468	28.6	26.7	28.7		0	0				2015-10-13	21:55:00.000	25.4	25.3	25.7	74	0	0						2016-10-03	00:00:00	28.8	28.7	29.1	82	0	0					2017-10-02	22:00:00	21.7	21.6
										2014-10-03	04:25:00.467	30.5	28.7	30.5	58	0	0				2015-10-13	22:25:00.000	25.3	25.3	25.5	73	0	0						2016-10-03	01:00:00	28.1	28.1	28.8	88	0	0					2017-10-02	23:00:00	21.4	21.3
										2014-10-03	05:25:00.466	32.1	30.6	32.1	49	0	0				2015-10-13	23:25:00.001	25.4	25.4	25.5	72	0	0						2016-10-03	03:00:00	31.1	28.4	31.1	73	0	0					2017-10-03	00:00:00	21.3	21.1
										2014-10-03	06:25:00.473	33.9	32.1	34	42	0	0				2015-10-14	00:25:00.000	25.2	25	25.4	73	0	0						2016-10-03	04:00:00	32.9	31.2	33.1	66	0	0					2017-10-03	01:00:00	21.2	21.1
										2014-10-03	07:25:00.472	34.5	33.9	34.6	39	0	0				2015-10-14	01:25:00.000	24.9	24.9	25.3	73	0	0						2016-10-03	05:00:00	33.8	32.9	34.1	62	0	0					2017-10-03	02:00:00	23.9	21.2
										2014-10-03	08:55:00.469	35.4	34.7	35.5	35	0	0				2015-10-14	02:25:00.000	25.1	24.7	25.1	78	0	0						2016-10-03	06:00:00	34.9	33.6	35.3	56	0	0					2017-10-03	03:00:00	26.5	24
										2014-10-03	09:25:00.469	36.3	35.3	36.4	34	0	0				2015-10-14	03:25:00.000	26.8	25.1	26.9	72	0	0						2016-10-03	07:00:00	35.6	34.3	35.8	50	0	0					2017-10-03	04:00:00	29.4	26.5
										2014-10-03	10:25:00.467	34.6	34.5	36.7	41	0	0				2015-10-14	04:25:00.000	28.2	26.9	28.2	68	0	0						2016-10-03	08:00:00	35.1	34.8	36.2	52	0	0					2017-10-03	05:00:00	30.5	29.2
										2014-10-03	11:25:00.465	34.4	34.4	35	39	0	0				2015-10-14	05:25:00.000	29.7	28.2	29.8	64	0	0						2016-10-03	10:00:00	35.6	35.4	36	48	0	0					2017-10-03	06:00:00	31.6	30.5
										2014-10-03	12:25:00.471	32.8	32.7	34.4	48	0	0				2015-10-14	06:25:00.000	31.3	29.8	31.4	59	0	0						2016-10-03	11:00:00	34.3	34.2	35.7	57	0	0					2017-10-03	07:00:00	33.3	31.6
										2014-10-03	13:25:00.471	29.5	29.5	32.7		0	0				2015-10-14	07:25:00.000	32.2	31.3	32.2	56	0	0						2016-10-03	12:00:00	33.2	33.2	34.3	60	0	0					2017-10-03	08:00:00	34.3	33.3
										2014-10-03	14:25:00.469	28.4	28.4	29.4	63	0	0				2015-10-14	08:25:00.000	32.1	32	32.8	57	0	0						2016-10-03	13:00:00	32.5	32.5	33.1	66	0	0					2017-10-03	09:00:00	34.9	34.1
										2014-10-03	15:25:00.468	28.2	27.8	28.4	67	0	0				2015-10-14	09:25:00.000	32.8	31.9	32.8	54	0	0						2016-10-03	14:00:00	32	32	32.5	69	0	0					2017-10-03	10:00:00	34.6	34.4
										2014-10-03	16:25:00.468	28	28	28.6	66	0	0				2015-10-14	10:25:00.000	33	32.8	33.2	53	0	0						2016-10-03	15:00:00	31.4	31.1	32.1	71	0	0					2017-10-03	11:00:00	33.5	33.4
										2014-10-03	17:25:00.467	27.3	27.3	28	69	0	0				2015-10-14	11:25:00.000	32.1	32.1	33	54	0	0						2016-10-03	16:00:00	30.6	30.6	31.5	76	0	0					2017-10-03	12:00:00	31.8	31.8
										2014-10-03	18:25:00.473	26.4	26.4	27.3	76	0	0				2015-10-14	12:25:00.000	30.6	30.5	32.1	61	0	0						2016-10-03	17:00:00	29.9	29.9	30.6	80	0	0					2017-10-03	13:00:00	29.9	29.8
										2014-10-03	19:25:00.471	25.8	25.8	26.4	80	0	0				2015-10-14	13:25:00.000	24		30.5	71	0	0						2016-10-03	18:00:00	29.6	29.6	30	83	0	0					2017-10-03	14:00:00	27.5	27.4
										2014-10-03	20:25:00.470	26.2	25.6	26.2	76	0	0				2015-10-14	14:25:00.000	24.1	23.2	24.2	76	0	0						2016-10-03	19:00:00	29.3	29.3	29.8	85	0	0					2017-10-03	15:00:00	25.9	25.9
										2014-10-03	21:25:00.469	25.9	25.9	26.3	79	0	0				2015-10-14	15:25:00.000	23.7	23.7	24.2	72	0	0						2016-10-03	20:00:00	29.3	29.1	29.5	86	0	0					2017-10-03	16:00:00	25.1	25.1
										2014-10-03	22:25:00.468	25.7	25.7	25.9	82	0	0				2015-10-14	16:25:00.000	23.5	23.4	23.8	74	0	0						2016-10-03	21:00:00	29.5	29.2	29.6	83	0	0					2017-10-03	17:00:00	24.6	24.5
										2014-10-03	23:25:00.467	25.8	25.7	25.9	83	0	0				2015-10-14	17:25:00.000	22.5	22.5	23.5	79	0	0						2016-10-03	23:00:00	28.5	28.5	29.2	89	0	0					2017-10-03	18:00:00	23.9	23.9
										2014-10-04	00:25:00.472	25.5	25.4	25.8	86	0	0				2015-10-14	18:25:00.000	22.3	22.2	22.5	81	0	0						2016-10-04	00:00:00	28.3	28.3	28.6	90	0	0					2017-10-03	19:00:00	23.7	23.7
										2014-10-04	01:25:00.471	25.2	25.1	25.5	88	0	0				2015-10-14	19:25:00.000	21.9	21.9	22.3	82	0	0						2016-10-04	01:00:00	28	27.9	28.3	93	0	0					2017-10-03	20:00:00	23.4	23.2
										2014-10-04	02:25:00.470	26	25.2	26	86	0	0				2015-10-14	20:25:00.000	21.9	21.8	22	83	0	0						2016-10-04	02:00:00	29.1	27.9	29.1	87	321	0					2017-10-03	21:00:00	23.1	22.8
										2014-10-04	03:25:00.468	28.6	26	28.7		0	0				2015-10-14	21:25:00.000	21.4	21.3	21.9	87	0	0						2016-10-04	03:00:00	31.2	29.1	31.2	76	0	0					2017-10-03	22:00:00	22.8	22.7
										2014-10-04	04:25:00.467	29.7	28.7	29.8	62	0	0				2015-10-14	22:25:00.000	21.3	21.2	21.4	88	0	0						2016-10-04	04:00:00	32.3	31.3	32.3	69	0	0					2017-10-03	23:00:00	22.6	22.6
										2014-10-04	05:25:00.466	31.7	29.8	31.8		0	0				2015-10-14	23:25:00.000	21.1	21.1	21.4	89	0	0						2016-10-04	06:00:00	34.4	32.9	35	55	0	0					2017-10-04	00:00:00	23.3	22.5
										2014-10-04	06:25:00.472	33.8	31.8	33.8	38	0	0				2015-10-15	00:25:00.000	21.1	21	21.2	91	0	0						2016-10-04	07:00:00	33.7	33.6	34.9	62	0	0					2017-10-04	01:00:00	22.5	22.5
										2014-10-04	08:25:00.469	35.6	34.7	35.8	32	0	0				2015-10-15	01:25:00.000	20.8	20.8	21.1	92	0	0						2016-10-04	08:00:00	35.8	33.6	36.1	52	0	0					2017-10-04	02:00:00	24.3	22.5
										2014-10-04	09:55:00.467	36.9	35.6	37	30	0	0				2015-10-15	02:25:00.000	21.4	20.7	21.5	92	0	0						2016-10-04	09:00:00	34.2	32.5	35.4	55	0	0					2017-10-04	03:00:00	27	24.3
										2014-10-04	10:25:00.466	37.3	36.6	37.4	28	0	0				2015-10-15	03:25:00.000	24.1	21.5	24.2		0	0						2016-10-04	11:00:00	26.8	26.8	30.2	86	0	0					2017-10-04	04:00:00	30.2	27
										2014-10-04	11:25:00.465	36	35.9	37.2	35	0	0				2015-10-15	04:25:00.000	26.6	24.2	26.6	66	0	0						2016-10-04	12:00:00	27.1	26.8	27.2	84	0	0					2017-10-04	05:00:00	32	30.2
										2014-10-04	12:25:00.472	34.3	34.2	36	40	0	0				2015-10-15	05:25:00.000	28.6	26.7	28.7	60	0	0						2016-10-04	13:00:00	27.6	27.1	28	83	0	0					2017-10-04	06:00:00	33.6	32
										2014-10-04	13:25:00.471	29.6	29.5	34.1		0	0				2015-10-15	06:25:00.000	30.4	28.8	30.5	55	0	0						2016-10-04	14:00:00	26.3	26.3	28	85	0	0					2017-10-04	07:00:00	33.8	33
										2014-10-04	14:25:00.470	28.3	28.3	29.5	63	0	0				2015-10-15	07:25:00.000	31.7	30.6	31.8	51	0	0						2016-10-04	15:00:00	25	24.9	26.3	93	1	0					2017-10-04	08:00:00	34.7	33.6
										2014-10-04	15:25:00.468	27.3	27.3	28.3	71	0	0				2015-10-15	08:25:00.000	32.6	31.7	32.7	48	0	0						2016-10-04	16:00:00	25.1	24.8	25.2	94	1	0					2017-10-04	09:00:00	35.2	34.6
										2014-10-04	16:25:00.467	27.1	27	27.3	76	0	0				2015-10-15	09:55:00.000	33.5	32.5	33.7	43	0	0						2016-10-04	17:00:00	25	25	25.3	94	1	0					2017-10-04	10:00:00	34.9	34.9
										2014-10-04	17:25:00.467	26.7	26.7	27.1	81	0	0				2015-10-15	10:25:00.000	32.8	32.7	33.6	43	0	0						2016-10-04	18:00:00	25.7	25	25.7	90	1	0					2017-10-04	11:00:00	34.3	34.3
										2014-10-04	18:25:00.472	27.1	26.5	27.1	75	0	0				2015-10-15	11:25:00.000	31.7	31.7	32.8	52	0	0						2016-10-04	19:00:00	25.2	25.2	25.8	89	1	0					2017-10-04	12:00:00	32.4	32.4
										2014-10-04	19:25:00.471	27.4	27.2	27.6	77	0	0				2015-10-15	12:25:00.000	29.9	29.8	31.7	57	0	0						2016-10-04	20:00:00	25.1	25.1	25.5	91	1	0					2017-10-04	13:00:00	30.6	30.6
										2014-10-04	20:25:00.471	27	26.9	27.4	81	0	0				2015-10-15	13:25:00.000	27.7	27.6	29.8	64	0	0						2016-10-04	21:00:00	25.4	25.1	25.4	89	1	0					2017-10-04	14:00:00	27.7	27.7
										2014-10-04	21:25:00.469	26.2	26.2	27	84	0	0				2015-10-15	14:25:00.000	26.2	26.2	27.6	71	0	0						2016-10-04	22:00:00	25.4	25.3	25.6	90	1	0					2017-10-04	15:00:00	26.7	26.7
										2014-10-04	22:25:00.468	26	26	26.2	83	0	0				2015-10-15	15:25:00.000	25.3	25.3	26.2	76	0	0						2016-10-05	00:00:00	25.6	25.2	25.6	91	1	0					2017-10-04	16:00:00	26.1	26
										2014-10-04	23:25:00.468	25.2	25.2	26	85	0	0				2015-10-15	16:25:00.000	24.3	24.3	25.3	80	0	0						2016-10-05	02:00:00	26.4	25.7	26.4	90	1	0					2017-10-04	17:00:00	25.3	25.2
										2014-10-05	00:25:00.473	24.9	24.9	25.3	86	0	0				2015-10-15	17:25:00.000	23.7	23.7	24.3	84	0	0						2016-10-05	05:00:00	28.2	27.9	28.2	77	0	0					2017-10-04	18:00:00	24.6	24.6
										2014-10-05	01:25:00.471	24.4	24.3	24.9	89	0	0				2015-10-15	18:25:00.000	23.4	23.3	23.8	87	0	0						2016-10-05	06:00:00	28.9	28	28.9	69	0	0					2017-10-04	19:00:00	24.1	24.1
										2014-10-05	02:25:00.471	25.2	24.3	25.3	90	0	0				2015-10-15	19:25:00.000	22.7	22.7	23.3	88	0	0						2016-10-05	07:00:00	29.5	28.8	29.5	69	0	0					2017-10-04	20:00:00	24	23.9
										2014-10-05	03:25:00.469	29.2	25.3	29.3		0	0				2015-10-15	20:25:00.000	22.1	22.1	22.7	90	0	0						2016-10-05	08:00:00	29.9	29.4	30	63	0	0					2017-10-04	21:00:00	23.6	23.6
										2014-10-05	04:25:00.468	30.2	29.4	30.2	57	0	0				2015-10-15	21:25:00.000	21.9	21.9	22.1	91	0	0						2016-10-05	09:00:00	31.3	29.9	31.4	61	0	0					2017-10-04	22:00:00	23.5	23.4
										2014-10-05	05:25:00.467	31.8	30.3	31.8		0	0				2015-10-15	22:25:00.000	21.8	21.6	21.9	93	0	0						2016-10-05	10:00:00	31.2	30.7	31.5	62	0	0					2017-10-04	23:00:00	23	23
										2014-10-05	06:25:00.472	33.9	31.9	33.9	39	0	0				2015-10-15	23:25:00.000	21.5	21.5	21.8	93	0	0						2016-10-05	12:00:00	30.3	30.2	30.9	67	0	0					2017-10-05	00:00:00	22.7	22.7
										2014-10-05	07:25:00.471	34.9	33.8	35.2	36	0	0				2015-10-16	00:25:00.000	21.4	21.4	21.6	93	0	0						2016-10-05	14:00:00	28.8	28.8	29.6	76	0	0					2017-10-05	01:00:00	22.6	22.5
										2014-10-05	08:55:00.469	36.2	35	36.3	32	0	0				2015-10-16	01:25:00.000	21.2	21.1	21.4	94	0	0						2016-10-05	15:00:00	27.8	27.8	28.9	84	0	0					2017-10-05	02:00:00	24	22.6
										2014-10-05	10:25:00.466	37	36.1	37	26	0	0				2015-10-16	02:25:00.000	21.9	21.1	21.9	95	0	0						2016-10-05	16:00:00	27.3	27.3	27.8	88	0	0					2017-10-05	03:00:00	27.7	24.1
										2014-10-05	11:25:00.465	35.4	35.3	37.3		0	0				2015-10-16	03:25:00.000	24.6	22	24.8	87	0	0						2016-10-05	17:00:00	27.3	27.1	27.4	87	0	0					2017-10-05	04:00:00	30.4	27.7
										2014-10-05	12:25:00.472	33	33	35.2	48	0	0				2015-10-16	04:25:00.000	27.7	24.8	27.7		0	0						2016-10-05	18:00:00	27.1	27.1	27.4	87	0	0					2017-10-05	05:00:00	32.5	30.4
										2014-10-05	13:25:00.472	30.5	30.5	33	56	0	0				2015-10-16	08:25:00.000	33.9	33	34.2	36	0	0						2016-10-05	19:00:00	27.3	27.1	27.4	88	0	0					2017-10-05	06:00:00	34.2	32.6
										2014-10-05	14:25:00.470	28.5	28.5	30.4	65	0	0				2015-10-16	09:25:00.000	34.3	33.5	34.3	37	0	0						2016-10-05	20:00:00	27	26.8	27.3	89	0	0					2017-10-05	07:00:00	34.7	33.8
										2014-10-05	15:25:00.469	27.5	27.5	28.5	71	0	0				2015-10-16	10:25:00.000	33.2	33.1	34.6	42	4	0						2016-10-05	21:00:00	27.5	26.9	27.6	81	0	0					2017-10-05	08:00:00	35.1	34.6
										2014-10-05	16:25:00.467	26.8	26.7	27.5	74	0	0				2015-10-16	12:25:00.000	30.6	30.6	31.8	48	0	0						2016-10-05	22:00:00	26.7	26.7	27.5	88	0	0					2017-10-05	09:00:00	35.3	35
										2014-10-05	17:25:00.467	26.3	26.3	26.8	79	0	0				2015-10-16	14:25:00.000	26.4	26.4	27.9	66	0	0						2016-10-05	23:00:00	26.6	26.3	26.7	87	0	0					2017-10-05	10:00:00	34.9	34.9
										2014-10-05	18:25:00.472	26	26	26.3	81	0	0				2015-10-16	15:25:00.000	25.3	25.2	26.4	71	0	0						2016-10-06	00:00:00	26.2	26.2	26.9	91	0	0					2017-10-05	11:00:00	33.8	33.8
										2014-10-05	19:25:00.472	25.5	25.4	26	81	0	0				2015-10-16	17:55:00.000	24	24	24.6	80	0	0						2016-10-06	01:00:00	25.8	25.8	26.2	95	0	0					2017-10-05	12:00:00	32.4	32.4
										2014-10-05	20:25:00.471	25.3	25.2	25.5	83	0	0				2015-10-16	18:25:00.000	23.4	23.4	24	82	0	0						2016-10-06	02:00:00	26.8	25.8	26.8	87	0	0					2017-10-05	13:00:00	30.5	30.5
										2014-10-05	21:25:00.470	25	25	25.3	86	0	0				2015-10-16	19:25:00.000	23.2	23.1	23.4	86	0	0						2016-10-06	04:00:00	29.1	28.4	29.1	70	0	0					2017-10-05	14:00:00	28	27.7
										2014-10-05	22:25:00.469	24.8	24.7	25	88	0	0				2015-10-16	20:55:00.000	22.9	22.9	23.2	88	0	0						2016-10-06	05:00:00	30.4	29.1	30.5	66	0	0					2017-10-05	15:00:00	27.5	27.5
										2014-10-05	23:25:00.468	24.5	24.4	24.8	90	0	0				2015-10-16	22:25:00.000	22.5	22.4	22.6	90	0	0						2016-10-06	06:00:00	31.3	30	31.4	65	0	0					2017-10-05	16:00:00	27.4	26.8
										2014-10-06	00:25:00.473	24.5	24.4	24.5	90	0	0				2015-10-17	00:25:00.000	21.9	21.9	22.3	92	0	0						2016-10-06	07:00:00	32.3	31.3	32.7	60	0	0					2017-10-05	17:00:00	26.4	26.4
										2014-10-06	01:25:00.473	24.4	24.3	24.6	89	0	0				2015-10-17	01:25:00.000	21.8	21.8	21.9	93	0	0						2016-10-06	08:00:00	32.9	32.3	33.5	60	0	0					2017-10-05	18:00:00	25.8	25.8
										2014-10-06	02:25:00.471	25.5	24.4	25.5	87	0	0				2015-10-17	02:55:00.000	21.9	21.5	22	91	0	0						2016-10-06	09:00:00	33.2	32.2	33.4	55	0	0					2017-10-05	19:00:00	24.9	24.8
										2014-10-06	03:25:00.470	28.9	25.6	29		0	0				2015-10-17	03:25:00.000	25.3	22	25.4		0	0						2016-10-06	10:00:00	33.4	33.2	34	53	0	0					2017-10-05	20:00:00	23.9	23.9
										2014-10-06	04:25:00.469	30.4	29	30.5	65	0	0				2015-10-17	04:25:00.000	28.1	25.5	28.1	66	0	0						2016-10-06	11:00:00	33.2	33.2	33.7	57	0	0					2017-10-05	21:00:00	23.4	23.4
										2014-10-06	05:25:00.467	32.6	30.6	32.7		0	0				2015-10-17	05:25:00.000	30.1	28.2	30.2		0	0						2016-10-06	12:00:00	31.9	31.9	33.1	61	0	0					2017-10-05	22:00:00	23	23
										2014-10-06	06:25:00.473	34.2	32.8	34.4	45	0	0				2015-10-17	06:25:00.000	32.1	30.2	32.2	46	0	0						2016-10-06	14:00:00	30.2	29.4	30.2	74	0	0					2017-10-05	23:00:00	22.4	22.4
										2014-10-06	07:25:00.470	34.5	33.9	34.6	43	0	0				2015-10-17	07:25:00.000	32.6	32.1	32.6	43	0	0						2016-10-06	16:00:00	29.2	29.2	29.5	79	0	0					2017-10-06	00:00:00	22.4	22.3
										2014-10-06	09:55:00.466	36.6	35.2	36.7	34	0	0				2015-10-17	08:25:00.000	33.2	32.5	33.2	42	0	0						2016-10-06	17:00:00	28.3	28.2	29.2	83	0	0					2017-10-06	01:00:00	22.3	22.3
										2014-10-06	10:25:00.467	35.6	35.5	36.6	37	0	0				2015-10-17	09:25:00.000	33.4	32.9	33.4	41	0	0						2016-10-06	18:00:00	27.9	27.9	28.3	85	0	0					2017-10-06	02:00:00	24	22.2
										2014-10-06	11:25:00.464	34.1	34	35.6	43	0	0				2015-10-17	10:25:00.000	33.2	32.9	33.4	43	0	0						2016-10-06	19:00:00	26.8	26.8	27.9	91	0	0					2017-10-06	03:00:00	27.5	24
										2014-10-06	12:25:00.472	32.8	32.7	34.1	51	0	0				2015-10-17	11:25:00.000	32.1	32.1	33.2	46	0	0						2016-10-06	20:00:00	26.4	26.3	26.7	93	0	0					2017-10-06	04:00:00	31.5	27.6
										2014-10-06	13:25:00.472	30.2	30.1	32.6	58	0	0				2015-10-17	12:25:00.000	30.2	30.2	32.1	51	0	0						2016-10-06	21:00:00	25.9	25.9	26.4	95	0	0					2017-10-06	05:00:00	32.9	31.1
										2014-10-06	14:25:00.470	29	29	30.1	66	0	0				2015-10-17	13:25:00.000	28.6	28.6	30.2	54	0	0						2016-10-07	00:00:00	25.2	25	25.4	98	0	0					2017-10-06	06:00:00	33.6	32.8
										2014-10-06	15:25:00.468	28	28	29	71	0	0				2015-10-17	14:25:00.000	26.9	26.8	28.6	61	0	0						2016-10-07	01:00:00	25.1	25	25.2	97	0	0					2017-10-06	07:00:00	33.9	33.5
										2014-10-06	16:25:00.467	27.4	27.4	28	74	0	0				2015-10-17	15:25:00.000	25.6	25.6	26.8	67	0	0						2016-10-07	02:00:00	26.5	25.1	26.5	91	0	0					2017-10-06	08:00:00	34.8	33.9
										2014-10-06	17:25:00.466	27.1	27	27.4	76	0	0				2015-10-17	16:25:00.000	25	25	25.6	71	0	0						2016-10-07	03:00:00	28.2	26.5	28.2	82	0	0					2017-10-06	09:00:00	34.8	34.5
										2014-10-06	18:25:00.472	27.1	27.1	27.3	74	0	0				2015-10-17	17:25:00.000	24.3	24.3	25	74	0	0						2016-10-07	04:00:00	30.2	28.3	30.2	71	0	0					2017-10-06	10:00:00	34.1	34
										2014-10-06	19:25:00.470	26.2	26.2	27.1	80	0	0				2015-10-17	18:25:00.000	23.7	23.7	24.3	78	0	0						2016-10-07	05:00:00	31.9	30.3	32	60	0	0					2017-10-06	11:00:00	33.7	33.7
										2014-10-06	20:25:00.470	25.8	25.8	26.1	85	0	0				2015-10-17	19:25:00.000	23	23	23.7	81	0	0						2016-10-07	06:00:00	32.9	31.9	33.2	54	0	0					2017-10-06	12:00:00	31.9	31.9
										2014-10-06	21:25:00.470	25.4	25.4	25.8	85	0	0				2015-10-17	20:25:00.000	22.7	22.6	23	83	0	0						2016-10-07	07:00:00	34	32.9	34.5	46	0	0					2017-10-06	13:00:00	28.7	28.7
										2014-10-06	22:25:00.468	25.2	25.2	25.4	85	0	0				2015-10-17	21:25:00.000	22.4	22.4	22.6	86	0	0						2016-10-07	09:00:00	34.3	34.2	34.8	46	0	0					2017-10-06	14:00:00	26.8	26.8
										2014-10-06	23:25:00.467	25	25	25.3	87	0	0				2015-10-17	22:25:00.000	22.1	22	22.4	87	0	0						2016-10-07	10:00:00	34.2	34.2	34.8	43	0	0					2017-10-06	15:00:00	26.1	25.9
										2014-10-07	00:25:00.473	24.7	24.7	25	90	0	0				2015-10-17	23:25:00.000	21.6	21.6	22.1	89	0	0						2016-10-07	11:00:00	33.6	33.6	34.3	46	0	0					2017-10-06	16:00:00	26.1	25.7
										2014-10-07	01:25:00.471	24.6	24.5	24.7	90	0	0				2015-10-18	00:25:00.000	21.5	21.4	21.7	90	0	0						2016-10-07	12:00:00	32.3	32.3	33.6	55	0	0					2017-10-06	17:00:00	27	26.1
										2014-10-07	02:25:00.470	25.7	24.6	25.7	88	0	0				2015-10-18	01:25:00.000	21.1	21.1	21.4	91	0	0						2016-10-07	13:00:00	30.9	30.9	32.2	58	0	0					2017-10-06	18:00:00	24.6	24.5
										2014-10-07	03:25:00.469	29.1	25.7	29.2		0	0				2015-10-18	02:25:00.000	21.7	21.1	21.8	91	0	0						2016-10-07	14:00:00	28.2	28.2	30.8	71	0	0					2017-10-06	19:00:00	23.8	23.8
										2014-10-07	04:25:00.468	30.6	29.2	30.6	65	0	0				2015-10-18	03:55:00.000	24.4	21.8	24.5	82	0	0						2016-10-07	15:00:00	27.4	27.4	28.4	77	0	0					2017-10-06	20:00:00	23.1	22.9
										2014-10-07	05:25:00.467	32	30.7	32.1	60	0	0				2015-10-18	04:25:00.000	27.8	24.6	27.8		0	0						2016-10-07	16:00:00	26.6	26.6	27.4	81	0	0					2017-10-06	21:00:00	22.3	22.3
										2014-10-07	06:25:00.472	33.3	32.1	33.4	53	0	0				2015-10-18	05:25:00.000	29.8	27.9	29.8	56	0	0						2016-10-07	17:00:00	26.1	26	26.8	84	0	0					2017-10-06	22:00:00	22	21.9
										2014-10-07	07:25:00.471	33.7	33.2	33.8	51	0	0				2015-10-18	06:25:00.000	31.2	29.7	31.3	49	0	0						2016-10-07	18:00:00	25.9	25.7	26.2	86	0	0					2017-10-06	23:00:00	22	21.6
										2014-10-07	09:25:00.468	34.9	34.4	35.5	46	0	0				2015-10-18	07:25:00.000	32.5	31.3	32.6	45	0	0						2016-10-07	19:00:00	25.2	25.2	25.9	89	0	0					2017-10-07	00:00:00	21.4	21.2
										2014-10-07	10:25:00.466	34.6	34.4	34.9	44	0	0				2015-10-18	08:25:00.000	32.8	32.4	32.9	45	0	0						2016-10-07	20:00:00	24.6	24.6	25.2	92	0	0					2017-10-07	01:00:00	21.3	21.3
										2014-10-07	11:25:00.465	34	33.9	34.9	47	0	0				2015-10-18	09:25:00.000	34.2	32.6	34.3	37	0	0						2016-10-07	21:00:00	24.3	24.3	24.8	94	0	0					2017-10-07	02:00:00	23.1	21.2
										2014-10-07	12:25:00.472	32.2	32.1	33.9	52	0	0				2015-10-18	10:25:00.000	33.6	33.5	34.2	43	0	0						2016-10-07	22:00:00	23.8	23.8	24.3	96	0	0					2017-10-07	03:00:00	26.6	23.2
										2014-10-07	13:25:00.471	30.3	30.3	32.1	58	0	0				2015-10-18	11:25:00.000	31.9	31.9	33.4	49	0	0						2016-10-07	23:00:00	23.7	23.5	24	95	0	0					2017-10-07	04:00:00	29	26.6
										2014-10-07	14:25:00.469	29.7	29.7	30.3	61	0	0				2015-10-18	12:25:00.000	29.5	29.5	31.8	57	0	0						2016-10-08	00:00:00	23.5	23.4	23.7	97	0	0					2017-10-07	05:00:00	30.8	29
										2014-10-07	15:25:00.468	28.8	28.7	29.7	69	0	0				2015-10-18	13:25:00.000	27.1	27	29.5	65	0	0						2016-10-08	01:00:00	23.8	23.3	23.8	95	0	0					2017-10-07	06:00:00	32.2	30.9
										2014-10-07	16:25:00.467	29	28.8	29.2	71	0	0				2015-10-18	14:25:00.000	26.3	26.3	27	66	0	0						2016-10-08	02:00:00	25	23.7	25	89	0	0					2017-10-07	07:00:00	32.9	32.1
										2014-10-07	17:25:00.466	28.3	28.3	29	74	0	0				2015-10-18	15:25:00.000	25.2	25.2	26.3	73	0	0						2016-10-08	03:00:00	27.8	25	27.8	76	0	0					2017-10-07	08:00:00	34	32.7
										2014-10-07	18:25:00.472	28	28	28.3	76	0	0				2015-10-18	16:25:00.000	24.3	24.3	25.2	77	0	0						2016-10-08	04:00:00	29.9	27.8	30.3	66	0	0					2017-10-07	09:00:00	34	33.5
										2014-10-07	19:25:00.471	27.7	27.6	28	76	0	0				2015-10-18	17:25:00.000	23.9	23.9	24.3	80	0	0						2016-10-08	05:00:00	31.7	30	31.9	53	0	0					2017-10-07	10:00:00	33.4	33.4
										2014-10-07	20:25:00.469	27.3	27.3	27.7	76	0	0				2015-10-18	18:25:00.000	23.4	23.4	23.9	82	0	0						2016-10-08	06:00:00	33.1	31.6	33.3	46	0	0					2017-10-07	11:00:00	33.1	33
										2014-10-07	21:25:00.469	27	27	27.3	77	0	0				2015-10-18	19:25:00.000	22.6	22.6	23.4	84	0	0						2016-10-08	07:00:00	33.7	33.1	34.2	43	0	0					2017-10-07	12:00:00	31.2	31.2
										2014-10-07	22:25:00.468	27	26.9	27.1	77	0	0				2015-10-18	20:25:00.000	22.7	22.6	22.8	87	0	0						2016-10-08	08:00:00	34.8	33.8	34.9	39	0	0					2017-10-07	13:00:00	28.4	28.3
										2014-10-07	23:25:00.467	26.4	26.4	27	80	0	0				2015-10-18	21:25:00.000	22.4	22.3	22.7	89	0	0						2016-10-08	09:00:00	35.3	34.7	35.3	38	0	0					2017-10-07	14:00:00	26.5	26.5
										2014-10-08	00:25:00.472	25.9	25.9	26.4	82	0	0				2015-10-18	22:25:00.000	21.9	21.9	22.4	89	0	0						2016-10-08	10:00:00	34.6	34.6	35.4	36	0	0					2017-10-07	15:00:00	25.7	25.7
										2014-10-08	01:25:00.472	25.6	25.6	25.9	84	0	0				2015-10-18	23:25:00.000	21.9	21.8	22	92	0	0						2016-10-08	11:00:00	34	34	34.7	40	0	0					2017-10-07	16:00:00	25.1	24.7
										2014-10-08	02:25:00.470	26.5	25.5	26.6	82	0	0				2015-10-19	00:25:00.000	21.7	21.6	22	92	0	0						2016-10-08	12:00:00	32.5	32.5	34.1	46	0	0					2017-10-07	17:00:00	24.3	24.3
										2014-10-08	03:25:00.469	25.2	25.2	27.3		0	0				2015-10-19	01:25:00.000	21.5	21.4	21.6	94	0	0						2016-10-08	13:00:00	30.4	30.4	32.5	52	0	0					2017-10-07	19:00:00	23.8	23.7
										2014-10-08	04:25:00.467	25.8	25	25.9	65	0	0				2015-10-19	02:25:00.000	22.1	21.5	22.1	92	0	0						2016-10-08	14:00:00	28.3	28.3	30.4	63	0	0					2017-10-07	20:00:00	23.4	23.4
										2014-10-08	05:25:00.466	28.7	26	28.8	57	0	0				2015-10-19	03:25:00.000	24.8	22.2	24.9		0	0						2016-10-08	15:00:00	27.2	27	28.3	72	0	0					2017-10-07	21:00:00	22.7	22.7
										2014-10-08	06:25:00.472	30.6	28.9	30.6		0	0				2015-10-19	04:25:00.000	27.9	25	28	66	0	0						2016-10-08	16:00:00	26.5	26.1	27.1	76	0	0					2017-10-07	22:00:00	22.9	22.5
										2014-10-08	07:25:00.471	32.3	30.7	32.3	45	0	0				2015-10-19	05:25:00.000	30	28	30.1	57	0	0						2016-10-08	17:00:00	25.5	25.5	26.4	80	0	0					2017-10-07	23:00:00	22.5	22.5
										2014-10-08	08:25:00.469	33.2	32.5	33.3	44	0	0				2015-10-19	06:25:00.000	32.1	30.1	32.2	49	0	0						2016-10-08	19:00:00	24.8	24.4	25.5	85	0	0					2017-10-08	00:00:00	22.2	22.2
										2014-10-08	09:25:00.468	33.4	32.8	33.4	45	0	0				2015-10-19	07:25:00.000	33.8	32.2	33.9	39	0	0						2016-10-08	20:00:00	24.4	24.3	24.8	88	0	0					2017-10-08	01:00:00	22	21.9
										2014-10-08	10:25:00.467	33.6	33.4	33.7	45	0	0				2015-10-19	08:25:00.000	34.6	33.9	34.7	36	0	0						2016-10-08	21:00:00	23.7	23.6	24.4	92	0	0					2017-10-08	02:00:00	23.2	21.9
										2014-10-08	11:25:00.464	33	32.9	33.8	46	0	0				2015-10-19	09:25:00.000	35.3	34.7	35.4	35	0	0						2016-10-08	22:00:00	23.8	23.5	23.9	92	0	0					2017-10-08	03:00:00	26.2	23.3
										2014-10-08	12:25:00.473	30.9	30.9	32.9	55	0	0				2015-10-19	10:25:00.000	35	34.8	35.9	36	0	0						2016-10-08	23:00:00	23.4	23.3	23.9	94	0	0					2017-10-08	04:00:00	28.7	26.2
										2014-10-08	13:25:00.471	29.4	29.4	30.9	55	0	0				2015-10-19	11:25:00.000	33.1	33.1	35.1	40	0	0						2016-10-09	00:00:00	23.1	22.8	23.4	95	0	0					2017-10-08	05:00:00	30.3	28.8
										2014-10-08	14:25:00.470	29.1	29	29.4	54	0	0				2015-10-19	12:25:00.000	30.4	30.4	33.1	49	0	0						2016-10-09	02:00:00	24.5	23	24.5	89	0	0					2017-10-08	06:00:00	31.5	30.3
										2014-10-08	15:25:00.468	28.5	28.5	29	55	0	0				2015-10-19	13:25:00.000	28.1	28.1	30.3	57	0	0						2016-10-09	03:00:00	28	24.6	28	75	0	0					2017-10-08	07:00:00	32.8	31.6
										2014-10-08	16:25:00.468	25.4	25.2	28.5		0	0				2015-10-19	14:25:00.000	27.1	27	28.1	61	0	0						2016-10-09	04:00:00	31.2	28	31.2	56	0	0					2017-10-08	08:00:00	33.9	32.6
										2014-10-08	17:25:00.467	24.3	23.8	25.2	71	0	0				2015-10-19	15:25:00.000	26.3	26.3	27	70	0	0						2016-10-09	05:00:00	32.9	31	33.2	49	0	0					2017-10-08	09:00:00	33.8	33.3
										2014-10-08	18:25:00.473	24.1	24	24.3	67	0	0				2015-10-19	16:25:00.000	25.2	25.1	26.3	75	0	0						2016-10-09	06:00:00	33.3	32.2	33.4	48	0	0					2017-10-08	10:00:00	33.5	33.4
										2014-10-08	19:25:00.472	24.4	24.2	24.4	62	0	0				2015-10-19	17:25:00.000	24.7	24.6	25.2	79	0	0						2016-10-09	07:00:00	34.2	32.7	34.5	45	0	0					2017-10-08	11:00:00	33.4	33.4
										2014-10-08	20:25:00.471	24.2	24.1	24.4	65	0	0				2015-10-19	18:25:00.000	24.2	24.2	24.6	82	0	0						2016-10-09	08:00:00	34.1	33	34.9	44	0	0					2017-10-08	12:00:00	31.3	31.3
										2014-10-08	21:25:00.470	24.6	24.1	24.6	62	0	0				2015-10-19	19:25:00.000	23.8	23.7	24.2	84	0	0						2016-10-09	09:00:00	35.4	34.1	35.6	41	0	0					2017-10-08	13:00:00	27.6	27.6
										2014-10-08	22:25:00.469	24.9	24.7	25.3	57	0	0				2015-10-19	20:25:00.000	23.4	23.3	23.9	85	0	0						2016-10-09	10:00:00	34.8	34.5	35.5	48	0	0					2017-10-08	14:00:00	26.4	26.4
										2014-10-08	23:25:00.468	23.4	23.4	24.8	66	0	0				2015-10-19	21:25:00.000	23.2	23.2	23.3	87	0	0						2016-10-09	11:00:00	34.1	34.1	35.2	47	0	0					2017-10-08	15:00:00	25.9	25.6
										2014-10-09	00:25:00.474	22.4	22.3	23.4	70	0	0				2015-10-19	22:25:00.000	22.7	22.7	23.2	89	0	0						2016-10-09	12:00:00	32.4	32.4	34.1	54	0	0					2017-10-08	16:00:00	24.9	24.9
										2014-10-09	01:25:00.472	23.2	22.3	23.3	71	0	0				2015-10-19	23:25:00.000	22.4	22.4	22.7	90	0	0						2016-10-09	13:00:00	29.8	29.8	32.4	63	0	0					2017-10-08	17:00:00	24.3	24.3
										2014-10-09	02:25:00.471	23.4	22.9	23.5	67	0	0				2015-10-20	00:25:00.000	22.1	22.1	22.4	91	0	0						2016-10-09	14:00:00	28.1	28.1	29.8	74	0	0					2017-10-08	18:00:00	23.8	23.8
										2014-10-09	03:25:00.470	24.9	23.5	25	60	0	0				2015-10-20	01:25:00.000	22.1	22	22.2	92	0	0						2016-10-09	15:00:00	27.7	27.4	28.1	72	0	0					2017-10-08	19:00:00	23.6	23.5
										2014-10-09	04:25:00.469	26.4	25	26.4	53	0	0				2015-10-20	02:25:00.000	22.7	22.1	22.8	93	0	0						2016-10-09	16:00:00	27.6	27.6	28.1	70	0	0					2017-10-08	20:00:00	23.3	23.3
										2014-10-09	05:25:00.468	28.4	26.4	28.5	45	0	0				2015-10-20	03:25:00.000	24.9	22.9	25	87	0	0						2016-10-09	19:00:00	24.9	24.7	25.2	88	0	0					2017-10-08	21:00:00	23.2	22.9
										2014-10-09	06:25:00.472	30.8	28.5	30.9	40	0	0				2015-10-20	04:55:00.000	28.5	25.1	28.6		0	0						2016-10-09	20:00:00	24.8	24.7	25.5	87	0	0					2017-10-08	22:00:00	22.4	22.4
										2014-10-09	07:25:00.470	31.5	30.5	31.6	39	0	0				2015-10-20	05:25:00.000	30.8	28.6	30.9	56	0	0						2016-10-09	21:00:00	24.8	24.4	24.9	89	0	0					2017-10-08	23:00:00	22.2	22.2
										2014-10-09	09:55:00.467	33.6	32.8	33.6	34	0	0				2015-10-20	06:25:00.000	32.8	31	33		0	0						2016-10-09	22:00:00	27	24.8	27.1	72	0	0					2017-10-09	00:00:00	22.1	22.1
										2014-10-09	10:25:00.466	33.7	33.3	34	33	0	0				2015-10-20	07:25:00.000	34.5	33	34.5	37	0	0						2016-10-09	23:00:00	26.4	26.4	27	63	0	0					2017-10-09	01:00:00	21.8	21.8
										2014-10-09	11:25:00.466	32.9	32.8	34	37	0	0				2015-10-20	08:25:00.000	35.1	34.4	35.3	32	0	0						2016-10-10	00:00:00	25.9	25.9	26.5	61	0	0					2017-10-09	02:00:00	22.9	21.8
										2014-10-09	12:25:00.472	31.1	31.1	33	42	0	0				2015-10-20	09:25:00.000	35.4	35.1	35.6	29	0	0						2016-10-10	01:00:00	26	25.8	26.3	55	0	0					2017-10-09	03:00:00	26.7	23
										2014-10-09	13:25:00.471	28.1	28	31		0	0				2015-10-20	10:25:00.000	35.2	35.1	35.5	31	0	0						2016-10-10	02:00:00	26.1	25.4	26.1	58	0	0					2017-10-09	04:00:00	30.3	26.7
										2014-10-09	14:25:00.469	26.5	26.4	28	59	0	0				2015-10-20	11:25:00.000	33.6	33.5	35.2	33	0	0						2016-10-10	03:00:00	26.6	25.9	26.6	56	0	0					2017-10-09	05:00:00	32.1	30.3
										2014-10-09	15:25:00.469	25.3	25.2	26.4	65	0	0				2015-10-20	12:25:00.000	30.3	30.1	33.5		0	0						2016-10-10	04:00:00	27.3	26.5	27.3	57	0	0					2017-10-09	06:00:00	33	32
										2014-10-09	16:25:00.468	24.8	24.8	25.3	67	0	0				2015-10-20	13:25:00.000	27.6	27.6	30.1	56	0	0						2016-10-10	05:00:00	29.4	27.4	30	48	0	0					2017-10-09	07:00:00	33.2	33.1
										2014-10-09	17:25:00.467	23.8	23.8	24.8	73	0	0				2015-10-20	14:25:00.000	26.9	26.9	27.7	60	0	0						2016-10-10	06:00:00	30.6	29.4	30.9	46	0	0					2017-10-09	08:00:00	34.4	33.2
										2014-10-09	18:25:00.473	23.2	23.2	23.7	75	0	0				2015-10-20	15:25:00.000	25.7	25.7	26.8	67	0	0						2016-10-10	07:00:00	32	30.7	32.2	41	0	0					2017-10-09	09:00:00	35	34.1
										2014-10-09	19:25:00.472	22.6	22.5	23.2	77	0	0				2015-10-20	16:25:00.000	25	25	25.7	72	0	0						2016-10-10	08:00:00	32.8	32	33.2	39	0	0					2017-10-09	10:00:00	34.9	34.5
										2014-10-09	20:25:00.472	22.3	22.3	22.6	78	0	0				2015-10-20	17:25:00.000	24.2	24.2	25	76	0	0						2016-10-10	09:00:00	33.4	32.8	33.7	38	0	0					2017-10-09	11:00:00	34.6	34.3
										2014-10-09	21:25:00.470	21.7	21.7	22.3	79	0	0				2015-10-20	18:25:00.000	23.6	23.6	24.2	79	0	0						2016-10-10	10:00:00	33.1	32.8	33.6	42	0	0					2017-10-09	12:00:00	31.7	31.7
										2014-10-09	22:25:00.469	21.2	21.1	21.8	82	0	0				2015-10-20	19:25:00.000	23	23	23.6	81	0	0						2016-10-10	11:00:00	33	32.6	33.5	37	0	0					2017-10-09	13:00:00	28.3	28.3
										2014-10-09	23:25:00.469	20.6	20.5	21.2	83	0	0				2015-10-20	20:25:00.000	22.5	22.5	23	81	0	0						2016-10-10	12:00:00	31.1	31.1	33.1	46	0	0					2017-10-09	14:00:00	27	27
										2014-10-10	00:25:00.473	20	20	20.5	87	0	0				2015-10-20	21:25:00.001	22	21.9	22.5	82	0	0						2016-10-10	13:00:00	28.9	28.9	31.1	58	0	0					2017-10-09	15:00:00	25.7	25.7
										2014-10-10	01:25:00.471	20	19.9	20.1	89	0	0				2015-10-20	22:25:00.000	22.2	21.9	22.3	77	0	0						2016-10-10	14:00:00	28	27.8	28.9	64	0	0					2017-10-09	16:00:00	24.9	24.9
										2014-10-10	02:25:00.471	21.9	19.9	22	81	0	0				2015-10-20	23:25:00.000	21.6	21.6	22.3	79	0	0						2016-10-10	15:00:00	27.2	27	28	68	0	0					2017-10-09	17:00:00	24.5	24.5
										2014-10-10	03:25:00.469	25.1	22	25.2		0	0				2015-10-21	00:25:00.000	20.9	20.9	21.6	84	0	0						2016-10-10	16:00:00	25.8	25.8	27.2	77	0	0					2017-10-09	18:00:00	23.9	23.9
										2014-10-10	04:25:00.468	27.2	25.2	27.3	58	0	0				2015-10-21	01:25:00.000	20.5	20.5	20.9	87	0	0						2016-10-10	19:00:00	24.1	24	25.1	86	0	0					2017-10-09	19:00:00	23.6	23.5
										2014-10-10	05:25:00.467	28.9	27.3	29		0	0				2015-10-21	02:55:00.000	21.5	20.5	21.6	84	0	0						2016-10-10	20:00:00	23.9	23.6	24.2	86	0	0					2017-10-09	20:00:00	23.1	23
										2014-10-10	06:25:00.473	31	29	31	38	0	0				2015-10-21	03:25:00.000	24.2	21.6	24.2	75	0	0						2016-10-10	21:00:00	22.7	22.7	23.8	90	0	0					2017-10-09	21:00:00	22.7	22.6
										2014-10-10	07:25:00.471	31.6	30.9	31.7	34	0	0				2015-10-21	04:25:00.000	26.9	24.3	27		0	0						2016-10-10	22:00:00	23	22.6	23	85	0	0					2017-10-09	23:00:00	22.1	22.1
										2014-10-10	08:25:00.470	32.5	31.6	32.8	36	0	0				2015-10-21	05:25:00.000	29	27	29	57	0	0						2016-10-10	23:00:00	22.5	22.1	23.2	87	0	0					2017-10-10	00:00:00	21.9	21.6
										2014-10-10	09:25:00.468	33.3	32.4	33.4	31	0	0				2015-10-21	06:25:00.000	30.9	29.1	30.9		0	0						2016-10-11	00:00:00	21.7	21.5	22.6	90	0	0					2017-10-10	01:00:00	21.5	21.5
										2014-10-10	10:25:00.467	33.3	33.1	33.5	32	0	0				2015-10-21	07:25:00.000	32.1	31	32.2	38	0	0						2016-10-11	01:00:00	21.5	21.3	21.9	89	0	0					2017-10-10	02:00:00	23	21.6
										2014-10-10	11:25:00.466	32.6	32.4	33.5	36	0	0				2015-10-21	08:25:00.000	33.1	32	33.1	34	0	0						2016-10-11	02:00:00	23	21.3	23	82	0	0					2017-10-10	03:00:00	26.7	23.1
										2014-10-10	12:25:00.472	30.4	30.3	32.6	40	0	0				2015-10-21	09:25:00.000	32.7	32.5	33.1	37	0	0						2016-10-11	03:00:00	26.6	23.1	26.6	64	0	0					2017-10-10	04:00:00	29.7	26.8
										2014-10-10	13:25:00.471	26.8	26.8	30.3		0	0				2015-10-21	10:25:00.000	32.9	32.5	33	35	0	0						2016-10-11	04:00:00	29.2	26.6	29.2	57	0	0					2017-10-10	05:00:00	31.6	29.7
										2014-10-10	14:25:00.470	24.9	24.9	26.7	64	0	0				2015-10-21	11:25:00.000	31.3	31.2	33	43	0	0						2016-10-11	05:00:00	30.7	29.2	30.7	49	0	0					2017-10-10	06:00:00	32.7	31.1
										2014-10-10	15:25:00.469	24.2	24.2	24.8	66	0	0				2015-10-21	12:25:00.000	28.6	28.5	31.2	52	0	0						2016-10-11	06:00:00	32.3	30.7	32.6	42	0	0					2017-10-10	07:00:00	33.4	32
										2014-10-10	16:25:00.468	23.3	23.3	24.2	72	0	0				2015-10-21	13:25:00.000	26.8	26.6	28.5	56	0	0						2016-10-11	07:00:00	33.4	32.1	33.4	35	0	0					2017-10-10	08:00:00	33.7	32.9
										2014-10-10	17:25:00.468	22.9	22.9	23.3	73	0	0				2015-10-21	14:25:00.000	24.5	24.5	26.9	63	0	0						2016-10-11	08:00:00	34.2	33.2	34.2	31	0	0					2017-10-10	09:00:00	33.7	33.3
										2014-10-10	18:25:00.473	22.7	22.6	23	75	0	0				2015-10-21	15:25:00.000	24.3	24.2	25.1	55	0	0						2016-10-11	10:00:00	33.8	33.7	34.5	31	0	0					2017-10-10	10:00:00	34.4	33.4
										2014-10-10	19:25:00.473	22	22	22.7	78	0	0				2015-10-21	16:25:00.000	22.1	22.1	24.1	62	0	0						2016-10-11	11:00:00	32.7	32.7	33.8	32	0	0					2017-10-10	11:00:00	32.4	32.4
										2014-10-10	20:25:00.471	21.6	21.6	22	82	0	0				2015-10-21	17:25:00.000	21	21	22.1	68	0	0						2016-10-11	12:00:00	31.1	31.1	32.6	35	0	0					2017-10-10	12:00:00	29.7	29.7
										2014-10-10	21:25:00.470	21.1	21.1	21.6	87	0	0				2015-10-21	18:25:00.000	20.6	20.3	21	67	0	0						2016-10-11	13:00:00	27.7	27.7	31	48	0	0					2017-10-10	13:00:00	27.2	27.2
										2014-10-10	22:25:00.469	20.7	20.7	21.1	89	0	0				2015-10-21	19:25:00.000	19.7	19.7	20.7	70	0	0						2016-10-11	14:00:00	25.9	25.9	27.6	57	0	0					2017-10-10	14:00:00	26.2	26.2
										2014-10-10	23:25:00.469	20.4	20.4	20.8	89	0	0				2015-10-21	20:25:00.000	18.7	18.7	19.6	75	0	0						2016-10-11	15:00:00	24.9	24.9	25.9	65	0	0					2017-10-10	15:00:00	25.4	25.3
										2014-10-11	00:25:00.473	20.2	20.1	20.4	91	0	0				2015-10-21	21:25:00.000	18.7	18.6	18.7	76	0	0						2016-10-11	16:00:00	24.3	24	24.8	69	0	0					2017-10-10	16:00:00	24.4	24.4
										2014-10-11	01:25:00.472	20	19.9	20.2	92	0	0				2015-10-21	22:25:00.000	18.9	18.5	19	74	0	0						2016-10-11	19:00:00	22.6	22.3	23	79	0	0					2017-10-10	17:00:00	24.3	24.2
										2014-10-11	02:25:00.470	21.1	19.9	21.2	87	0	0				2015-10-21	23:25:00.000	18.5	18.5	18.9	76	0	0						2016-10-11	20:00:00	22	21.9	22.6	82	0	0					2017-10-10	18:00:00	23.6	23.6
										2014-10-11	03:25:00.470	25.7	21.3	25.8		0	0				2015-10-22	00:25:00.000	17.9	17.9	18.5	79	0	0						2016-10-11	21:00:00	21.9	21.2	21.9	81	0	0					2017-10-10	19:00:00	23.2	23.2
										2014-10-11	04:25:00.468	27.7	25.9	27.8	59	0	0				2015-10-22	01:25:00.000	17.8	17.7	18	80	0	0						2016-10-11	22:00:00	21.5	21.1	21.8	81	0	0					2017-10-10	20:00:00	22.8	22.8
										2014-10-11	06:55:00.471	31.3	29.9	31.4	42	0	0				2015-10-22	02:25:00.000	18.6	17.6	18.7	81	0	0						2016-10-11	23:00:00	22.1	21.4	22.2	72	0	0					2017-10-10	21:00:00	22.5	22.2
										2014-10-11	07:25:00.471	32.5	31.3	32.5	39	0	0				2015-10-22	03:25:00.000	22.2	18.8	22.3		0	0						2016-10-12	00:00:00	22.3	22	22.6	67	0	0					2017-10-10	22:00:00	22.4	22.1
										2014-10-11	08:25:00.469	32.4	32.2	32.6	38	0	0				2015-10-22	04:25:00.000	25.1	22.4	25.1	62	0	0						2016-10-12	01:00:00	23.6	22.4	23.6	60	0	0					2017-10-10	23:00:00	22.2	22
										2014-10-11	09:25:00.468	32.8	32.3	33.3	36	0	0				2015-10-22	05:25:00.000	27.8	25.2	27.8		0	0						2016-10-12	02:00:00	24.2	23.5	24.2	58	0	0					2017-10-11	00:00:00	22	22
										2014-10-11	10:25:00.468	32.8	32.7	33.3	34	0	0				2015-10-22	06:25:00.000	29.5	27.8	29.5	39	0	0						2016-10-12	03:00:00	26.6	24.2	26.6	48	0	0					2017-10-11	01:00:00	21.9	21.8
										2014-10-11	11:25:00.465	32.2	32.2	33.1	34	0	0				2015-10-22	07:55:00.000	30.6	29.5	30.6	34	0	0						2016-10-12	05:00:00	30.2	28.2	30.2	41	0	0					2017-10-11	02:00:00	23.2	21.9
										2014-10-11	12:25:00.472	30	29.9	32.3	42	0	0				2015-10-22	08:25:00.000	31.4	30.6	31.5	34	0	0						2016-10-12	06:00:00	31.9	30	31.9	39	0	0					2017-10-11	03:00:00	26.6	23.2
										2014-10-11	13:55:00.471	25.5	25.4	29.8		0	0				2015-10-22	09:25:00.000	32.4	31.6	32.4	28	0	0						2016-10-12	07:00:00	33.2	31.9	33.4	34	0	0					2017-10-11	04:00:00	30.1	26.7
										2014-10-11	14:25:00.469	23.7	23.6	25.4	60	0	0				2015-10-22	10:25:00.000	32.4	31.9	32.5	27	0	0						2016-10-12	08:00:00	33.8	33.1	34.2	27	0	0					2017-10-11	05:00:00	31.6	29.8
										2014-10-11	15:25:00.469	22.6	22.5	23.6	66	0	0				2015-10-22	11:25:00.000	30.7	30.6	32.5	32	0	0						2016-10-12	09:00:00	34.4	33.9	35	23	0	0					2017-10-11	06:00:00	31.9	31
										2014-10-11	16:25:00.469	22	22	22.5	69	0	0				2015-10-22	12:25:00.000	27.9	27.8	30.6	38	0	0						2016-10-12	11:00:00	33.8	33.7	34.6	22	0	0					2017-10-11	07:00:00	33	31.8
										2014-10-11	17:25:00.467	21.2	21.2	22	75	0	0				2015-10-22	13:25:00.000	23.8	23.8	27.7		0	0						2016-10-12	12:00:00	31.4	31.4	33.7	28	0	0					2017-10-11	08:00:00	33.2	32.7
										2014-10-11	18:25:00.472	20.6	20.5	21.2	79	0	0				2015-10-22	14:25:00.000	21.8	21.7	23.7	59	0	0						2016-10-12	14:00:00	25.8	25.7	28.6	53	0	0					2017-10-11	09:00:00	34.1	33.2
										2014-10-11	19:25:00.472	20.2	20.1	20.5	84	0	0				2015-10-22	15:25:00.000	20.6	20.6	21.7	63	0	0						2016-10-12	15:00:00	24.7	24.7	25.8	58	0	0					2017-10-11	10:00:00	33.7	33.5
										2014-10-11	20:25:00.471	20	20	20.2	85	0	0				2015-10-22	16:25:00.000	19.8	19.8	20.5	67	0	0						2016-10-12	16:00:00	23.8	23.8	25	63	0	0					2017-10-11	11:00:00	33	32.9
										2014-10-11	21:25:00.469	19.5	19.5	20	87	0	0				2015-10-22	17:25:00.000	19.5	19.4	19.8	69	0	0						2016-10-12	20:00:00	21.7	21.6	22.8	67	0	0					2017-10-11	12:00:00	30.7	30.7
										2014-10-11	22:25:00.470	19.1	19.1	19.5	88	0	0				2015-10-22	18:25:00.000	19	19	19.5	73	0	0						2016-10-12	23:00:00	21.8	21.6	22.5	60	0	0					2017-10-11	13:00:00	28	28
										2014-10-11	23:25:00.468	19.1	18.9	19.3	91	0	0				2015-10-22	19:25:00.000	18.7	18.7	19.1	74	0	0						2016-10-13	00:00:00	21.2	21.1	22.4	58	0	0					2017-10-11	14:00:00	26.5	26.5
										2014-10-12	00:25:00.472	19.2	19.1	19.3	92	0	0				2015-10-22	20:25:00.000	17.9	17.9	18.7	78	0	0						2016-10-13	01:00:00	23.2	21.5	24	42	0	0					2017-10-11	15:00:00	25.7	25.6
										2014-10-12	01:25:00.472	18.8	18.8	19.2	93	0	0				2015-10-22	21:25:00.000	17.5	17.4	17.9	80	0	0						2016-10-13	02:00:00	24	22.9	24	42	0	0					2017-10-11	16:00:00	25.1	25.1
										2014-10-12	02:25:00.472	19.8	18.8	19.9	91	0	0				2015-10-22	22:25:00.000	17.7	17.5	17.8	79	0	0						2016-10-13	03:00:00	26	24	26	44	0	0					2017-10-11	17:00:00	24.7	24.4
										2014-10-12	03:25:00.470	25.2	20	25.4		0	0				2015-10-22	23:25:00.000	17.8	17.7	17.8	76	0	0						2016-10-13	04:00:00	28.5	26.1	28.6	42	0	0					2017-10-11	19:00:00	23.7	23.6
										2014-10-12	04:25:00.469	27		27.1	62	0	0				2015-10-23	00:25:00.000	17.4	17.4	17.8	77	0	0						2016-10-13	05:00:00	30.7	28.5	30.9	37	0	0					2017-10-11	20:00:00	23.2	23.2
										2014-10-12	05:25:00.468	29.1	27.1	29.2	53	0	0				2015-10-23	01:25:00.000	16.8	16.8	17.4	78	0	0						2016-10-13	06:00:00	31.8	30.6	32.1	32	0	0					2017-10-11	21:00:00	22.9	22.9
										2014-10-12	06:25:00.472	30.9	29.2	30.9	44	0	0				2015-10-23	02:25:00.000	17.2	16.5	17.3	79	0	0						2016-10-13	07:00:00	33	31.8	33.1	29	0	0					2017-10-11	22:00:00	22.6	22.5
										2014-10-12	07:25:00.470	32.1	30.9	32.2	39	0	0				2015-10-23	03:25:00.000	20.9	17.3	21		0	0						2016-10-13	08:00:00	34.2	32.9	34.2	29	0	0					2017-10-11	23:00:00	22.4	22.3
										2014-10-12	08:25:00.470	33	31.9	33.1	30	0	0				2015-10-23	04:25:00.000	23.8	21.1	23.9	53	0	0						2016-10-13	09:00:00	34.9	33.9	35.2	23	0	0					2017-10-12	00:00:00	21.7	21.6
										2014-10-12	09:25:00.468	33	32.8	33.3	26	0	0				2015-10-23	05:25:00.000	26.6	24	26.7	45	0	0						2016-10-13	10:00:00	34.6	34.6	35.2	22	0	0					2017-10-12	01:00:00	21.9	21.7
										2014-10-12	10:25:00.467	33.7	33	34	29	0	0				2015-10-23	06:25:00.000	28.9	26.8	28.9	39	0	0						2016-10-13	12:00:00	32	32	33.8	26	0	0					2017-10-12	02:00:00	23.1	21.8
										2014-10-12	11:25:00.465	32.2	32.1	33.6	34	0	0				2015-10-23	07:25:00.000	30.4	29	30.5	33	0	0						2016-10-13	13:00:00	27.6	27.5	32	41	0	0					2017-10-12	03:00:00	26	23
										2014-10-12	12:25:00.472	29.2	29.1	32.2	44	0	0				2015-10-23	08:25:00.000	30.7	30.3	31	33	0	0						2016-10-13	14:00:00	25.1	25.1	27.6	53	0	0					2017-10-12	04:00:00	28.6	26.1
										2014-10-12	13:25:00.470	25.3	25.3	29	53	0	0				2015-10-23	09:25:00.000	31.5	30.6	31.6	30	0	0						2016-10-13	15:00:00	23.9	23.9	25.1	59	0	0					2017-10-12	05:00:00	30.5	28.7
										2014-10-12	14:55:00.469	23.9	23.9	25.3	59	0	0				2015-10-23	10:25:00.000	31.6	31.2	31.9	29	0	0						2016-10-13	16:00:00	23.8	23.6	24.3	61	0	0					2017-10-12	06:00:00	32.7	30.6
										2014-10-12	15:25:00.469	23.3	23.3	23.9	61	0	0				2015-10-23	11:25:00.000	29.9	29.9	31.8	33	0	0						2016-10-13	22:00:00	20.6	19.9	20.6	68	0	0					2017-10-12	07:00:00	32.3	31.8
										2014-10-12	16:25:00.468	22.5	22.5	23.3	66	0	0				2015-10-23	12:25:00.000	26.8	26.7	29.9	42	0	0						2016-10-14	00:00:00	20.3	20.2	21.7	66	0	0					2017-10-12	08:00:00	34.2	32.3
										2014-10-12	17:25:00.468	22.1	22.1	22.5	73	0	0				2015-10-23	13:25:00.000	23.5	23.5	26.6		0	0						2016-10-14	01:00:00	20.3	20.1	20.7	63	0	0					2017-10-12	09:00:00	34.2	33.7
										2014-10-12	18:25:00.472	21.4	21.4	22.1	77	0	0				2015-10-23	14:25:00.000	21.7	21.7	23.5	64	0	0						2016-10-14	02:00:00	22.2	20.2	22.2	56	0	0					2017-10-12	10:00:00	33.9	33.7
										2014-10-12	19:25:00.472	21.2	21	21.4	80	0	0				2015-10-23	15:25:00.000	20.7	20.6	21.7	70	0	0						2016-10-14	03:00:00	25.3	22.3	25.3	49	0	0					2017-10-12	11:00:00	32.8	32.8
										2014-10-12	20:25:00.471	20.8	20.8	21.2	83	0	0				2015-10-23	16:25:00.000	19.7	19.7	20.6	75	0	0						2016-10-14	04:00:00	28.2	25.5	28.2	39	0	0					2017-10-12	12:00:00	30.7	30.7
										2014-10-12	21:25:00.470	20.4	20.4	20.8	86	0	0				2015-10-23	17:25:00.000	19.5	19.4	19.7	78	0	0						2016-10-14	05:00:00	30.4	28.2	30.5	36	0	0					2017-10-12	14:00:00	26.1	26.1
										2014-10-12	22:25:00.468	20.1	20.1	20.4	88	0	0				2015-10-23	18:25:00.000	19.1	19.1	19.5	79	0	0						2016-10-14	06:00:00	32.4	30.4	32.4	33	0	0					2017-10-12	15:00:00	26.1	25.9
										2014-10-12	23:25:00.468	19.7	19.7	20.2	90	0	0				2015-10-23	19:25:00.000	18.2	18.2	19	81	0	0						2016-10-14	08:00:00	34.2	33.2	34.3	27	0	0					2017-10-12	16:00:00	25.4	25.3
										2014-10-13	00:25:00.474	19.3	19.2	19.7	92	0	0				2015-10-23	20:25:00.000	18.1	17.8	18.2	82	0	0						2016-10-14	09:00:00	34.9	34	35.2	25	0	0					2017-10-12	17:00:00	24.1	24.1
										2014-10-13	01:25:00.473	18.8	18.8	19.3	92	0	0				2015-10-23	21:25:00.000	18.1	18.1	18.2	82	0	0						2016-10-14	10:00:00	34.9	34.7	35.1	23	0	0					2017-10-12	19:00:00	23.1	22.9
										2014-10-13	02:25:00.471	20	18.8	20.1	91	0	0				2015-10-23	22:25:00.000	17.8	17.7	18.1	83	0	0						2016-10-14	11:00:00	34.4	34.3	35	23	0	0					2017-10-12	20:00:00	22.6	22.5
										2014-10-13	03:25:00.471	24.7	20.1	24.7		0	0				2015-10-23	23:25:00.000	17.8	17.7	17.9	83	0	0						2016-10-14	12:00:00	31.7	31.7	34.4	30	0	0					2017-10-12	21:00:00	22.3	22.2
										2014-10-13	04:25:00.469	26.8	24.8	26.9	58	0	0				2015-10-24	00:25:00.000	17.8	17.6	17.8	84	0	0						2016-10-14	13:00:00	27.8	27.8	31.6	44	0	0					2017-10-12	22:00:00	21.9	21.8
										2014-10-13	05:25:00.468	28.6	26.9	28.6	52	0	0				2015-10-24	01:25:00.000	17.8	17.8	17.9	80	0	0						2016-10-14	14:00:00	25.4	25.4	27.7	55	0	0					2017-10-12	23:00:00	22.2	21.7
										2014-10-13	06:25:00.472	30.4	28.6	30.5	50	0	0				2015-10-24	02:25:00.000	18.1	17.6	18.1	79	0	0						2016-10-14	15:00:00	24.3	24.1	25.6	60	0	0					2017-10-13	00:00:00	21.6	21.6
										2014-10-13	07:25:00.471	30.9	30.4	31	54	0	0				2015-10-24	03:25:00.000	22.1	18.2	22.2		0	0						2016-10-14	16:00:00	23	23	24.3	66	0	0					2017-10-13	01:00:00	21.8	21.5
										2014-10-13	08:25:00.470	30.5	30.5	31.3	60	0	0				2015-10-24	04:25:00.000	24.6	22.3	24.7	53	0	0						2016-10-15	00:00:00	19	18.8	19.3	76	0	0					2017-10-13	02:00:00	23.6	21.9
										2014-10-13	09:25:00.469	31.5	30.6	31.6	55	0	0				2015-10-24	05:25:00.000	26.9	24.7	27	48	0	0						2016-10-15	01:00:00	18.7	18.4	18.9	80	0	0					2017-10-13	03:00:00	25.6	23.6
										2014-10-13	10:25:00.467	32.2	31.3	32.2	51	0	0				2015-10-24	06:25:00.000	29.2	27	29.4	39	0	0						2016-10-15	02:00:00	20.9	18.5	20.9	70	0	0					2017-10-13	04:00:00	28.1	25.6
										2014-10-13	11:25:00.466	31.6	31.2	32.2	49	0	0				2015-10-24	07:25:00.000	31.4	29.4	31.5	33	0	0						2016-10-15	03:00:00	23.5	20.9	23.5	55	0	0					2017-10-13	05:00:00	30.1	28.1
										2014-10-13	12:25:00.472	29.9	29.8	31.6	52	0	0				2015-10-24	08:25:00.000	32.1	31.4	32.4	28	0	0						2016-10-15	04:00:00	26.8	23.5	26.8	45	0	0					2017-10-13	06:00:00	31.7	30.2
										2014-10-13	13:25:00.471	29.3	28.9	29.8	54	0	0				2015-10-24	09:25:00.000	32.2	32	32.6	27	0	0						2016-10-15	05:00:00	28.6	26.6	28.6	41	0	0					2017-10-13	07:00:00	32.8	31.8
										2014-10-13	14:25:00.470	28.6	28.5	29.3	60	0	0				2015-10-24	10:25:00.000	32	32	33.1	29	0	0						2016-10-15	07:00:00	32.4	30.6	32.4	33	0	0					2017-10-13	08:00:00	33.7	32.5
										2014-10-13	15:25:00.468	27.9	27.8	28.6	63	0	0				2015-10-24	11:25:00.000	30	29.9	32.4	33	0	0						2016-10-15	09:00:00	33.2	32.7	33.7	26	0	0					2017-10-13	09:00:00	33.9	33.6
										2014-10-13	16:25:00.467	27.4	27.4	28	63	0	0				2015-10-24	12:25:00.000	27	26.9	29.9		0	0						2016-10-15	10:00:00	33.3	33.2	33.9	26	0	0					2017-10-13	10:00:00	34.1	33.8
										2014-10-13	17:25:00.467	26.7	26.7	27.4	64	0	0				2015-10-24	13:25:00.000	23.9	23.9	26.8	57	0	0						2016-10-15	12:00:00	30.1	30.1	32.5	37	0	0					2017-10-13	11:00:00	33.3	33.2
										2014-10-13	18:25:00.473	25.8	25.8	26.7	68	0	0				2015-10-24	14:25:00.000	22.2	22.2	23.9	64	0	0						2016-10-15	13:00:00	26.3	26.3	29.9	49	0	0					2017-10-13	12:00:00	30.6	30.6
										2014-10-13	19:25:00.471	25	25	25.8	71	0	0				2015-10-24	15:25:00.000	21.3	21.3	22.2	68	0	0						2016-10-15	14:00:00	24.5	24.5	26.3	58	0	0					2017-10-13	13:00:00	27	27
										2014-10-13	20:25:00.470	24.2	24.2	25	75	0	0				2015-10-24	16:25:00.000	20.4	20.4	21.3	74	0	0						2016-10-15	15:00:00	23.7	23.7	24.9	62	0	0					2017-10-13	14:00:00	25.6	25.6
										2014-10-13	21:25:00.469	24.3	24	24.4	75	0	0				2015-10-24	17:25:00.000	19.6	19.5	20.4	77	0	0						2016-10-15	16:00:00	23.2	22.9	23.7	64	0	0					2017-10-13	15:00:00	24.6	24.6
										2014-10-13	22:25:00.468	24.5	24.4	24.6	75	0	0				2015-10-24	18:25:00.000	19.2	19.1	19.6	80	0	0						2016-10-15	19:00:00	20.4	20.3	21.4	71	0	0					2017-10-13	16:00:00	23.9	23.9
										2014-10-13	23:25:00.467	24.2	24.2	24.5	77	0	0				2015-10-24	19:25:00.000	18.8	18.8	19.2	81	0	0						2016-10-16	00:00:00	19.2	18.5	19.2	79	0	0					2017-10-13	19:00:00	22.3	22
										2014-10-14	00:25:00.473	24	23.8	24.2	77	0	0				2015-10-24	20:25:00.000	18.5	18.3	18.8	85	0	0						2016-10-16	01:00:00	20.7	19.1	21.1	63	0	0					2017-10-13	20:00:00	22.2	22
										2014-10-14	01:25:00.472	23.9	23.9	24.2	78	0	0				2015-10-24	21:25:00.000	18.2	18.2	18.5	86	0	0						2016-10-16	02:00:00	21.3	20.3	21.3	63	0	0					2017-10-13	21:00:00	21.8	21.8
										2014-10-14	02:25:00.471	24.2	23.8	24.3	79	0	0				2015-10-24	22:25:00.000	18	17.9	18.3	87	0	0						2016-10-16	03:00:00	24.6	21.4	24.6	50	0	0					2017-10-13	22:00:00	21.3	21.2
										2014-10-14	03:25:00.470	21.8	21.7	24.4	82	0	0				2015-10-24	23:25:00.000	18.1	18	18.1	83	0	0						2016-10-16	04:00:00	28.3	24.6	28.4	40	0	0					2017-10-13	23:00:00	20.5	20.4
										2014-10-14	04:25:00.470	22.3	21.5	22.4	80	0	0				2015-10-25	00:25:00.000	17.7	17.7	18.1	83	0	0						2016-10-16	05:00:00	30.5	28.2	30.5	37	0	0					2017-10-14	00:00:00	20.4	20.2
										2014-10-14	05:25:00.468	21.7	21.2	22.5	88	2	2				2015-10-25	01:25:00.000	18	17.6	18	78	0	0						2016-10-16	06:00:00	32.6	30.3	32.6	32	0	0					2017-10-14	01:00:00	20.1	20.1
										2014-10-14	06:25:00.472	23.9	21.8	24		2	0				2015-10-25	02:25:00.000	19.9	18.1	20	69	0	0						2016-10-16	07:00:00	32.6	32.1	33.1	27	0	0					2017-10-14	02:00:00	21.5	20.1
										2014-10-14	07:25:00.471	24	23.6	24.1	76	2	0				2015-10-25	03:25:00.000	21.9	20	22	63	0	0						2016-10-16	09:00:00	33.8	33.4	34.8	21	0	0					2017-10-14	03:00:00	25.7	21.6
										2014-10-14	08:55:00.469	25.1	24.1	25.3	68	2	0				2015-10-25	04:25:00.000	24.2	22.1	24.3	58	0	0						2016-10-16	10:00:00	33.5	33.5	34.3	24	0	0					2017-10-14	04:00:00	30.9	25.8
										2014-10-14	09:25:00.469	26.6	25.3	26.7	61	2	0				2015-10-25	05:25:00.000	26.8	24.3	26.9	50	0	0						2016-10-16	11:00:00	33	33	33.6	25	0	0					2017-10-14	05:00:00	32.4	30.8
										2014-10-14	10:25:00.467	27.7	26.6	27.7	56	2	0				2015-10-25	06:25:00.000	29.2	26.9	29.3	41	0	0						2016-10-16	12:00:00	31.2	31.2	32.9	26	6	0					2017-10-14	07:00:00	34.3	31.9
										2014-10-14	11:25:00.465	27.3	27	27.9	57	2	0				2015-10-25	07:25:00.000	31.3	29.3	31.3	36	0	0						2016-10-16	13:00:00	26.8	26.8	31.2	40	0	0					2017-10-14	08:00:00	34.8	34.1
										2014-10-14	12:25:00.472	26.5	26.5	27.2	59	2	0				2015-10-25	08:25:00.000	31.9	31.3	32	33	0	0						2016-10-16	14:00:00	24.9	24.9	26.8	51	0	0					2017-10-14	09:00:00	35.2	34.8
										2014-10-14	13:25:00.471	24.2	24.1	26.5		2	0				2015-10-25	09:25:00.000	32.4	31.9	32.6	32	0	0						2016-10-16	15:00:00	24.1	23.9	24.9	57	0	0					2017-10-14	10:00:00	35	34.8
										2014-10-14	14:25:00.470	23.2	23.1	24.1	78	2	0				2015-10-25	10:25:00.000	32	32	32.4	33	0	0						2016-10-16	16:00:00	22.8	22.8	24.1	64	0	0					2017-10-14	11:00:00	33.4	33.4
										2014-10-14	15:25:00.469	23	23	23.3	81	2	0				2015-10-25	11:25:00.000	30.2	30.2	32	37	0	0						2016-10-17	00:00:00	20.7	19.3	20.7	67	0	0					2017-10-14	12:00:00	30.5	30.5
										2014-10-14	16:25:00.468	23.3	23	23.6	72	2	0				2015-10-25	12:25:00.000	28	28	30.1	43	0	0						2016-10-17	01:00:00	19.9	19.7	20.8	71	0	0					2017-10-14	13:00:00	26.3	26.2
										2014-10-14	17:25:00.467	22.3	22.3	23.3	78	2	0				2015-10-25	13:25:00.000	26.1	26.1	28	48	0	0						2016-10-17	02:00:00	21.7	19.5	21.7	62	0	0					2017-10-14	14:00:00	24.9	24.8
										2014-10-14	18:25:00.474	21.7	21.7	22.3	84	2	0				2015-10-25	14:25:00.000	25.4	25.3	26.1	53	0	0						2016-10-17	03:00:00	25.1	21.8	25.1	51	0	0					2017-10-14	15:00:00	23.9	23.9
										2014-10-14	19:25:00.472	21.1	21.1	21.7	88	2	0				2015-10-25	15:25:00.000	25.2	25.1	25.4	54	0	0						2016-10-17	04:00:00	28.3	25.2	28.4	40	0	0					2017-10-14	16:00:00	23.1	23.1
										2014-10-14	20:25:00.471	21	20.9	21.2	89	2	0				2015-10-25	16:25:00.000	25.1	24.9	25.2	53	0	0						2016-10-17	05:00:00	30.2	28.2	30.2	35	0	0					2017-10-14	23:00:00	20.5	20.5
										2014-10-14	21:25:00.471	21	21	21.1	88	2	0				2015-10-25	17:25:00.000	25.1	25	25.1	53	0	0						2016-10-17	06:00:00	32.2	30.1	32.5	28	0	0					2017-10-15	00:00:00	19.8	19.6
										2014-10-14	22:25:00.470	20.9	20.8	21	88	2	0				2015-10-25	18:25:00.000	24	24	25.1	57	0	0						2016-10-17	07:00:00	32.7	31.9	33	25	0	0					2017-10-15	01:00:00	19.5	19.3
										2014-10-14	23:25:00.469	20.3	20.3	20.9	91	2	0				2015-10-25	19:25:00.000	23.3	23.3	23.9	60	0	0						2016-10-17	08:00:00	33	32.7	33.7	22	0	0					2017-10-15	02:00:00	21	19.4
										2014-10-15	00:55:00.471	20.3	20.1	20.3	92	2	0				2015-10-25	20:25:00.000	22.2	22.2	23.3	63	0	0						2016-10-17	09:00:00	33.3	33.1	34	22	0	0					2017-10-15	03:00:00	25.2	21.1
										2014-10-15	01:25:00.472	20	20	20.3	92	2	0				2015-10-25	21:25:00.000	22.3	22.1	22.4	64	0	0						2016-10-17	10:00:00	33.3	33.2	33.8	22	0	0					2017-10-15	04:00:00	29.4	25.4
										2014-10-15	02:25:00.470	21.1	20.1	21.2	87	2	0				2015-10-25	22:25:00.000	22.3	22.2	22.4	64	0	0						2016-10-17	11:00:00	32.2	32.2	33.4	26	0	0					2017-10-15	05:00:00	30.6	29.5
										2014-10-15	03:25:00.469	22.9	21.2	23	78	2	0				2015-10-25	23:25:00.000	22.4	22.3	23.1	63	0	0						2016-10-17	12:00:00	29.6	29.6	32.1	33	0	0					2017-10-15	06:00:00	31.7	30.5
										2014-10-15	04:25:00.468	24.5	23	24.5	73	0	0				2015-10-26	00:25:00.000	20.9	20.9	22.2	66	0	0						2016-10-17	13:00:00	25.8	25.8	29.6	50	0	0					2017-10-15	07:00:00	33.2	31.6
										2014-10-15	05:25:00.467	26.2	24.5	26.3	66	0	0				2015-10-26	01:25:00.000	20.4	20.4	20.9	66	0	0						2016-10-17	15:00:00	23	23	24.1	61	0	0					2017-10-15	08:00:00	34.6	33.4
										2014-10-15	06:25:00.472	27.5	26.3	27.6	59	0	0				2015-10-26	02:25:00.000	20.5	20.2	20.6	65	0	0						2016-10-17	16:00:00	22.3	22.3	23	64	0	0					2017-10-15	09:00:00	35.5	34.6
										2014-10-15	07:25:00.470	27.8	27.4	28.5	58	0	0				2015-10-26	03:25:00.000	21.4	20.6	21.5	63	0	0						2016-10-18	00:00:00	20.9	20.2	21.3	58	0	0					2017-10-15	10:00:00	35.6	35.1
										2014-10-15	08:25:00.469	28.8	27.8	28.9	52	0	0				2015-10-26	04:25:00.000	23.3	21.5	23.4	57	0	0						2016-10-18	01:00:00	19.5	19.5	21	65	0	0					2017-10-15	11:00:00	34.2	34.2
										2014-10-15	09:25:00.468	28.9	28.4	29.1	50	0	0				2015-10-26	05:25:00.000	26.1	23.4	26.2	50	0	0						2016-10-18	02:00:00	20.1	19	20.1	65	0	0					2017-10-15	12:00:00	30.9	30.9
										2014-10-15	10:25:00.466	27.8	27.7	29	52	0	0				2015-10-26	06:25:00.000	27.8	26.2	27.9	45	0	0						2016-10-18	03:00:00	24.5	20.1	24.5	45	0	0					2017-10-15	13:00:00	26.1	26
										2014-10-15	11:25:00.465	27.6	27.5	28.2	49	0	0				2015-10-26	07:55:00.000	29.6	27.8	29.6	40	0	0						2016-10-18	05:00:00	29.9	27.6	29.9	35	0	0					2017-10-15	14:00:00	24.8	24.7
										2014-10-15	12:25:00.472	25.4	25.4	27.5		0	0				2015-10-26	08:25:00.000	30.4	29.5	30.4	36	0	0						2016-10-18	07:00:00	32	31.1	32.3	31	0	0					2017-10-15	15:00:00	23.2	23.2
										2014-10-15	13:25:00.470	23.9	23.9	25.4	76	0	0				2015-10-26	09:25:00.000	30.5	30.2	30.8	35	0	0						2016-10-18	08:00:00	32.9	32.2	33.1	24	0	0					2017-10-15	16:00:00	22.2	22.1
										2014-10-15	14:25:00.470	23.1	23.1	23.9	81	0	0				2015-10-26	10:25:00.000	30.5	30.4	30.9	36	0	0						2016-10-18	09:00:00	33.9	33.1	34.1	23	0	0					2017-10-16	00:00:00	19.9	19.9
										2014-10-15	15:25:00.469	22.6	22.6	23.1	81	0	0				2015-10-26	11:25:00.000	29	28.9	30.5	42	0	0						2016-10-18	10:00:00	33.8	33.4	34.3	22	0	0					2017-10-16	01:00:00	19.1	19.1
										2014-10-15	16:25:00.468	21.6	21.6	22.6	87	0	0				2015-10-26	12:25:00.000	26.4	26.3	28.9		0	0						2016-10-18	11:00:00	32.8	32.8	33.9	28	0	0					2017-10-16	02:00:00	20.3	19
										2014-10-15	17:25:00.467	21	21	21.6	92	0	0				2015-10-26	13:25:00.000	23.7	23.7	26.3	63	0	0						2016-10-18	12:00:00	30.3	30.3	32.9	33	0	0					2017-10-16	03:00:00	25.3	20.4
										2014-10-15	18:25:00.474	20.4	20.4	21	94	0	0				2015-10-26	14:25:00.000	22.7	22.7	23.6	68	0	0						2016-10-18	13:00:00	25.9	25.9	30.2	51	0	0					2017-10-16	04:00:00	31	25.5
										2014-10-15	19:25:00.472	20.2	20.1	20.4	96	0	0				2015-10-26	15:25:00.000	22	21.9	22.7	72	0	0						2016-10-18	14:00:00	24.3	24.3	26.1	58	0	0					2017-10-16	05:00:00	31.4	30.9
										2014-10-15	20:25:00.471	19.6	19.6	20.2	96	0	0				2015-10-26	16:25:00.000	21.3	21.2	21.9	76	0	0						2016-10-18	15:00:00	23.1	23.1	24.5	63	0	0					2017-10-16	06:00:00	31.8	31.1
										2014-10-15	21:25:00.470	18.8	18.8	19.6	96	0	0				2015-10-26	17:25:00.000	20.9	20.9	21.3	79	0	0						2016-10-18	16:00:00	22.4	22.2	23.2	68	0	0					2017-10-16	07:00:00	32.9	31.5
										2014-10-15	22:25:00.469	17.6	17.6	18.8	95	0	0				2015-10-26	18:25:00.000	20.4	20.4	20.9	82	0	0						2016-10-18	20:00:00	19.9	19.8	20.8	78	0	0					2017-10-16	08:00:00	33.9	32.9
										2014-10-15	23:25:00.468	17.2	17.1	17.6	96	0	0				2015-10-26	19:55:00.000	20	20	20.4	84	0	0						2016-10-18	21:00:00	19.9	19.7	20.4	75	0	0					2017-10-16	09:00:00	33.7	33.4
										2014-10-16	00:25:00.474	16.9	16.9	17.2	95	0	0				2015-10-26	20:25:00.000	19.7	19.7	20	86	0	0						2016-10-19	01:00:00	19.3	19	20.8	69	0	0					2017-10-16	10:00:00	33.8	33.4
										2014-10-16	01:25:00.473	16.9	16.9	17	95	0	0				2015-10-26	21:25:00.000	19.4	19.3	19.7	87	0	0						2016-10-19	02:00:00	20.8	19	20.8	62	0	0					2017-10-16	11:00:00	31.9	31.9
										2014-10-16	02:25:00.471	18	16.9	18.2	89	0	0				2015-10-26	22:25:00.000	18.7	18.6	19.3	87	0	0						2016-10-19	03:00:00	24.7	20.9	24.7	48	0	0					2017-10-16	12:00:00	29.2	29.2
										2014-10-16	03:25:00.470	21.6	18.3	21.7		0	0				2015-10-26	23:25:00.000	18.5	18.4	18.7	85	0	0						2016-10-19	04:00:00	27.9	24.7	27.9	36	0	0					2017-10-16	13:00:00	26	26
										2014-10-16	04:25:00.469	24.2	21.7	24.3	60	0	0				2015-10-27	00:25:00.000	18.4	18.2	18.5	84	0	0						2016-10-19	05:00:00	31.2	27.9	31.2	31	0	0					2017-10-16	14:00:00	24.9	24.9
										2014-10-16	05:25:00.467	26	24.3	26		0	0				2015-10-27	01:25:00.000	18.8	18.4	18.9	79	0	0						2016-10-19	06:00:00	32.3	30.9	32.3	30	0	0					2017-10-16	15:00:00	23.8	23.8
										2014-10-16	06:55:00.471	27.4	26.1	27.4	43	0	0				2015-10-27	02:25:00.000	19.4	18.5	19.5	78	0	0						2016-10-19	07:00:00	33	32.4	33.6	22	0	0					2017-10-16	16:00:00	22.9	22.9
										2014-10-16	07:25:00.472	28.2	27.2	28.3	37	0	0				2015-10-27	03:25:00.000	22.2	19.5	22.3		0	0						2016-10-19	08:00:00	34.2	33	34.2	23	0	0					2017-10-16	18:00:00	21.9	21.8
										2014-10-16	08:25:00.470	29	28.4	29.1	34	0	0				2015-10-27	04:25:00.000	23.7	22.3	23.7	61	0	0						2016-10-19	09:00:00	33.8	33.7	34.8	22	0	0					2017-10-16	19:00:00	21.1	21.1
										2014-10-16	09:25:00.468	29.4	28.7	29.6	33	0	0				2015-10-27	05:25:00.000	26.1	23.7	26.1	53	0	0						2016-10-19	10:00:00	34.3	33.9	35.2	21	0	0					2017-10-16	20:00:00	21	20.7
										2014-10-16	10:25:00.467	29.8	29.1	30	35	0	0				2015-10-27	06:25:00.000	28.5	26.2	28.6		0	0						2016-10-19	11:00:00	33.5	33.2	34.2	22	0	0					2017-10-16	21:00:00	20.2	20.2
										2014-10-16	11:25:00.466	28.7	28.6	30	36	0	0				2015-10-27	07:25:00.000	29.9	28.5	30	36	0	0						2016-10-19	12:00:00	30.7	30.7	33.5	29	0	0					2017-10-16	22:00:00	19.8	19.7
										2014-10-16	12:25:00.472	26.6	26.5	28.8	45	0	0				2015-10-27	08:25:00.000	30.5	29.7	30.6	37	0	0						2016-10-19	14:00:00	24.8	24.8	26.3	52	0	0					2017-10-17	00:00:00	19.1	19.1
										2014-10-16	13:25:00.472	23.2	23.1	26.4	54	0	0				2015-10-27	09:25:00.000	30.5	30.1	30.6	37	0	0						2016-10-19	15:00:00	23.4	23.4	24.8	60	0	0					2017-10-17	01:00:00	18.4	18.4
										2014-10-16	14:25:00.470	21.4	21.4	23.1		0	0				2015-10-27	10:25:00.000	29.7	29.7	30.6	37	0	0						2016-10-20	01:00:00	19.5	18.8	20.2	70	0	0					2017-10-17	02:00:00	19.8	18.3
										2014-10-16	15:25:00.470	20.6	20.6	21.4	73	0	0				2015-10-27	11:25:00.000	28.8	28.7	29.7	43	0	0						2016-10-20	02:00:00	21.3	19.3	21.3	57	0	0					2017-10-17	03:00:00	23.9	19.9
										2014-10-16	16:25:00.468	19.8	19.8	20.5	78	0	0				2015-10-27	12:25:00.000	26.5	26.4	28.6	49	0	0						2016-10-20	03:00:00	24.7	21.4	24.7	46	0	0					2017-10-17	04:00:00	27	24.1
										2014-10-16	17:25:00.468	19.3	19.3	19.8	80	0	0				2015-10-27	13:25:00.000	24.8	24.8	26.3	53	0	0						2016-10-20	04:00:00	28.5	24.8	28.6	36	0	0					2017-10-17	05:00:00	29.5	26.9
										2014-10-16	18:25:00.473	18.5	18.5	19.3	84	0	0				2015-10-27	14:25:00.000	23.3	23.2	24.8	58	0	0						2016-10-20	05:00:00	30.4	28.3	30.4	31	0	0					2017-10-17	06:00:00	30.9	29.5
										2014-10-16	19:25:00.472	18	17.9	18.5	88	0	0				2015-10-27	15:25:00.000	22.5	22.5	23.3	61	0	0						2016-10-20	06:00:00	31.4	30.4	31.7	29	0	0					2017-10-17	07:00:00	32.3	30.9
										2014-10-16	20:25:00.471	17.6	17.6	17.9	92	0	0				2015-10-27	16:25:00.000	21.9	21.8	22.5	66	0	0						2016-10-20	07:00:00	33.1	31.3	33.2	28	0	0					2017-10-17	08:00:00	33.3	32.1
										2014-10-16	21:25:00.470	17.2	17.1	17.7	92	0	0				2015-10-27	17:25:00.000	21.7	21.7	22	69	0	0						2016-10-20	08:00:00	34	32.7	34.2	22	0	0					2017-10-17	09:00:00	33.3	33.1
										2014-10-16	22:25:00.470	16.8	16.7	17.1	93	0	0				2015-10-27	18:25:00.000	20.9	20.9	21.6	69	0	0						2016-10-20	09:00:00	34.2	33.8	34.5	21	0	0					2017-10-17	10:00:00	33.2	33.1
										2014-10-16	23:25:00.468	16.6	16.5	16.8	94	0	0				2015-10-27	19:25:00.000	20.1	20	21.2	67	0	0						2016-10-20	10:00:00	34.2	34.1	34.8	21	0	0					2017-10-17	11:00:00	32.7	32.7
										2014-10-17	00:25:00.472	16.5	16.4	16.7	94	0	0				2015-10-27	20:25:00.000	19	19	20	72	0	0						2016-10-20	12:00:00	30.4	30.4	34.1	28	0	0					2017-10-17	12:00:00	30.1	30.1
										2014-10-17	01:25:00.471	16.3	16.3	16.6	93	0	0				2015-10-27	21:25:00.000	18.5	18.5	19	74	0	0						2016-10-20	13:00:00	25.9	25.9	30.3	47	0	0					2017-10-17	13:00:00	26.2	26.2
										2014-10-17	02:25:00.470	17.4	16.3	17.5	93	0	0				2015-10-27	22:25:00.000	18.2	18.1	18.5	77	0	0						2016-10-20	14:00:00	24.7	24.6	25.9	54	0	0					2017-10-17	14:00:00	24.4	24.4
										2014-10-17	03:25:00.468	21.1	17.6	21.2		0	0				2015-10-27	23:25:00.000	17.5	17.4	18.1	81	0	0						2016-10-20	15:00:00	23.4	23.4	24.7	61	0	0					2017-10-17	15:00:00	23.5	23.5
										2014-10-17	04:55:00.467	23.4	21.3	23.5	62	0	0				2015-10-28	00:25:00.000	17.3	17.2	17.6	82	0	0						2016-10-20	17:00:00	22	22	22.8	68	0	0					2017-10-17	16:00:00	22.4	22.4
										2014-10-17	05:25:00.466	25.6	23.5	25.7		0	0				2015-10-28	01:25:00.000	18.7	17.3	18.7	75	0	0						2016-10-20	18:00:00	21.5	21.5	22.8	69	0	0					2017-10-17	18:00:00	21.5	21.3
										2014-10-17	06:25:00.472	27.5	25.7	27.5	45	0	0				2015-10-28	02:25:00.000	19.2	18.7	19.2	66	0	0						2016-10-21	01:00:00	20.9	20.9	21.9	53	0	0					2017-10-18	00:00:00	19.5	19.4
										2014-10-17	07:25:00.471	28.9	27.4	28.9	36	0	0				2015-10-28	03:25:00.000	20.1	19.2	20.1	60	0	0						2016-10-21	02:00:00	23.3	20.6	23.3	46	0	0					2017-10-18	01:00:00	19.4	19.3
										2014-10-17	08:25:00.469	29.6	28.7	29.8	33	0	0				2015-10-28	04:25:00.000	21.4	20.2	21.5	55	0	0						2016-10-21	03:00:00	25.5	23.4	25.6	40	0	0					2017-10-18	02:00:00	20.4	19.3
										2014-10-17	09:25:00.468	30.1	29.5	30.2	32	0	0				2015-10-28	05:25:00.000	23.4	21.6	23.5	50	0	0						2016-10-21	04:00:00	28.1	25.6	28.1	37	0	0					2017-10-18	03:00:00	23.8	20.4
										2014-10-17	10:25:00.467	30.5	30	30.5	30	0	0				2015-10-28	06:25:00.000	24.7	23.5	25.1	48	0	0						2016-10-21	05:00:00	30.6	28.2	30.7	31	0	0					2017-10-18	04:00:00	26.8	23.9
										2014-10-17	11:25:00.465	30.3	30.1	30.7	32	0	0				2015-10-28	07:25:00.000	25.6	24.9	25.6	46	0	0						2016-10-21	06:00:00	32.1	30.4	32.1	29	0	0					2017-10-18	05:00:00	30.2	26.8
										2014-10-17	12:25:00.473	26.6	26.5	30.2	42	0	0				2015-10-28	08:25:00.000	24.8	24.1	25.6	48	0	0						2016-10-21	07:00:00	33.5	32	33.7	26	0	0					2017-10-18	06:00:00	31.5	30.2
										2014-10-17	13:25:00.471	24.4	24.3	26.4	47	0	0				2015-10-28	09:25:00.000	23.1	23.1	24.4	44	0	0						2016-10-21	08:00:00	33.7	32.8	34.2	24	0	0					2017-10-18	07:00:00	32.8	31.4
										2014-10-17	14:25:00.470	22.5	22.5	24.3	56	0	0				2015-10-28	10:25:00.000	21.9	21.9	23.1	44	0	0						2016-10-21	09:00:00	34.4	33.6	34.5	23	0	0					2017-10-18	08:00:00	33.5	32.5
										2014-10-17	15:25:00.470	21.2	21.2	22.5	65	0	0				2015-10-28	11:25:00.000	21.6	21.2	21.9	50	0	0						2016-10-21	10:00:00	34.2	33.6	34.5	23	0	0					2017-10-18	09:00:00	33.6	33.3
										2014-10-17	16:25:00.469	20.3	20.2	21.2	71	0	0				2015-10-28	12:25:00.000	20.8	20.7	21.6	52	0	0						2016-10-21	11:00:00	33.4	33.4	34.1	24	0	0					2017-10-18	10:00:00	33.2	33.1
										2014-10-17	17:25:00.469	19.5	19.5	20.2	77	0	0				2015-10-28	13:25:00.000	19.7	19.7	20.7	55	0	0						2016-10-21	12:00:00	30.7	30.7	33.4	32	0	0					2017-10-18	11:00:00	31.9	31.9
										2014-10-17	18:25:00.473	19.2	19.2	19.5	78	0	0				2015-10-28	14:25:00.000	18.4	18.3	19.7	63	0	0						2016-10-21	14:00:00	25.1	25.1	26.2	55	0	0					2017-10-18	12:00:00	29.9	29.9
										2014-10-17	19:25:00.472	18.8	18.8	19.2	81	0	0				2015-10-28	15:25:00.000	18.3	17.9	18.4	66	0	0						2016-10-21	15:00:00	23.8	23.8	25.2	61	0	0					2017-10-18	13:00:00	25.9	25.8
										2014-10-17	20:25:00.471	18.4	18.4	18.8	87	0	0				2015-10-28	16:25:00.000	19.2	18.5	19.3	58	0	0						2016-10-22	01:00:00	21.1	21	21.6	55	0	0					2017-10-18	14:00:00	24.9	24.8
										2014-10-17	21:25:00.470	18	17.9	18.4	89	0	0				2015-10-28	17:25:00.000	17.6	17.6	19.3	66	0	0						2016-10-22	02:00:00	23	21.1	23	48	0	0					2017-10-18	15:00:00	23.7	23.6
										2014-10-17	22:25:00.470	17.6	17.6	18	88	0	0				2015-10-28	18:25:00.000	17	17	17.6	68	0	0						2016-10-22	03:00:00	25.7	23	25.7	43	0	0					2017-10-18	16:00:00	23	22.9
										2014-10-17	23:25:00.468	17.2	17.2	17.6	89	0	0				2015-10-28	19:25:00.000	16.8	16.6	17	71	0	0						2016-10-22	04:00:00	28	25.8	28.1	41	0	0					2017-10-18	20:00:00	20.9	20.9
										2014-10-18	00:25:00.472	17.1	17	17.2	92	0	0				2015-10-28	20:25:00.000	16.8	16.8	17.1	71	0	0						2016-10-22	05:00:00	30.1	28.1	30.1	39	0	0					2017-10-18	22:00:00	20.4	20.2
										2014-10-18	01:25:00.471	16.9	16.7	17.1	93	0	0				2015-10-28	21:25:00.000	16.2	16.2	16.8	75	0	0						2016-10-22	06:00:00	31.7	30	31.7	36	0	0					2017-10-19	00:00:00	19.5	19.4
										2014-10-18	02:25:00.471	17.8	16.9	17.9	91	0	0				2015-10-28	22:25:00.000	15.7	15.6	16.2	78	0	0						2016-10-22	07:00:00	32.6	31.6	33	33	0	0					2017-10-19	01:00:00	19.4	19.3
										2014-10-18	03:25:00.469	21.3	18	21.4		0	0				2015-10-28	23:25:00.000	15.3	15.3	15.6	80	0	0						2016-10-22	08:00:00	33.9	32.5	34.2	31	0	0					2017-10-19	02:00:00	20.7	19.3
										2014-10-18	04:25:00.469	24.1	21.5	24.2	57	0	0				2015-10-29	00:25:00.000	14.9	14.9	15.3	82	0	0						2016-10-22	09:00:00	34.6	33.6	34.7	24	0	0					2017-10-19	03:00:00	24.5	20.7
										2014-10-18	05:25:00.467	25.9	24.3	26	47	0	0				2015-10-29	01:25:00.000	14.8	14.8	14.9	84	0	0						2016-10-22	10:00:00	34	34	34.7	29	0	0					2017-10-19	04:00:00	29.5	24.6
										2014-10-18	06:25:00.473	27.3	26	27.4	40	0	0				2015-10-29	02:25:00.000	15.8	14.8	15.9	81	0	0						2016-10-22	11:00:00	32.9	32.9	34	28	0	0					2017-10-19	05:00:00	31	29.3
										2014-10-18	07:25:00.471	28.3	27.4	28.4	39	0	0				2015-10-29	03:25:00.000	18.1	15.9	18.1	72	0	0						2016-10-22	12:00:00	30.4	30.4	32.9	32	0	0					2017-10-19	06:00:00	32.4	31
										2014-10-18	08:25:00.470	29	28.2	29	35	0	0				2015-10-29	04:25:00.000	20.4	18.2	20.5	63	0	0						2016-10-22	13:00:00	27.4	27.4	30.4	41	0	0					2017-10-19	07:00:00	33.8	32
										2014-10-18	09:25:00.468	29.5	28.8	29.5	33	0	0				2015-10-29	05:25:00.000	22.3	20.5	22.3		0	0						2016-10-22	14:00:00	24.6	24.6	27.4	55	0	0					2017-10-19	08:00:00	33.9	33.3
										2014-10-18	10:25:00.466	29.4	29.1	29.6	36	0	0				2015-10-29	06:25:00.000	24.4	22.3	24.4	48	0	0						2016-10-22	15:00:00	23.7	23.7	24.6	61	0	0					2017-10-19	09:00:00	34.6	33.8
										2014-10-18	11:25:00.465	28.7	28.7	29.5	39	0	0				2015-10-29	07:25:00.000	25.6	24.5	25.7	45	0	0						2016-10-23	01:00:00	20.9	20.5	21	65	0	0					2017-10-19	10:00:00	34.4	34.3
										2014-10-18	12:25:00.472	26.4	26.3	28.9	49	0	0				2015-10-29	08:25:00.000	26.9	25.7	27	41	0	0						2016-10-23	02:00:00	21.5	20.8	21.5	62	0	0					2017-10-19	11:00:00	33.9	33.9
										2014-10-18	13:25:00.471	23.3	23.3	26.3		0	0				2015-10-29	09:25:00.000	26.9	26.5	27.1	43	0	0						2016-10-23	03:00:00	23.7	21.5	23.7	53	0	0					2017-10-19	12:00:00	30.1	30.1
										2014-10-18	14:25:00.470	21.8	21.8	23.2	68	0	0				2015-10-29	10:55:00.000	26.5	26.3	26.9	44	0	0						2016-10-23	04:00:00	25.5	23.7	25.5	48	0	0					2017-10-19	13:00:00	26.5	26.4
										2014-10-18	15:25:00.469	20.5	20.5	21.7	76	0	0				2015-10-29	11:25:00.000	25.5	25.5	26.9	48	0	0						2016-10-23	05:00:00	28.1	25.5	28.1	42	0	0					2017-10-19	14:00:00	24.8	24.8
										2014-10-18	16:25:00.468	19.8	19.8	20.5	81	0	0				2015-10-29	12:25:00.000	23.3	23.3	25.5	55	0	0						2016-10-23	06:00:00	30.1	28.1	30.2	37	0	0					2017-10-19	15:00:00	24	24
										2014-10-18	17:25:00.467	19.1	19.1	19.8	84	0	0				2015-10-29	13:25:00.000	22.2	22.1	23.3	63	0	0						2016-10-23	07:00:00	31.7	30.1	31.8	36	0	0					2017-10-19	16:00:00	23.4	23.4
										2014-10-18	18:25:00.473	18.9	18.8	19.2	87	0	0				2015-10-29	14:25:00.000	21.2	21.2	22.2	68	0	0						2016-10-23	08:00:00	32.9	31.6	32.9	33	0	0					2017-10-19	19:00:00	22.1	21.8
										2014-10-18	19:25:00.472	18.4	18.4	18.8	90	0	0				2015-10-29	15:25:00.000	20.7	20.7	21.1	70	0	0						2016-10-23	09:00:00	32.9	32.1	33	27	0	0					2017-10-19	21:00:00	21.4	21.4
										2014-10-18	20:25:00.470	18.1	18	18.4	91	0	0				2015-10-29	16:25:00.000	20.5	20.4	20.7	72	0	0						2016-10-23	10:00:00	32.2	32	32.9	27	0	0					2017-10-19	22:00:00	21.1	21
										2014-10-18	21:25:00.470	17.6	17.6	18.1	93	0	0				2015-10-29	17:25:00.000	20.2	20.1	20.5	75	0	0						2016-10-23	11:00:00	31.2	31.2	32.5	29	0	0					2017-10-19	23:00:00	20.8	20.7
										2014-10-18	22:25:00.469	17.3	17.2	17.7	95	0	0				2015-10-29	18:25:00.000	19.5	19.5	20.2	79	0	0						2016-10-23	12:00:00	28.4	28.4	31.2	32	0	0					2017-10-20	00:00:00	0	0
										2014-10-18	23:25:00.468	17.1	17.1	17.4	95	0	0				2015-10-29	19:25:00.000	19.2	19.2	19.5	79	0	0						2016-10-23	13:00:00	26.1	25.7	28.4	40	0	0					2017-10-20	01:00:00	20.3	20.3
										2014-10-19	00:25:00.473	16.7	16.7	17.1	96	0	0				2015-10-29	20:25:00.000	18.5	18.5	19.3	80	0	0						2016-10-23	15:00:00	23.8	23.6	24.6	50	0	0					2017-10-20	02:00:00	21.3	20
										2014-10-19	01:25:00.472	16.6	16.5	16.8	92	0	0				2015-10-29	21:25:00.000	17.8	17.8	18.5	82	0	0						2016-10-23	22:00:00	20.6	19.3	20.9	66	0	0					2017-10-20	03:00:00	25.3	21.5
										2014-10-19	02:25:00.471	17.3	16.4	17.4	90	0	0				2015-10-29	22:25:00.000	17.1	17	17.8	84	0	0						2016-10-24	01:00:00	20.7	20.6	21.1	59	0	0					2017-10-20	04:00:00	28.8	25.3
										2014-10-19	03:25:00.470	21.1	17.4	21.2		0	0				2015-10-29	23:25:00.000	16.4	16.4	17	87	0	0						2016-10-24	02:00:00	22	20.4	22	54	0	0					2017-10-20	05:00:00	31	28.5
										2014-10-19	04:25:00.469	24	21.2	24.1	59	0	0				2015-10-30	00:25:00.000	15.9	15.9	16.4	90	0	0						2016-10-24	03:00:00	24.1	22	24.1	49	0	0					2017-10-20	06:00:00	32	31
										2014-10-19	05:25:00.467	26.4	24.1	26.5	53	0	0				2015-10-30	01:25:00.000	15.6	15.6	15.9	91	0	0						2016-10-24	04:00:00	26.9	24.2	26.9	42	0	0					2017-10-20	07:00:00	33.4	31.9
										2014-10-19	06:25:00.472	28.2	26.5	28.2	45	0	0				2015-10-30	02:25:00.000	16.2	15.5	16.2	93	0	0						2016-10-24	05:00:00	29	26.9	29.1	37	0	0					2017-10-20	08:00:00	34.1	33.3
										2014-10-19	07:25:00.471	29.3	28.3	29.3	36	0	0				2015-10-30	03:25:00.000	18.7	16.3	18.8	84	0	0						2016-10-24	06:00:00	30.9	29.2	30.9	34	0	0					2017-10-20	09:00:00	33.7	33.7
										2014-10-19	08:25:00.469	30.2	29.4	30.3	35	0	0				2015-10-30	04:25:00.000	21.4	18.8	21.5		0	0						2016-10-24	07:00:00	32.6	30.9	32.9	28	0	0					2017-10-20	10:00:00	33.7	33.4
										2014-10-19	09:25:00.468	30.3	30.2	30.8	35	0	0				2015-10-30	05:25:00.000	23.6	21.5	23.6	61	0	0						2016-10-24	09:00:00	33.9	33.2	34.4	25	0	0					2017-10-20	11:00:00	32.6	32.5
										2014-10-19	10:25:00.466	30.7	30.3	30.9	32	0	0				2015-10-30	06:25:00.000	25.2	23.7	25.2		0	0						2016-10-24	10:00:00	33.7	33.4	34.2	22	0	0					2017-10-20	12:00:00	29	29
										2014-10-19	11:25:00.465	29.7	29.7	30.6	31	0	0				2015-10-30	07:25:00.000	26.9	25.3	27	44	0	0						2016-10-24	11:00:00	33.1	33.1	34.3	25	0	0					2017-10-20	13:00:00	26	26
										2014-10-19	12:25:00.473	26.8	26.7	29.8		0	0				2015-10-30	08:25:00.000	27.9	26.7	28	41	0	0						2016-10-24	12:00:00	30.3	30.3	33	29	0	0					2017-10-20	14:00:00	24.6	24.6
										2014-10-19	13:55:00.471	23	22.9	26.6	54	0	0				2015-10-30	09:25:00.000	28.1	27.7	28.8	39	0	0						2016-10-24	13:00:00	25.9	25.9	30.3	44	0	0					2017-10-20	15:00:00	22.9	22.9
										2014-10-19	14:25:00.471	21.2	21.2	22.9		0	0				2015-10-30	10:25:00.000	28.3	28	28.5	39	0	0						2016-10-24	15:00:00	23.1	22.9	24.1	57	0	0					2017-10-20	16:00:00	22.3	22.2
										2014-10-19	15:55:00.470	19.9	19.9	21.1	72	0	0				2015-10-30	11:25:00.000	27.3	27.3	28.6	43	0	0						2016-10-24	23:00:00	22.5	21.8	23.1	52	0	0					2017-10-20	23:00:00	19.4	19.3
										2014-10-19	16:25:00.469	19.5	19.5	19.9	77	0	0				2015-10-30	12:25:00.000	24.6	24.6	27.2		0	0						2016-10-25	01:00:00	22.9	21.3	23	52	0	0					2017-10-21	00:00:00	0	0
										2014-10-19	17:25:00.468	19	19	19.5	83	0	0				2015-10-30	13:25:00.000	22.1	22.1	24.5	64	0	0						2016-10-25	02:00:00	23.4	22.9	23.5	51	0	0					2017-10-21	01:00:00	19.1	19
										2014-10-19	18:25:00.473	18.7	18.6	19	86	0	0				2015-10-30	14:25:00.000	20.6	20.6	22.1	70	0	0						2016-10-25	03:00:00	24.6	23.4	24.6	49	0	0					2017-10-21	02:00:00	19.6	19
										2014-10-19	19:25:00.472	17.8	17.8	18.7	87	0	0				2015-10-30	15:25:00.000	19.8	19.8	20.6	75	0	0						2016-10-25	04:00:00	26.8	24.6	26.8	43	0	0					2017-10-21	03:00:00	23	19.7
										2014-10-19	20:25:00.470	17.8	17.8	17.9	87	0	0				2015-10-30	16:55:00.000	19.1	19.1	19.8	79	0	0						2016-10-25	05:00:00	28.7	26.9	28.8	39	0	0					2017-10-21	04:00:00	27	23.1
										2014-10-19	21:25:00.470	17.4	17.4	17.8	90	0	0				2015-10-30	17:55:00.000	18.5	18.5	19.1	84	0	0						2016-10-25	06:00:00	30.1	28.6	30.1	38	0	0					2017-10-21	05:00:00	29.1	27
										2014-10-19	22:25:00.469	17.5	17.3	17.5	90	0	0				2015-10-30	18:25:00.000	18.1	18	18.5	86	0	0						2016-10-25	08:00:00	32.5	30.8	32.5	35	0	0					2017-10-21	06:00:00	30.5	29
										2014-10-19	23:25:00.468	17.2	17	17.5	90	0	0				2015-10-30	19:25:00.000	17.7	17.6	18.1	88	0	0						2016-10-25	09:00:00	32.3	31.7	32.4	36	0	0					2017-10-21	07:00:00	32.3	30.3
										2014-10-20	00:25:00.472	17.2	17.2	17.4	84	0	0				2015-10-30	20:25:00.000	17.4	17.3	17.6	90	0	0						2016-10-25	10:00:00	31.9	31.9	32.5	32	0	0					2017-10-21	08:00:00	33.4	32.1
										2014-10-20	01:25:00.472	17.2	17.2	17.5	82	0	0				2015-10-30	21:25:00.000	17.1	17	17.4	91	0	0						2016-10-25	11:00:00	31.3	31.3	32.4	30	0	0					2017-10-21	09:00:00	33.2	33.1
										2014-10-20	02:25:00.470	18.5	17	18.6	76	0	0				2015-10-30	22:25:00.000	16.8	16.8	17.2	92	0	0						2016-10-25	12:00:00	29.1	29.1	31.3	37	0	0					2017-10-21	10:00:00	33.3	33
										2014-10-20	03:25:00.469	21.8	18.6	21.9		0	0				2015-10-30	23:25:00.000	16.5	16.5	16.9	93	0	0						2016-10-25	14:00:00	24	23.8	25.3	59	0	0					2017-10-21	11:00:00	31.7	31.7
										2014-10-20	04:25:00.469	24.7	22	24.8	54	0	0				2015-10-31	00:25:00.000	16.5	16.5	16.6	93	0	0						2016-10-25	19:00:00	20.2	20	20.7	80	0	0					2017-10-21	12:00:00	28.4	28.4
										2014-10-20	05:25:00.466	27	24.9	27	49	0	0				2015-10-31	01:25:00.000	16.1	16.1	16.5	94	0	0						2016-10-25	20:00:00	20.1	19.8	20.3	83	0	0					2017-10-21	13:00:00	24.7	24.7
										2014-10-20	06:25:00.472	28.6	27.1	28.7	42	0	0				2015-10-31	02:25:00.000	16.6	16.1	16.7	95	0	0						2016-10-26	01:00:00	20.4	19.7	20.7	64	0	0					2017-10-21	14:00:00	23.1	23.1
										2014-10-20	07:25:00.471	29.6	28.7	29.7	40	0	0				2015-10-31	03:25:00.000	18.4	16.7	18.5	92	0	0						2016-10-26	02:00:00	21.5	20.3	21.5	59	0	0					2017-10-21	15:00:00	22.6	22.2
										2014-10-20	08:25:00.470	30.6	29.6	30.8	36	0	0				2015-10-31	04:25:00.000	21.6	18.6	21.7		0	0						2016-10-26	03:00:00	23.7	21.5	23.7	55	0	0					2017-10-21	16:00:00	22.6	21.8
										2014-10-20	09:25:00.469	30.7	30.6	31.2	35	0	0				2015-10-31	05:25:00.000	24.7	21.7	24.7	60	0	0						2016-10-26	04:00:00	26.2	23.7	26.3	46	0	0					2017-10-21	22:00:00	18.9	18.9
										2014-10-20	10:55:00.466	30.7	30.7	31.4	32	0	0				2015-10-31	06:25:00.000	26.6	24.8	26.6		0	0						2016-10-26	05:00:00	28.6	26.3	28.6	41	0	0					2017-10-21	23:00:00	19.2	18.8
										2014-10-20	11:25:00.465	30.2	30.1	30.9	35	0	0				2015-10-31	07:25:00.000	27.6	26.6	27.6	44	0	0						2016-10-26	06:00:00	30.2	28.3	30.2	36	0	0					2017-10-22	00:00:00	0	0
										2014-10-20	12:25:00.473	28	27.9	30.1	42	0	0				2015-10-31	08:25:00.000	28.5	27.4	28.6	40	0	0						2016-10-26	07:00:00	31.9	30.1	32	35	0	0					2017-10-22	01:00:00	18.8	18.5
										2014-10-20	13:25:00.472	24.4	24.4	27.8		0	0				2015-10-31	09:25:00.000	28.8	28.1	28.9	38	0	0						2016-10-26	08:00:00	32.4	31.4	33.1	28	0	0					2017-10-22	02:00:00	20.1	18.9
										2014-10-20	14:25:00.471	22.7	22.7	24.3	65	0	0				2015-10-31	10:25:00.000	28.6	28.5	28.8	36	0	0						2016-10-26	09:00:00	33.1	32.4	33.3	24	0	0					2017-10-22	03:00:00	23.2	20
										2014-10-20	15:25:00.470	21.8	21.8	22.7	71	0	0				2015-10-31	11:25:00.000	27.2	27.2	28.5		0	0						2016-10-26	10:00:00	32.8	32.8	33.8	25	0	0					2017-10-22	04:00:00	28.2	23.3
										2014-10-20	16:25:00.469	21	21	21.8	76	0	0				2015-10-31	12:25:00.000	24	24	27.2	57	0	0						2016-10-26	11:00:00	31.5	31.5	32.7	28	0	0					2017-10-22	05:00:00	31.1	28.1
										2014-10-20	17:25:00.468	20.7	20.6	21	81	0	0				2015-10-31	13:25:00.000	21.7	21.6	23.9	67	0	0						2016-10-26	12:00:00	28.7	28.7	31.5	41	0	0					2017-10-22	06:00:00	32.4	30.8
										2014-10-20	18:25:00.473	20.3	20.2	20.7	82	0	0				2015-10-31	14:25:00.000	20.6	20.6	21.6	75	0	0						2016-10-26	13:00:00	25.3	25.3	28.9	55	0	0					2017-10-22	07:00:00	33.4	32.3
										2014-10-20	19:25:00.472	20.1	20.1	20.4	85	0	0				2015-10-31	15:25:00.000	19.9	19.9	20.6	79	0	0						2016-10-26	14:00:00	24.1	23.9	25.1	61	0	0					2017-10-22	08:00:00	34.7	33.4
										2014-10-20	20:25:00.471	19.8	19.8	20.1	88	0	0				2015-10-31	16:25:00.000	19.3	19.3	19.9	82	0	0						2016-10-26	18:00:00	20.7	20.7	21.6	79	0	0					2017-10-22	09:00:00	35	34.5
										2014-10-20	21:25:00.470	19.3	19.3	19.8	90	0	0				2015-10-31	17:25:00.000	18.8	18.7	19.3	84	0	0						2016-10-27	02:00:00	18.6	17.1	18.6	79	0	0					2017-10-22	10:00:00	34.6	34.4
										2014-10-20	22:25:00.470	19	19	19.3	92	0	0				2015-10-31	18:25:00.000	18.4	18.4	18.8	86	0	0						2016-10-27	03:00:00	22.5	18.6	22.5	64	0	0					2017-10-22	11:00:00	33	33
										2014-10-20	23:25:00.468	18.8	18.8	19	93	0	0				2015-10-31	19:25:00.000	17.9	17.9	18.4	88	0	0						2016-10-27	04:00:00	25.8	22.6	25.9	50	0	0					2017-10-22	12:00:00	28.4	28.4
										2014-10-21	00:25:00.473	18.4	18.3	18.8	91	0	0				2015-10-31	20:25:00.000	17.6	17.5	17.9	89	0	0						2016-10-27	05:00:00	28	25.8	28.1	43	0	0					2017-10-22	13:00:00	25.4	25.4
										2014-10-21	01:25:00.471	18.1	17.9	18.3	91	0	0				2015-10-31	21:25:00.000	17.3	17.3	17.5	91	0	0						2016-10-27	06:00:00	29.8	27.9	29.8	35	0	0					2017-10-22	14:00:00	24.1	24.1
										2014-10-21	02:25:00.470	18.8	18.1	18.8	86	0	0				2015-10-31	22:25:00.000	16.9	16.9	17.4	92	0	0						2016-10-27	07:00:00	31.4	29.6	31.4	30	0	0					2017-10-22	15:00:00	23.1	23
										2014-10-21	03:25:00.469	22.3	18.9	22.4		0	0				2015-10-31	23:25:00.000	16.7	16.7	16.9	93	0	0						2016-10-27	08:00:00	31.5	30.9	31.7	30	0	0					2017-10-22	16:00:00	22.4	22.4
										2014-10-21	04:25:00.468	25.5	22.5	25.5	58	0	0																	2016-10-27	09:00:00	31.8	31.4	32.3	27	0	0					2017-10-22	19:00:00	20.4	20.4
										2014-10-21	05:25:00.467	27.8	25.6	27.9	51	0	0																	2016-10-27	10:00:00	31.5	31.5	31.9	26	0	0					2017-10-22	20:00:00	20.3	20
										2014-10-21	06:25:00.473	29.4	27.9	29.5	45	0	0				DATE	TIME	AT (°C)	ATMIN (°C)	ATMAX (°C)	RH (%)	DAYRAIN (mm)	HRRAIN (mm)						2016-10-27	11:00:00	30.6	30.6	31.6	29	0	0					2017-10-22	21:00:00	20	19.5
										2014-10-21	07:25:00.471	31.1	29.2	31.1	40	0	0				2015-11-01	00:55:00.000												2016-10-27	12:00:00	27.8	27.8	30.6	39	0	0					2017-10-22	22:00:00	19.9	19.7
										2014-10-21	08:25:00.470	32.2	31	32.3	35	0	0				2015-11-01	01:25:00.000	16.1	16.1	16.4	94	0	0						2016-10-27	13:00:00	24.2	24.2	27.7	54	0	0					2017-10-23	00:00:00	0	0
										2014-10-21	09:25:00.468	32.1	31.6	32.3	35	0	0				2015-11-01	02:25:00.000	16.5	16	16.6	95	0	0						2016-10-27	14:00:00	23.1	23	24.2	60	0	0					2017-10-23	01:00:00	18.8	18.7
										2014-10-21	10:25:00.466	32.3	31.8	32.5	34	0	0				2015-11-01	03:25:00.000	18.8	16.6	18.9	92	0	0						2016-10-27	15:00:00	22.5	22.3	23.1	63	0	0					2017-10-23	02:00:00	19.8	18.7
										2014-10-21	11:25:00.464	31.3	31.3	32.3	33	0	0				2015-11-01	04:25:00.000	22.4	19	22.5		0	0						2016-10-28	01:00:00	17.8	16.8	17.8	75	0	0					2017-10-23	03:00:00	23.5	19.9
										2014-10-21	12:25:00.473	27.9	27.8	31.3		0	0				2015-11-01	05:25:00.000	26.1	22.6	26.2	57	0	0						2016-10-28	02:00:00	19.7	17.6	19.7	64	0	0					2017-10-23	04:00:00	27.8	23.6
										2014-10-21	13:25:00.472	24.7	24.7	27.7	58	0	0				2015-11-01	06:25:00.000	27.9	26.3	28		0	0						2016-10-28	03:00:00	21.3	19.7	21.3	57	0	0					2017-10-23	05:00:00	30.5	27.7
										2014-10-21	14:25:00.470	22.9	22.9	24.7	67	0	0				2015-11-01	07:25:00.000	30.2	28.1	30.2	34	0	0						2016-10-28	04:00:00	24	21.4	24	48	0	0					2017-10-23	06:00:00	31.3	30.3
										2014-10-21	15:25:00.469	22	22	22.9	75	0	0				2015-11-01	08:25:00.000	29.8	29.7	30.5	33	0	0						2016-10-28	05:00:00	26.6	24.2	26.6	46	0	0					2017-10-23	07:00:00	33.2	31.3
										2014-10-21	16:25:00.469	21.3	21.3	22	79	0	0				2015-11-01	09:25:00.000	30	29.6	30.4	36	0	0						2016-10-28	06:00:00	28.6	26.8	28.7	38	0	0					2017-10-23	08:00:00	34	32.5
										2014-10-21	17:25:00.468	20.9	20.9	21.3	84	0	0				2015-11-01	10:25:00.000	29.2	29.2	29.9	39	0	0						2016-10-28	07:00:00	30.2	28.8	30.4	30	0	0					2017-10-23	09:00:00	34.3	33.8
										2014-10-21	18:25:00.473	20.3	20.3	20.8	86	0	0				2015-11-01	11:25:00.000	27.3	27.2	29.5		0	0						2016-10-28	10:00:00	31.4	31	31.8	24	0	0					2017-10-23	10:00:00	33.3	32.9
										2014-10-21	19:25:00.472	20	20	20.3	88	0	0				2015-11-01	12:25:00.000	24.6	24.5	27.2	63	0	0						2016-10-28	11:00:00	30.5	30.5	31.5	27	0	0					2017-10-23	11:00:00	31.8	31.8
										2014-10-21	20:25:00.471	19.4	19.4	20	88	0	0				2015-11-01	13:25:00.000	22.4	22.3	24.4	71	0	0						2016-10-28	13:00:00	22.9	22.9	26.1	56	0	0					2017-10-23	12:00:00	28.1	28.1
										2014-10-21	21:25:00.470	19.5	19.4	19.5	91	0	0				2015-11-01	14:25:00.001	21.2	21.2	22.3	76	0	0						2016-10-28	15:00:00	21.1	20.7	21.6	64	0	0					2017-10-23	13:00:00	24.7	24.7
										2014-10-21	22:25:00.469	19.3	19.2	19.5	92	0	0				2015-11-01	15:25:00.000	20.5	20.5	21.2	79	0	0						2016-10-28	16:00:00	19.8	19.6	20.9	72	0	0					2017-10-23	14:00:00	23.2	23.2
										2014-10-21	23:25:00.469	18.9	18.9	19.3	93	0	0				2015-11-01	16:25:00.000	20.1	20.1	20.5	83	0	0						2016-10-28	17:00:00	18.8	18.7	19.7	77	0	0					2017-10-23	15:00:00	22.1	22.1
										2014-10-22	00:25:00.472	18.7	18.7	18.9	96	0	0				2015-11-01	17:25:00.000	19.7	19.7	20.1	85	0	0						2016-10-28	21:00:00	17.3	16.9	17.4	83	0	0					2017-10-23	18:00:00	20.5	20.1
										2014-10-22	01:25:00.471	18.4	18.4	18.8	96	0	0				2015-11-01	18:25:00.000	19	19	19.7	86	0	0						2016-10-29	01:00:00	16.1	16.1	16.3	88	0	0					2017-10-23	20:00:00	19.2	19.2
										2014-10-22	02:25:00.471	19	18.3	19	96	0	0				2015-11-01	19:25:00.000	18.4	18.4	19	88	0	0						2016-10-29	02:00:00	16.9	15.9	16.9	85	0	0					2017-10-24	01:00:00	18.2	18.2
										2014-10-22	03:25:00.469	21.7	19.1	21.8	87	0	0				2015-11-01	20:25:00.000	18.2	18.1	18.4	90	0	0						2016-10-29	03:00:00	19.8	16.9	19.8	72	0	0					2017-10-24	02:00:00	19	18.1
										2014-10-22	04:25:00.468	25.9	21.9	26		0	0				2015-11-01	21:25:00.000	17.8	17.8	18.2	91	0	0						2016-10-29	04:00:00	25.1	19.8	25.1	52	0	0					2017-10-24	03:00:00	22.2	19
										2014-10-22	05:25:00.466	28.6	26.1	28.7	51	0	0				2015-11-01	22:25:00.000	17.5	17.4	17.8	91	0	0						2016-10-29	05:00:00	27.7	25.2	28	39	0	0					2017-10-24	04:00:00	26.3	22.3
										2014-10-22	06:25:00.472	30	28.7	30.1	46	0	0				2015-11-01	23:25:00.000	17.4	17.3	17.5	93	0	0						2016-10-29	06:00:00	29.6	27.9	29.8	39	0	0					2017-10-24	05:00:00	28.6	26.2
										2014-10-22	07:25:00.470	31.4	30.1	31.5	37	0	0				2015-11-02	00:25:00.000	17.4	17.3	17.5	94	0	0						2016-10-29	07:00:00	30.4	28.7	30.4	38	0	0					2017-10-24	06:00:00	30.9	28.6
										2014-10-22	08:25:00.470	31.7	31.3	31.8	38	0	0				2015-11-02	01:55:00.000	17.2	17.1	17.4	94	0	0						2016-10-29	08:00:00	31.3	30.3	31.4	31	0	0					2017-10-24	07:00:00	31.3	30.7
										2014-10-22	09:25:00.468	32.1	31.8	32.5	38	0	0				2015-11-02	02:25:00.000	17.5	17.1	17.5	95	0	0						2016-10-29	09:00:00	31.5	30.8	31.8	33	0	0					2017-10-24	08:00:00	31.8	31.5
										2014-10-22	10:25:00.466	31.8	31.7	32.3	42	0	0				2015-11-02	03:25:00.000	19.6	17.5	19.7	92	0	0						2016-10-29	10:00:00	31.5	31.2	32.5	25	0	0					2017-10-24	09:00:00	32.5	31.9
										2014-10-22	11:25:00.465	30	30	31.7	50	0	0				2015-11-02	04:25:00.000	22.9	19.8	23		0	0						2016-10-29	11:00:00	29.4	29.4	31.8	41	0	0					2017-10-24	10:00:00	32	31.6
										2014-10-22	12:25:00.472	27.3	27.3	30	59	0	0				2015-11-02	05:25:00.000	26.2	23.1	26.3	60	0	0						2016-10-29	12:00:00	26.5	26.5	29.4	47	0	0					2017-10-24	11:00:00	30.8	30.8
										2014-10-22	13:25:00.471	24.9	24.8	27.2	67	0	0				2015-11-02	06:25:00.000	28.2	26.3	28.2		0	0						2016-10-29	13:00:00	23.3	23.3	26.4	64	0	0					2017-10-24	12:00:00	27	27
										2014-10-22	14:25:00.471	23.5	23.5	24.8	73	0	0				2015-11-02	07:25:00.000	29.4	28.3	29.5	46	0	0						2016-10-29	15:00:00	20.8	20.8	21.7	75	0	0					2017-10-24	13:00:00	23.3	23.3
										2014-10-22	15:25:00.469	22.4	22.4	23.5	79	0	0				2015-11-02	08:25:00.000	30	29.2	30.2	39	0	0						2016-10-29	16:00:00	20	20	20.8	79	0	0					2017-10-24	14:00:00	22	21.7
										2014-10-22	16:25:00.469	21.9	21.9	22.3	84	0	0				2015-11-02	09:25:00.000	29.9	29.9	30.2	40	0	0						2016-10-29	19:00:00	18.1	18	18.6	89	0	0					2017-10-24	15:00:00	20.8	20.8
										2014-10-22	17:25:00.467	21.3	21.3	21.9	86	0	0				2015-11-02	10:25:00.000	29.7	29.5	30.2	40	0	0						2016-10-30	01:00:00	16.1	15.8	16.5	98	0	0					2017-10-24	17:00:00	20	19.9
										2014-10-22	18:25:00.473	20.8	20.8	21.3	88	0	0				2015-11-02	11:25:00.000	28.2	28.2	29.7	48	0	0						2016-10-30	02:00:00	16.7	16	16.7	95	0	0					2017-10-24	19:00:00	18.9	18.9
										2014-10-22	19:25:00.471	20.3	20.3	20.8	91	0	0				2015-11-02	12:25:00.000	25.3	25.3	28.2		0	0						2016-10-30	03:00:00	20.4	16.7	20.4	83	0	0					2017-10-24	20:00:00	18.7	18.5
										2014-10-22	20:25:00.470	19.9	19.9	20.3	93	0	0				2015-11-02	13:25:00.000	23.1	23.1	25.2	68	0	0						2016-10-30	04:00:00	25.8	20.5	26	53	0	0					2017-10-24	21:00:00	18.4	18.2
										2014-10-22	21:25:00.470	19.7	19.7	19.9	95	0	0				2015-11-02	14:25:00.000	22	21.9	23.1	72	0	0						2016-10-30	05:00:00	27.3	25.8	27.7	49	0	0					2017-10-24	22:00:00	18	17.7
										2014-10-22	22:25:00.469	19.4	19.4	19.7	95	0	0				2015-11-02	15:25:00.000	21.3	21.3	21.9	77	0	0						2016-10-30	08:00:00	29.5	29.2	30.1	38	0	0					2017-10-24	23:00:00	17.9	17.6
										2014-10-22	23:25:00.467	19.2	19.1	19.4	97	0	0				2015-11-02	16:25:00.000	20.7	20.7	21.3	81	0	0						2016-10-30	09:00:00	31.2	29.4	31.2	34	0	0					2017-10-25	00:00:00	0	0
										2014-10-23	00:25:00.473	18.9	18.8	19.2	97	0	0				2015-11-02	17:25:00.000	20.2	20.2	20.7	85	0	0						2016-10-30	10:00:00	30.6	30.5	31.4	36	0	0					2017-10-25	01:00:00	17.7	17.6
										2014-10-23	01:25:00.472	18.7	18.6	18.9	97	0	0				2015-11-02	18:25:00.000	19.4	19.3	20.2	86	0	0						2016-10-30	11:00:00	28.2	28.2	30.8	44	0	0					2017-10-25	02:00:00	18.6	17.4
										2014-10-23	02:25:00.470	19.4	18.7	19.4	98	0	0				2015-11-02	19:25:00.000	19.1	19.1	19.4	88	0	0						2016-10-30	12:00:00	25.2	25.2	28.2	56	0	0					2017-10-25	03:00:00	22.1	18.6
										2014-10-23	03:25:00.470	21.7	19.4	21.8	92	0	0				2015-11-02	20:25:00.001	18.5	18.5	19.1	89	0	0						2016-10-30	13:00:00	22.8	22.5	25.1	70	0	0					2017-10-25	04:00:00	25.3	22.1
										2014-10-23	04:25:00.469	25.3	21.8	25.4		0	0				2015-11-02	21:25:00.000	18.2	18.2	18.5	91	0	0						2016-10-30	14:00:00	21.5	21.4	22.8	77	0	0					2017-10-25	05:00:00	26.6	25.2
										2014-10-23	05:25:00.467	28.1	25.5	28.2	58	0	0				2015-11-02	22:25:00.000	18.5	18.3	18.6	91	0	0						2016-10-30	21:00:00	17.3	17	17.7	98	0	0					2017-10-25	06:00:00	28.2	26.5
										2014-10-23	06:25:00.471	29.5	28.2	29.5	49	0	0				2015-11-02	23:25:00.000	19.4	18.6	19.4	88	0	0						2016-10-31	01:00:00	16.5	16.4	16.8	99	0	0					2017-10-25	07:00:00	30.2	28.5
										2014-10-23	07:25:00.471	31.1	29.5	31.1	43	0	0				2015-11-03	00:25:00.000	19.6	19.4	19.6	86	0	0						2016-10-31	02:00:00	16.9	16.5	16.9	99	0	0					2017-10-25	08:00:00	30.9	29.9
										2014-10-23	08:25:00.469	31.7	30.7	31.8	39	0	0				2015-11-03	01:25:00.000	19.2	19.2	19.6	87	0	0						2016-10-31	03:00:00	19.3	16.9	19.3	91	0	0					2017-10-25	09:00:00	31.1	30.7
										2014-10-23	09:55:00.467	31.9	31.6	32.2	37	0	0				2015-11-03	02:25:00.000	19.6	19.1	19.7	87	0	0						2016-10-31	04:00:00	23.9	19.4	23.9	68	0	0					2017-10-25	10:00:00	31.3	30.9
										2014-10-23	10:25:00.467	31.4	31.4	32.7	38	0	0				2015-11-03	03:25:00.000	21.6	19.7	21.7	84	0	0						2016-10-31	05:00:00	26.3	23.9	26.6	50	0	0					2017-10-25	11:00:00	30.1	30.1
										2014-10-23	11:55:00.473	30.3	30.3	31.5	45	0	0				2015-11-03	04:25:00.000	23.2	21.8	23.3		0	0						2016-10-31	06:00:00	28.3	26.2	28.3	48	0	0					2017-10-25	12:00:00	26.5	26.5
										2014-10-23	12:25:00.473	27.2	27.1	30.2	53	0	0				2015-11-03	05:25:00.000	25.9	23.3	26	57	0	0						2016-10-31	07:00:00	28.3	27.6	28.9	45	0	0					2017-10-25	13:00:00	23.8	23.7
										2014-10-23	13:25:00.471	24.7	24.7	27.1		0	0				2015-11-03	06:25:00.000	27.8	26	27.8	48	0	0						2016-10-31	08:00:00	28.8	28.2	29.6	42	0	0					2017-10-25	14:00:00	22	22
										2014-10-23	14:25:00.470	23.4	23.4	24.7	71	0	0				2015-11-03	07:25:00.000	29.1	27.8	29.4	45	0	0						2016-10-31	09:00:00	30.2	28.9	30.6	33	0	0					2017-10-25	15:00:00	20.5	20.4
										2014-10-23	15:25:00.469	22.3	22.3	23.3	77	0	0				2015-11-03	08:25:00.000	29.3	28.9	29.3	45	0	0						2016-10-31	10:00:00	29.7	29.5	30.2	34	0	0					2017-10-25	18:00:00	18.7	18.7
										2014-10-23	16:25:00.468	21.7	21.7	22.3	81	0	0				2015-11-03	09:25:00.000	29.7	28.9	30	43	0	0						2016-10-31	11:00:00	28.6	28.6	29.7	34	0	0					2017-10-25	22:00:00	17.5	17.4
										2014-10-23	17:25:00.467	21.4	21.3	21.7	82	0	0				2015-11-03	10:55:00.000	28.4	28.4	29.6	48	0	0						2016-10-31	12:00:00	24.7	24.7	28.6	56	0	0					2017-10-26	01:00:00	16.4	16.4
										2014-10-23	18:25:00.473	21.1	21.1	21.4	84	0	0				2015-11-03	11:25:00.000	27.1	27.1	28.4	56	0	0						2016-10-31	13:00:00	22	22	24.6	69	0	0					2017-10-26	02:00:00	17.4	16.1
										2014-10-23	19:25:00.471	20.7	20.7	21.1	87	0	0				2015-11-03	12:25:00.000	24.9	24.8	27.1	58	0	0						2016-10-31	14:00:00	20.7	20.7	21.9	74	0	0					2017-10-26	03:00:00	21.3	17.5
										2014-10-23	20:25:00.471	20.6	20.5	20.7	89	0	0				2015-11-03	13:25:00.000	23	23	24.8	62	0	0						2016-10-31	15:00:00	20.1	19.9	20.8	76	0	0					2017-10-26	04:00:00	26.2	21.3
										2014-10-23	21:55:00.469	20.2	20.2	20.6	91	0	0				2015-11-03	14:25:00.000	21.8	21.8	23	69	0	0						2016-10-31	16:00:00	19.3	19.3	20.1	82	0	0					2017-10-26	05:00:00	28.8	26.2
										2014-10-23	22:25:00.468	20	20	20.2	93	0	0				2015-11-03	15:25:00.000	20.9	20.9	21.8	75	0	0						2016-10-31	19:00:00	17.1	17.1	17.9	90	0	0					2017-10-26	06:00:00	31	28.8
										2014-10-23	23:25:00.467	19.9	19.8	20	93	0	0				2015-11-03	16:25:00.000	20.2	20.2	20.9	78	0	0																		2017-10-26	07:00:00	31.8	30.8
										2014-10-24	00:25:00.473	20.1	19.8	20.1	92	0	0				2015-11-03	17:25:00.000	19.8	19.8	20.2	80	0	0						2016-11-01	01:00:00	15.8	15.4	15.9	96	0	0					2017-10-26	08:00:00	31.9	31.4
										2014-10-24	01:25:00.471	20.1	19.9	20.1	91	0	0				2015-11-03	18:55:00.000	19.5	19.4	19.8	84	0	0						2016-11-01	02:00:00	16.6	15.6	16.6	92	0	0					2017-10-26	09:00:00	32.1	31.4
										2014-10-24	02:25:00.470	20.8	20	20.8	89	0	0				2015-11-03	19:25:00.000	18.9	18.8	19.4	86	0	0						2016-11-01	03:00:00	20	16.6	20	75	0	0					2017-10-26	10:00:00	31	31
										2014-10-24	03:25:00.469	23.1	20.9	23.2	80	0	0				2015-11-03	20:25:00.000	18.3	18.3	18.9	87	0	0						2016-11-01	04:00:00	23.5	20	23.5	59	0	0					2017-10-26	11:00:00	30.2	30.2
										2014-10-24	04:25:00.468	25.3	23.2	25.4		0	0				2015-11-03	21:25:00.000	18.2	18.2	18.3	89	0	0						2016-11-01	05:00:00	26.1	23.6	26.2	48	0	0					2017-10-26	12:00:00	26.2	26.2
										2014-10-24	05:25:00.467	27.5	25.4	27.6	61	0	0				2015-11-03	22:25:00.000	17.8	17.8	18.2	90	0	0						2016-11-01	06:00:00	28.5	26.1	28.5	45	0	0					2017-10-26	13:00:00	23.4	23.4
										2014-10-24	06:25:00.472	28.8	27.6	28.9	53	0	0				2015-11-03	23:25:00.000	17.4	17.3	17.8	92	0	0						2016-11-01	07:00:00	29.5	28.2	29.5	34	0	0					2017-10-26	14:00:00	21.9	21.9
										2014-10-24	07:25:00.470	30	28.8	30	48	0	0				2015-11-04	00:25:00.000	17.6	17.3	17.6	93	0	0						2016-11-01	08:00:00	30	29.3	30	29	0	0					2017-10-26	15:00:00	20.7	20.7
										2014-10-24	08:25:00.469	30.7	30	30.8	45	0	0				2015-11-04	01:25:00.000	17.3	17.3	17.6	93	0	0						2016-11-01	09:00:00	30.2	29.8	30.4	30	0	0					2017-10-26	16:00:00	20.2	20.1
										2014-10-24	09:25:00.468	31.4	30.6	31.4	44	0	0				2015-11-04	02:25:00.000	17.6	17.2	17.7	94	0	0						2016-11-01	10:00:00	30	30	31.2	22	0	0					2017-10-26	17:00:00	19.6	19.5
										2014-10-24	10:25:00.467	31.1	30.8	31.3	45	0	0				2015-11-04	03:25:00.000	19.5	17.7	19.6	92	0	0						2016-11-01	11:00:00	29	29	30	31	0	0					2017-10-26	18:00:00	20.4	19.5
										2014-10-24	11:25:00.465	29.9	29.9	31	51	0	0				2015-11-04	04:25:00.000	21.9	19.6	22		0	0						2016-11-01	12:00:00	24.7	24.7	28.9	55	0	0					2017-10-27	01:00:00	17.7	17.6
										2014-10-24	12:25:00.472	27.1	27	29.9	60	0	0				2015-11-04	05:25:00.000	25.5	22.1	25.5	60	0	0						2016-11-01	13:00:00	22.4	22.4	24.7	64	0	0					2017-10-27	02:00:00	18.1	17.2
										2014-10-24	13:25:00.471	24.9	24.9	27	68	0	0				2015-11-04	06:25:00.000	27.6	25.6	27.6		0	0						2016-11-01	20:00:00	18	17.9	18.5	88	0	0					2017-10-27	03:00:00	21.4	18.1
										2014-10-24	14:25:00.471	23.8	23.7	24.9	74	0	0				2015-11-04	07:25:00.000	29.3	27.7	29.4	43	0	0						2016-11-01	21:00:00	17.5	17.5	18.3	89	0	0					2017-10-27	04:00:00	25.3	21.4
										2014-10-24	15:25:00.469	23	22.9	23.7	78	0	0				2015-11-04	08:55:00.000	29.8	29.3	29.9	42	0	0						2016-11-02	01:00:00	16.9	16.5	17	95	0	0					2017-10-27	05:00:00	27.6	25.2
										2014-10-24	16:25:00.468	22.4	22.3	22.9	80	0	0				2015-11-04	09:25:00.000	30.5	29.9	30.8	39	0	0						2016-11-02	02:00:00	17	16.5	17	91	0	0					2017-10-27	06:00:00	29.2	27.6
										2014-10-24	17:25:00.468	21.7	21.7	22.4	83	0	0				2015-11-04	10:25:00.000	29.5	29.4	30.5	42	0	0						2016-11-02	03:00:00	19.7	17	19.7	78	0	0					2017-10-27	07:00:00	30.3	29.2
										2014-10-24	18:25:00.472	21	21	21.7	87	0	0				2015-11-04	11:25:00.000	27.7	27.6	29.3	50	0	0						2016-11-02	04:00:00	22.3	19.7	22.3	69	0	0					2017-10-27	08:00:00	31.1	30.1
										2014-10-24	19:25:00.472	20.8	20.8	21	89	0	0				2015-11-04	12:25:00.000	25	25	27.6		0	0						2016-11-02	05:00:00	24.8	22.3	24.8	58	0	0					2017-10-27	09:00:00	31.1	30.7
										2014-10-24	20:25:00.470	20.4	20.4	20.8	91	0	0				2015-11-04	13:25:00.000	22.6	22.6	24.9	72	0	0						2016-11-02	06:00:00	26.5	24.8	26.9	54	0	0					2017-10-27	10:00:00	30.7	30.5
										2014-10-24	21:25:00.470	20.2	20.2	20.5	92	0	0				2015-11-04	14:25:00.000	21.6	21.6	22.6	77	0	0						2016-11-02	07:00:00	27.8	26.5	28.1	50	0	0					2017-10-27	11:00:00	29.6	29.6
										2014-10-24	22:25:00.468	20	19.9	20.2	93	0	0				2015-11-04	15:25:00.000	21	20.9	21.6	80	0	0						2016-11-02	08:00:00	28.9	27.9	29.3	40	0	0					2017-10-27	12:00:00	26.3	26.3
										2014-10-24	23:25:00.467	19.6	19.6	20	93	0	0				2015-11-04	16:25:00.000	20.4	20.4	20.9	81	0	0						2016-11-02	09:00:00	29.5	28.8	29.8	35	0	0					2017-10-27	13:00:00	23.6	23.5
										2014-10-25	00:25:00.472	19.3	19.3	19.6	95	0	0				2015-11-04	17:25:00.000	19.9	19.9	20.4	83	0	0						2016-11-02	10:00:00	29.1	29.1	29.6	39	0	0					2017-10-27	14:00:00	22.2	22.2
										2014-10-25	01:25:00.472	19.6	19.4	19.6	96	0	0				2015-11-04	18:25:00.000	19.5	19.5	19.9	86	0	0						2016-11-02	11:00:00	28.3	28.3	29.4	39	0	0					2017-10-27	15:00:00	21.5	21.4
										2014-10-25	02:25:00.470	19.9	19.5	19.9	94	0	0				2015-11-04	19:25:00.000	19.8	19.4	19.8	86	0	0						2016-11-02	12:00:00	24.8	24.8	28.3	63	0	0					2017-10-27	18:00:00	19.6	19.4
										2014-10-25	03:25:00.469	22	20	22.1	90	0	0				2015-11-04	20:25:00.000	20.4	19.8	20.4	81	0	0						2016-11-02	13:00:00	22.2	22.2	24.8	75	0	0					2017-10-27	19:00:00	19	18.9
										2014-10-25	04:25:00.468	24.9	22.1	25.1		0	0				2015-11-04	21:25:00.000	20.6	20.4	20.8	79	0	0						2016-11-02	15:00:00	20.4	20.3	20.9	85	0	0					2017-10-27	21:00:00	18.3	18.2
										2014-10-25	05:25:00.467	27	25.1	27.1	60	0	0				2015-11-04	22:25:00.000	20.2	19.8	20.5	79	0	0						2016-11-03	01:00:00	15.6	15.1	16.4	99	0	0					2017-10-27	22:00:00	17.9	17.7
										2014-10-25	06:25:00.472	29.1	27.1	29.3	50	0	0				2015-11-04	23:25:00.000	20.8	20.3	21	74	0	0						2016-11-03	02:00:00	15.8	15.4	15.8	99	0	0					2017-10-27	23:00:00	17.5	17.5
										2014-10-25	07:55:00.471	29.7	29	29.9	49	0	0				2015-11-05	00:25:00.000	20.3	20.2	21.1	76	0	0						2016-11-03	03:00:00	19.1	15.8	19.1	95	0	0					2017-10-28	00:00:00	0	0
										2014-10-25	08:25:00.469	30.3	29.6	30.3	47	0	0				2015-11-05	01:25:00.000	19.9	19.9	20.4	78	0	0						2016-11-03	04:00:00	24.1	19.2	24.1	69	0	0					2017-10-28	01:00:00	16.8	16.8
										2014-10-25	09:25:00.468	30.7	30.3	30.8	44	0	0				2015-11-05	02:25:00.000	19.8	19.6	19.9	77	0	0						2016-11-03	05:00:00	26.8	24.1	26.8	57	0	0					2017-10-28	02:00:00	17.7	16.7
										2014-10-25	10:25:00.467	30.4	30.4	30.7	44	0	0				2015-11-05	03:25:00.000	20.3	19.8	20.3	75	0	0						2016-11-03	06:00:00	28.5	26.9	28.9	45	0	0					2017-10-28	03:00:00	21.1	17.7
										2014-10-25	11:25:00.465	29.1	29.1	30.3		0	0				2015-11-05	04:25:00.000	19.7	19.7	20.9	82	0	0						2016-11-03	07:00:00	29.8	28.5	30	39	0	0					2017-10-28	04:00:00	26.1	21.1
										2014-10-25	12:25:00.473	26.6	26.5	29.1	65	0	0				2015-11-05	05:25:00.000	20.2	19.5	20.2	86	1	1						2016-11-03	08:00:00	30.4	29.6	30.7	34	0	0					2017-10-28	05:00:00	28.1	26
										2014-10-25	13:25:00.472	24.6	24.6	26.5	71	0	0				2015-11-05	06:25:00.000	20	19.8	20.2	89	1	1						2016-11-03	09:00:00	31.3	30.3	31.5	28	0	0					2017-10-28	06:00:00	28.8	27.8
										2014-10-25	14:25:00.470	23.8	23.9	24.5	74	0	0				2015-11-05	07:25:00.000	22.4	20.2	22.5		1	0						2016-11-03	10:00:00	31	30.7	31.6	27	0	0					2017-10-28	07:00:00	30.1	28.8
										2014-10-25	15:25:00.469	23.2	23.2	23.9	77	0	0				2015-11-05	08:25:00.000	23.4	22.5	23.4	69	1	0						2016-11-03	11:00:00	30.1	30.1	31.2	33	0	160					2017-10-28	08:00:00	30.5	29.6
										2014-10-25	16:25:00.469	22.6	22.6	23.2	79	0	0				2015-11-05	09:25:00.000	25.4	22.8	25.4	64	1	0						2016-11-03	12:00:00	25.7	25.7	30.1	55	0	0					2017-10-28	09:00:00	31.7	30.6
										2014-10-25	17:25:00.468	21.9	21.9	22.6	82	0	0				2015-11-05	10:25:00.000	26.3	25.5	26.3	57	1	0						2016-11-03	15:00:00	20.5	20.5	22	78	0	0					2017-10-28	10:00:00	30.5	30.4
										2014-10-25	18:25:00.473	21.3	21.3	21.8	86	0	0				2015-11-05	11:25:00.000	25.4	24.7	26.2	60	1	0						2016-11-04	01:00:00	15.4	15.3	15.8	96	0	0					2017-10-28	11:00:00	28.8	28.8
										2014-10-25	19:25:00.472	21.4	20.9	21.5	81	0	0				2015-11-05	12:25:00.000	23	23	25.4	67	1	0						2016-11-04	02:00:00	16.3	15.4	16.3	89	0	0					2017-10-28	12:00:00	25.4	25.4
										2014-10-25	20:25:00.470	21.2	21.2	21.6	84	0	0				2015-11-05	13:25:00.000	21.6	21.6	22.9	75	1	0						2016-11-04	03:00:00	19.8	16.3	19.8	69	0	0					2017-10-28	13:00:00	23.1	23.1
										2014-10-25	21:25:00.470	20.9	20.8	21.2	87	0	0				2015-11-05	14:25:00.000	21.4	21.4	21.6	80	1	0						2016-11-04	04:00:00	23.9	19.9	24	52	0	0					2017-10-28	14:00:00	21.6	21.6
										2014-10-25	22:25:00.469	20.4	20.4	20.9	90	0	0				2015-11-05	15:25:00.000	20.7	20.7	21.4	83	1	0						2016-11-04	05:00:00	26.6	23.7	26.7	42	0	0					2017-10-28	15:00:00	21	21
										2014-10-25	23:25:00.467	20.1	20	20.4	91	0	0				2015-11-05	16:25:00.000	20.1	20.1	20.7	81	1	0						2016-11-04	06:00:00	28.8	26.3	28.8	36	0	0					2017-10-28	16:00:00	20.1	20.1
										2014-10-26	00:25:00.472	20	19.9	20.2	90	0	0				2015-11-05	17:25:00.000	19.8	19.8	20.1	80	1	0						2016-11-04	07:00:00	30.5	28.6	30.7	32	0	0					2017-10-28	17:00:00	19.3	19.3
										2014-10-26	01:25:00.471	19.8	19.7	20	91	0	0				2015-11-05	18:25:00.000	18.7	18.7	19.8	82	1	0						2016-11-04	08:00:00	30.5	30.1	31.1	22	0	0					2017-10-28	18:00:00	18.7	18.7
										2014-10-26	02:25:00.470	20.4	19.8	20.5	89	0	0				2015-11-05	19:55:00.000	18	18	18.7	83	1	0						2016-11-04	09:00:00	30.4	30.3	31.3	26	0	0					2017-10-28	19:00:00	18.2	18.2
										2014-10-26	03:25:00.469	22.5	20.5	22.5	81	0	0				2015-11-05	20:25:00.000	17.4	17.4	18	87	1	0						2016-11-04	10:00:00	30.2	30.2	30.7	28	0	0					2017-10-28	22:00:00	17.4	17.4
										2014-10-26	04:25:00.468	25.2	22.6	25.2		0	0				2015-11-05	21:55:00.000	17.1	17.1	17.4	88	1	0						2016-11-04	11:00:00	27.7	27.7	30.3	46	0	0					2017-10-29	00:00:00	17	17
										2014-10-26	05:25:00.466	27.3	25.3	27.3	54	0	0				2015-11-05	22:25:00.000	17	17	17.1	90	1	0						2016-11-04	12:00:00	25.4	25.4	27.7	57	0	0					2017-10-29	01:00:00	17.2	17.2
										2014-10-26	06:55:00.471	28.6	27.4	28.6	49	0	0				2015-11-05	23:25:00.000	16.9	16.8	17	91	1	0						2016-11-04	13:00:00	22.6	22.6	25.4	71	0	0					2017-10-29	02:00:00	17.4	17
										2014-10-26	07:25:00.471	29.8	28.5	29.9	45	0	0				2015-11-06	00:25:00.000	16.9	16.8	16.9	92	1	0						2016-11-04	14:00:00	21.4	21.4	22.6	78	0	0					2017-10-29	03:00:00	20.5	17.6
										2014-10-26	08:25:00.469	30.1	29.8	30.3	43	0	0				2015-11-06	01:25:00.000	17.1	16.9	17.1	92	1	0						2016-11-04	15:00:00	20.6	20.5	21.5	81	0	0					2017-10-29	04:00:00	24.3	20.5
										2014-10-26	09:25:00.468	30.2	29.3	30.3	44	0	0				2015-11-06	02:25:00.000	17.5	17.1	17.5	91	1	0						2016-11-04	21:00:00	17.9	17.8	18.3	91	0	0					2017-10-29	05:00:00	26.4	24.3
										2014-10-26	10:25:00.466	30.3	30.1	30.4	38	0	0				2015-11-06	03:25:00.000	19.1	17.6	19.2	88	1	0						2016-11-05	01:00:00	16.7	16.5	16.8	95	0	0					2017-10-29	06:00:00	27.1	26.4
										2014-10-26	11:25:00.465	29.1	29	30.3	47	0	0				2015-11-06	04:25:00.000	21.7	19.2	21.8		0	0						2016-11-05	02:00:00	17.1	16.6	17.1	95	0	0					2017-10-29	07:00:00	29.5	27.1
										2014-10-26	12:25:00.472	26.3	26.2	28.9		0	0				2015-11-06	05:25:00.000	23.9	21.9	24	63	0	0						2016-11-05	03:00:00	19.4	17.2	19.4	79	0	0					2017-10-29	08:00:00	30	29.3
										2014-10-26	13:25:00.471	24	24	26.2	66	0	0				2015-11-06	06:25:00.000	25.9	24.1	25.9	54	0	0						2016-11-05	04:00:00	21.3	19.4	21.3	65	0	0					2017-10-29	09:00:00	31.1	29.7
										2014-10-26	14:25:00.471	22.9	22.9	24	76	0	0				2015-11-06	07:25:00.000	27.3	25.9	27.6	50	0	0						2016-11-05	05:00:00	22.7	21.3	22.8	58	0	0					2017-10-29	10:00:00	30.5	30
										2014-10-26	15:25:00.470	22.3	22.3	22.9	79	0	0				2015-11-06	08:55:00.000	28.7	27.4	28.8	47	0	0						2016-11-05	06:00:00	24.9	22.7	24.9	51	0	0					2017-10-29	11:00:00	29.3	29.2
										2014-10-26	16:25:00.468	21.6	21.6	22.3	82	0	0				2015-11-06	09:25:00.000	28.8	28.5	28.9	47	0	0						2016-11-05	07:00:00	26.5	24.9	26.5	46	0	0					2017-10-29	12:00:00	25.4	25.4
										2014-10-26	17:25:00.467	21.3	21.3	21.6	84	0	0				2015-11-06	10:25:00.000	28.7	28.6	29.7	45	0	0						2016-11-05	08:00:00	27.8	26.6	27.9	41	0	0					2017-10-29	13:00:00	22.8	22.7
										2014-10-26	18:25:00.472	20.9	20.9	21.4	87	0	0				2015-11-06	11:25:00.000	27	27	28.7		0	0						2016-11-05	09:00:00	28.6	27.7	28.8	39	0	0					2017-10-29	14:00:00	21.4	21.4
										2014-10-26	19:25:00.472	20.4	20.3	20.9	91	0	0				2015-11-06	12:25:00.000	24.8	24.8	27	65	0	0						2016-11-05	10:00:00	28.1	28.1	29	43	0	0					2017-10-29	15:00:00	20.5	20.4
										2014-10-26	20:25:00.471	20.1	20.1	20.4	92	0	0				2015-11-06	13:25:00.000	22.9	22.9	24.8	73	0	0						2016-11-05	11:00:00	26.1	26.1	28.1	56	0	0					2017-10-29	16:00:00	19.9	19.8
										2014-10-26	21:25:00.469	19.9	19.9	20.1	93	0	0				2015-11-06	14:25:00.000	21.9	21.8	22.8	76	0	0						2016-11-05	12:00:00	23.1	23.1	26.1	69	0	0					2017-10-29	20:00:00	18.2	18.2
										2014-10-26	22:25:00.468	19.6	19.6	19.9	94	0	0				2015-11-06	15:25:00.000	20.8	20.8	21.8	80	0	0						2016-11-05	13:00:00	21	21	23	79	0	0					2017-10-30	00:00:00	0	0
										2014-10-26	23:25:00.466	19.3	19.2	19.6	95	0	0				2015-11-06	16:25:00.000	20.4	20.3	20.8	82	0	0						2016-11-05	14:00:00	19.6	19.6	20.9	84	0	0					2017-10-30	01:00:00	16.9	16.8
										2014-10-27	00:25:00.473	19	19	19.3	96	0	0				2015-11-06	17:55:00.000	20	20	20.4	84	0	0						2016-11-05	15:00:00	18.8	18.8	19.7	88	0	0					2017-10-30	02:00:00	17.4	16.5
										2014-10-27	01:25:00.473	18.8	18.8	19.1	96	0	0				2015-11-06	18:25:00.000	19.4	19.3	20	86	0	0						2016-11-05	17:00:00	17.7	17.6	18.3	95	0	0					2017-10-30	03:00:00	20.4	17.4
										2014-10-27	02:25:00.471	19.3	18.7	19.4	97	0	0				2015-11-06	19:25:00.000	18.8	18.7	19.4	88	0	0						2016-11-06	01:00:00	14.6	14.4	15.4	99	0	0					2017-10-30	04:00:00	24.6	20.4
										2014-10-27	03:55:00.470	21.8	19.4	21.9		0	0				2015-11-06	20:25:00.000	18.2	18.2	18.7	87	0	0						2016-11-06	03:00:00	16.6	14.8	16.6	94	0	0					2017-10-30	05:00:00	27.1	24.5
										2014-10-27	04:25:00.469	25.3	22	25.4	62	0	0				2015-11-06	21:25:00.000	17.8	17.8	18.2	83	0	0						2016-11-06	04:00:00	20.2	16.7	20.2	78	0	0					2017-10-30	06:00:00	27.5	26.5
										2014-10-27	05:25:00.467	27.4	25.4	27.4	54	0	0				2015-11-06	22:25:00.000	17.3	17.3	17.9	85	0	0						2016-11-06	05:00:00	22.8	20.3	22.8	63	0	0					2017-10-30	07:00:00	28.7	27.3
										2014-10-27	06:25:00.471	28.8	27.4	28.9	46	0	0				2015-11-06	23:25:00.000	16.9	16.9	17.3	87	0	0						2016-11-06	06:00:00	24.7	22.8	24.9	55	0	0					2017-10-30	08:00:00	29	28.3
										2014-10-27	07:25:00.471	29.9	28.8	30	41	0	0				2015-11-07	00:25:00.000	16.6	16.5	16.9	90	0	0						2016-11-06	07:00:00	27.1	24.6	27.2	48	0	0					2017-10-30	09:00:00	29.1	28.9
										2014-10-27	08:55:00.468	30.7	30.1	30.7	36	0	0				2015-11-07	01:25:00.000	16.3	16.3	16.6	92	0	0						2016-11-06	08:00:00	29.3	27.2	29.5	27	0	0					2017-10-30	10:00:00	29	29
										2014-10-27	09:25:00.468	31.2	30.7	31.3	32	0	0				2015-11-07	02:25:00.000	16.6	16.1	16.6	93	0	0						2016-11-06	09:00:00	30.1	29.4	30.3	28	0	0					2017-10-30	11:00:00	28.2	28.1
										2014-10-27	10:25:00.466	31.5	31.1	31.9	33	0	0				2015-11-07	03:25:00.000	18.6	16.7	18.6	90	0	0						2016-11-06	10:00:00	30.2	29.9	30.2	26	0	0					2017-10-30	12:00:00	24.8	24.8
										2014-10-27	11:25:00.465	29.7	29.6	31.6		0	0				2015-11-07	04:25:00.000	21.1	18.6	21.1	81	0	0						2016-11-06	11:00:00	26.8	26.8	30.3	29	0	160					2017-10-30	13:00:00	22.3	22.3
										2014-10-27	12:25:00.473	26.3	26.2	29.6	55	0	0				2015-11-07	05:25:00.000	23.5	21.2	23.6		0	0						2016-11-06	12:00:00	22.9	22.9	26.8	67	0	0					2017-10-30	14:00:00	21.1	21.1
										2014-10-27	13:25:00.471	23.7	23.7	26.2	65	0	0				2015-11-07	06:25:00.000	25.9	23.7	25.9	50	0	0						2016-11-06	13:00:00	20.8	20.7	22.8	80	0	0					2017-10-30	15:00:00	20.3	20.3
										2014-10-27	14:25:00.471	22.5	22.5	23.7	73	0	0				2015-11-07	07:25:00.000	26.9	25.9	26.9	48	0	0						2016-11-06	14:00:00	19.5	19.5	21.1	88	0	0					2017-10-30	16:00:00	19.5	19.3
										2014-10-27	15:25:00.470	22	21.8	22.5	73	0	0				2015-11-07	08:25:00.000	27.3	27	27.6	57	0	0						2016-11-07	02:00:00	15.7	14.8	15.7	89	0	0					2017-10-30	20:00:00	17.4	17.4
										2014-10-27	16:25:00.469	21.3	21.3	22	78	0	0				2015-11-07	09:25:00.000	26.8	26.6	27.3	52	0	0						2016-11-07	03:00:00	18.7	15.7	18.7	72	0	0					2017-10-30	21:00:00	17.4	17.2
										2014-10-27	17:55:00.473	20.8	20.8	21.3	80	0	0				2015-11-07	10:25:00.000	26.6	26.5	26.9	50	0	0						2016-11-07	04:00:00	22.1	18.7	22.1	60	0	0					2017-10-31	00:00:00	0	0
										2014-10-27	18:25:00.473	20.3	20.2	20.8	84	0	0				2015-11-07	11:25:00.000	25.6	25.6	26.6	55	0	0						2016-11-07	05:00:00	24.9	22.1	24.9	49	0	0					2017-10-31	01:00:00	16.6	16.6
										2014-10-27	19:25:00.472	20.1	20.1	20.3	87	0	0				2015-11-07	12:25:00.000	23.5	23.5	25.6	65	0	0						2016-11-07	06:00:00	26.6	24.8	26.7	38	0	0					2017-10-31	02:00:00	17.2	16.5
										2014-10-27	20:25:00.471	19.7	19.7	20.1	89	0	0				2015-11-07	13:25:00.000	21.7	21.7	23.4	74	0	0						2016-11-07	08:00:00	28.5	27.6	28.5	34	0	0					2017-10-31	03:00:00	19.4	17.2
										2014-10-27	21:25:00.469	19.6	19.5	19.7	91	0	0				2015-11-07	14:25:00.000	20.9	20.9	21.7	79	0	0						2016-11-07	09:00:00	29.1	28.2	29.2	29	0	0					2017-10-31	04:00:00	23.4	19.5
										2014-10-27	22:25:00.468	19.2	19.1	19.6	93	0	0				2015-11-07	15:25:00.000	20.3	20.3	20.9	81	0	0						2016-11-07	10:00:00	29	28.8	29.2	26	0	0					2017-10-31	05:00:00	25.8	23.5
										2014-10-27	23:25:00.467	18.9	18.9	19.1	94	0	0				2015-11-07	16:25:00.000	20	19.9	20.3	85	0	0						2016-11-07	11:00:00	27.5	27.5	29.2	32	0	0					2017-10-31	06:00:00	27.3	25.8
										2014-10-28	00:25:00.473	18.7	18.6	18.9	95	0	0				2015-11-07	17:25:00.000	19.6	19.6	20	85	0	0						2016-11-07	12:00:00	24.3	24.3	27.5	41	0	0					2017-10-31	07:00:00	28.1	27.3
										2014-10-28	01:25:00.471	18.5	18.4	18.7	95	0	0				2015-11-07	18:25:00.000	19.2	19.2	19.6	86	0	0						2016-11-07	13:00:00	19.8	19.8	24.2	59	0	0					2017-10-31	08:00:00	29	28
										2014-10-28	02:25:00.471	18.9	18.4	19	95	0	0				2015-11-07	19:25:00.000	18.6	18.6	19.2	86	0	0						2016-11-07	14:00:00	19.2	19.2	20.2	61	0	0					2017-10-31	09:00:00	29.3	28.9
										2014-10-28	03:25:00.470	21.2	19	21.4		0	0				2015-11-07	20:25:00.000	18.3	18.3	18.6	86	0	0						2016-11-07	15:00:00	20.8	19.1	20.8	53	0	0					2017-10-31	10:00:00	28.6	28.5
										2014-10-28	04:25:00.468	24.6	21.5	24.7	65	0	0				2015-11-07	21:25:00.000	18.1	18	18.2	88	0	0						2016-11-08	02:00:00	17.5	16.6	17.5	73	0	0					2017-10-31	11:00:00	27.3	27.3
										2014-10-28	05:25:00.468	26.9	24.8	26.9		0	0				2015-11-07	22:25:00.000	18.2	18.1	18.4	85	0	0						2016-11-08	03:00:00	18.3	17.5	18.3	71	0	0					2017-10-31	12:00:00	24.8	24.8
										2014-10-28	06:25:00.472	28.6	27	28.6	45	0	0				2015-11-07	23:25:00.000	18.2	18.2	18.3	81	0	0						2016-11-08	04:00:00	20.6	18.3	20.6	61	0	0					2017-10-31	13:00:00	22.3	22.3
										2014-10-28	07:25:00.470	30	28.6	30.1	40	0	0				2015-11-08	00:25:00.000	17.9	17.9	18.2	83	0	0						2016-11-08	05:00:00	23.4	20.6	23.4	51	0	0					2017-10-31	15:00:00	20.5	20.5
										2014-10-28	08:25:00.469	30.9	30.1	30.9	37	0	0				2015-11-08	01:25:00.000	17.7	17.6	17.9	84	0	0						2016-11-08	06:00:00	25.6	23.4	25.6	42	0	0					2017-10-31	18:00:00	19.1	19
										2014-10-28	09:25:00.468	30.6	30.6	31.4	37	0	0				2015-11-08	02:55:00.000	18.3	17.6	18.3	84	0	0						2016-11-08	07:00:00	27.5	25.6	27.5	36	0	0					2017-10-31	20:00:00	18.4	18.4
										2014-10-28	10:25:00.466	30.6	30.4	30.8	40	0	0				2015-11-08	03:25:00.000	19.6	18.4	19.7	80	0	0						2016-11-08	09:00:00	29.1	28.2	29.1	27	0	0					2017-10-31	22:00:00	17.9	17.7
										2014-10-28	11:25:00.465	28.8	28.7	30.5	49	0	0				2015-11-08	04:25:00.000	22.2	19.7	22.3		0	0						2016-11-08	12:00:00	23.7	23.7	27.7	40	0	0					2017-10-31	23:00:00	18	17.9
										2014-10-28	12:25:00.466	25.9	25.9	28.7		0	0				2015-11-08	05:25:00.000	24.3	22.3	24.4	55	0	0						2016-11-08	19:00:00	15.4	15.4	16.3	70	0	0
										2014-10-28	13:25:00.464	23.8	23.8	25.8	66	0	0				2015-11-08	06:25:00.000	25	24.4	25.1	56	0	0						2016-11-08	20:00:00	14.8	14.8	15.4	73	0	0					2017-11-01	01:00:00	18.7	18.5
										2014-10-28	14:25:00.463	22.9	22.9	23.8	75	0	0				2015-11-08	07:25:00.000	26.1	25	26.2	54	0	0						2016-11-09	02:00:00	13.9	12.7	13.9	75	0	0					2017-11-01	02:00:00	19.1	18.4
										2014-10-28	15:25:00.462	23	22.5	23	75	0	0				2015-11-08	08:25:00.000	27.2	26.1	27.2	49	0	0						2016-11-09	03:00:00	17.2	14	17.2	59	0	0					2017-11-01	03:00:00	21.3	19.2
										2014-10-28	16:25:00.460	22.4	22.4	23.1	79	0	0				2015-11-08	09:25:00.000	27.3	27.2	27.5	48	0	0						2016-11-09	04:00:00	20.4	17.2	20.4	46	0	0					2017-11-01	04:00:00	24.3	21.4
										2014-10-28	17:25:00.460	22.5	22.2	22.6	77	0	0				2015-11-08	10:25:00.000	27.2	27.1	27.2	48	0	0						2016-11-09	05:00:00	23.3	20.4	23.4	39	0	0					2017-11-01	05:00:00	26.3	24.2
										2014-10-28	18:25:00.473	22.9	22.6	23.5	76	0	0				2015-11-08	11:25:00.000	26	26	27.2	51	0	0						2016-11-09	06:00:00	25.9	23.3	25.9	36	0	0					2017-11-01	06:00:00	27.7	26.3
										2014-10-28	19:25:00.472	22.1	22.1	22.9	82	0	0				2015-11-08	12:25:00.000	24.2	24.1	25.9	52	0	0						2016-11-09	07:00:00	27.2	25.6	27.3	32	0	0					2017-11-01	07:00:00	29.8	27.8
										2014-10-28	20:25:00.471	21	21	22.1	88	0	0				2015-11-08	13:25:00.000	22.2	22.1	24.1	60	0	0						2016-11-09	08:00:00	28.3	27.4	28.5	28	0	0					2017-11-01	08:00:00	30.1	29
										2014-10-28	21:25:00.470	20.5	20.5	21	91	0	0				2015-11-08	14:25:00.000	20.7	20.7	22.1	69	0	0						2016-11-09	09:00:00	29.2	28.4	29.2	27	0	0					2017-11-01	09:00:00	30.2	29.8
										2014-10-28	22:25:00.469	21.2	20.4	21.3	88	0	0				2015-11-08	15:25:00.000	19.4	19.3	20.6	74	0	0						2016-11-09	10:00:00	29.7	29.2	29.8	24	0	0					2017-11-01	10:00:00	30.3	29.8
										2014-10-28	23:25:00.468	21.8	21.2	21.9	86	0	0				2015-11-08	16:25:00.000	18.7	18.7	19.3	79	0	0						2016-11-09	12:00:00	22.8	22.8	28.5	49	0	0					2017-11-01	11:00:00	29.2	29
										2014-10-29	00:25:00.473	21.6	21.5	22.3	88	0	0				2015-11-08	17:25:00.000	18	18	18.8	81	0	0						2016-11-09	13:00:00	19.6	19.5	22.8	63	0	0					2017-11-01	12:00:00	25.5	25.5
										2014-10-29	01:55:00.471	21.3	21.3	21.7	91	0	0				2015-11-08	18:25:00.000	17.6	17.5	18	85	0	0						2016-11-09	14:00:00	18.4	18.4	19.6	66	0	0					2017-11-01	13:00:00	23.5	23.3
										2014-10-29	02:25:00.471	21.4	21	21.4	92	0	0				2015-11-08	19:25:00.000	17.2	17.1	17.6	86	0	0						2016-11-09	17:00:00	16.2	16.1	16.9	72	0	0					2017-11-01	14:00:00	22.1	22.1
										2014-10-29	03:25:00.469	22.9	21.4	22.9	87	0	0				2015-11-08	20:25:00.000	16.8	16.7	17.1	89	0	0						2016-11-09	21:00:00	13.9	13.8	14.1	84	0	0					2017-11-01	15:00:00	21.3	21.2
										2014-10-29	04:25:00.468	24.9	23	25.1		0	0				2015-11-08	21:25:00.000	17.3	16.8	17.3	90	0	0						2016-11-10	02:00:00	14.8	12.7	14.8	63	0	0					2017-11-02	00:00:00	20.1	19.9
										2014-10-29	05:25:00.466	27	25.1	27	61	0	0				2015-11-08	22:25:00.000	17.3	17.2	17.4	90	0	0						2016-11-10	03:00:00	19.1	14.8	19.1	44	0	0					2017-11-02	01:00:00	19.2	19.2
										2014-10-29	06:25:00.471	27.7	26.9	27.8		0	0				2015-11-08	23:25:00.000	16.9	16.9	17.3	91	0	0						2016-11-10	04:00:00	22.6	19.1	22.6	37	0	0					2017-11-02	02:00:00	18.7	18.5
										2014-10-29	07:25:00.469	29.1	27.8	29.4	43	0	0				2015-11-09	00:25:00.000	16.8	16.8	17	92	0	0						2016-11-10	05:00:00	25.7	22.6	25.7	33	0	0					2017-11-02	03:00:00	21.4	18.7
										2014-10-29	08:25:00.468	30.4	29	30.4	39	0	0				2015-11-09	01:25:00.000	16.5	16.5	16.8	93	0	0						2016-11-10	06:00:00	27.5	25.2	28.1	33	0	0					2017-11-02	04:00:00	24.1	21.5
										2014-10-29	09:25:00.467	30.6	30.2	30.7	40	0	0				2015-11-09	02:25:00.000	17.2	16.6	17.3	94	0	0						2016-11-10	07:00:00	29.3	27.4	29.7	27	0	0					2017-11-02	05:00:00	25.8	24.1
										2014-10-29	10:25:00.465	30.7	30.5	30.8	40	0	0				2015-11-09	03:25:00.000	18.8	17.3	18.9	91	0	0						2016-11-10	08:00:00	29.4	28.8	30.5	31	0	0					2017-11-02	06:00:00	26.6	25.5
										2014-10-29	11:25:00.464	28.7	28.6	31.1	48	0	0				2015-11-09	04:25:00.000	20.9	19	21	83	0	0						2016-11-10	09:00:00	29.8	29.3	30	32	0	0					2017-11-02	07:00:00	27.4	26.5
										2014-10-29	12:25:00.462	25.2	25.1	28.6		0	0				2015-11-09	05:25:00.000	24.5	21	24.5		0	0						2016-11-10	10:00:00	29.7	29.5	30.1	27	0	0					2017-11-02	08:00:00	28.7	27.4
										2014-10-29	13:25:00.472	23	23	25	72	0	0				2015-11-09	06:25:00.000	25.1	24.6	25.3	58	0	0						2016-11-10	11:00:00	28.5	28.5	29.8	29	257	0					2017-11-02	09:00:00	28.5	28.5
										2014-10-29	14:25:00.471	22.3	22.2	23	71	0	0				2015-11-09	07:25:00.000	27.2	25.1	27.3		0	0						2016-11-10	12:00:00	23	23	28.4	52	0	0					2017-11-02	10:00:00	28.9	28.5
										2014-10-29	15:25:00.470	21.8	21.8	22.2	75	0	0				2015-11-09	08:25:00.000	28.1	27.1	28.1	42	0	0						2016-11-10	14:00:00	18.6	18.6	20	71	0	0					2017-11-02	11:00:00	27.8	27.8
										2014-10-29	16:25:00.470	21.3	21.3	21.8	79	0	0				2015-11-09	09:25:00.000	28.2	28	28.5	40	0	0						2016-11-10	21:00:00	14	13.6	14.5	92	0	0					2017-11-02	12:00:00	24.8	24.8
										2014-10-29	17:25:00.469	20.8	20.8	21.3	84	0	0				2015-11-09	10:25:00.000	28.1	28.1	28.3	43	0	0						2016-11-11	02:00:00	13.3	12.4	13.3	91	0	0					2017-11-02	13:00:00	22.9	22.9
										2014-10-29	18:25:00.472	20.2	20.2	20.8	88	0	0				2015-11-09	11:25:00.000	26.3	26.3	28.1	51	0	0						2016-11-11	03:00:00	16.6	13.3	16.6	84	0	0					2017-11-02	14:00:00	21.8	21.8
										2014-10-29	19:25:00.472	19.9	19.9	20.1	90	0	0				2015-11-09	12:25:00.000	23.9	23.8	26.2	58	0	0						2016-11-11	04:00:00	22.9	16.7	22.9	46	0	0					2017-11-02	15:00:00	20.8	20.8
										2014-10-29	20:25:00.471	19.7	19.7	19.9	91	0	0				2015-11-09	13:25:00.000	21.6	21.5	23.8	66	0	0						2016-11-11	05:00:00	25.8	23	25.8	39	0	0					2017-11-02	20:00:00	18.7	18.6
										2014-10-29	21:25:00.469	19.3	19.3	19.7	93	0	0				2015-11-09	14:25:00.000	20.4	20.4	21.6	74	0	0						2016-11-11	07:00:00	28.9	27.7	29.1	29	0	0					2017-11-02	22:00:00	18.1	18
										2014-10-29	22:25:00.468	19.1	19	19.4	94	0	0				2015-11-09	15:25:00.000	19.4	19.4	20.4	77	0	0						2016-11-11	08:00:00	29.6	28.5	29.6	29	0	0					2017-11-02	23:00:00	17.8	17.7
										2014-10-29	23:25:00.467	18.8	18.8	19.1	94	0	0				2015-11-09	16:25:00.000	19.2	19.2	19.4	82	0	0						2016-11-11	09:00:00	29.4	29.1	29.8	27	0	0					2017-11-03	01:00:00	17.1	17.1
										2014-10-30	00:25:00.472	18.6	18.5	18.8	96	0	0				2015-11-09	17:25:00.000	18.7	18.6	19.3	86	0	0						2016-11-11	10:00:00	29.3	28.9	29.9	31	0	0					2017-11-03	02:00:00	17.6	17
										2014-10-30	01:25:00.471	18.4	18.4	18.6	96	0	0				2015-11-09	18:25:00.000	18.1	18.1	18.7	87	0	0						2016-11-11	11:00:00	27.7	27.7	29.3	37	0	0					2017-11-03	03:00:00	20.9	17.6
										2014-10-30	02:25:00.470	19	18.4	19	96	0	0				2015-11-09	19:25:00.000	17.8	17.8	18.1	89	0	0						2016-11-11	12:00:00	22.7	22.7	27.5	58	0	0					2017-11-03	04:00:00	24.3	20.9
										2014-10-30	03:25:00.469	20.9	19	21		0	0				2015-11-09	20:25:00.000	17.7	17.6	17.8	91	0	0						2016-11-11	13:00:00	19.9	19.9	22.7	71	0	0					2017-11-03	05:00:00	26.1	24.3
										2014-10-30	04:25:00.467	24.4	21	24.5	68	0	0				2015-11-09	21:25:00.000	17.4	17.4	17.7	92	0	0						2016-11-11	14:00:00	18.5	18.5	19.9	78	0	0					2017-11-03	06:00:00	26.8	26
										2014-10-30	05:25:00.466	26.8	24.6	26.9		0	0				2015-11-09	22:25:00.000	17.2	17.1	17.5	93	0	0						2016-11-11	21:00:00	14.3	14.2	14.7	96	0	0					2017-11-03	07:00:00	27.8	26.8
										2014-10-30	06:25:00.472	29.3	27	29.3	46	0	0				2015-11-09	23:25:00.000	17	16.9	17.2	93	0	0						2016-11-12	02:00:00	13.5	12.9	13.6	97	0	0					2017-11-03	08:00:00	28.3	27.8
										2014-10-30	07:25:00.471	30.7	29.4	30.8	38	0	0				2015-11-10	00:25:00.000	16.8	16.8	17	94	0	0						2016-11-12	03:00:00	16.7	13.5	16.7	89	0	0					2017-11-03	09:00:00	29.2	28.2
										2014-10-30	08:25:00.470	30.9	30.5	31.1	36	0	0				2015-11-10	01:25:00.000	16.6	16.6	16.9	94	0	0						2016-11-12	04:00:00	22.6	16.8	22.6	55	0	0					2017-11-03	10:00:00	29	28.8
										2014-10-30	09:25:00.468	31	30.7	31.2	32	0	0				2015-11-10	02:25:00.000	17.2	16.6	17.3	95	0	0						2016-11-12	05:00:00	25.6	22.7	25.6	42	0	0					2017-11-03	11:00:00	27.9	27.9
										2014-10-30	10:25:00.466	30.5	30.4	31.1	35	0	0				2015-11-10	03:25:00.000	19	17.3	19.1	92	0	0						2016-11-12	06:00:00	26.8	25.2	27	40	0	0					2017-11-03	12:00:00	25.8	25.8
										2014-10-30	11:25:00.465	28.2	28.1	30.5	40	0	0				2015-11-10	04:25:00.000	21.8	19.1	21.9		0	0						2016-11-12	07:00:00	28.6	26.9	28.8	30	0	0					2017-11-03	13:00:00	24.5	24.5
										2014-10-30	12:25:00.473	25.5	25.4	28		0	0				2015-11-10	05:25:00.000	24.3	21.9	24.4	63	0	0						2016-11-12	08:00:00	29	28.5	29.7	29	0	0					2017-11-03	14:00:00	22.2	22.2
										2014-10-30	13:25:00.471	22.7	22.6	25.4	64	0	0				2015-11-10	06:25:00.000	26	24.4	26.1		0	0						2016-11-12	09:00:00	29.9	29	29.9	34	0	0					2017-11-03	15:00:00	21.3	21.3
										2014-10-30	14:25:00.471	21.2	21.2	22.6	73	0	0				2015-11-10	07:55:00.000	28.2	26.1	28.3	44	0	0						2016-11-12	10:00:00	28.6	28.6	29.9	39	0	0					2017-11-03	21:00:00	18.4	18.4
										2014-10-30	15:25:00.470	20.3	20.3	21.2	76	0	0				2015-11-10	08:25:00.000	28	27.9	28.6	45	0	0						2016-11-12	11:00:00	26.8	26.8	28.7	44	0	0					2017-11-03	23:00:00	17.7	17.5
										2014-10-30	16:25:00.469	19.6	19.6	20.3	82	0	0				2015-11-10	09:25:00.000	28.1	28	28.3	43	0	0						2016-11-12	12:00:00	22.9	22.9	26.8	56	0	0					2017-11-04	01:00:00	17.3	17.3
										2014-10-30	17:25:00.469	19.5	19.4	19.7	85	0	0				2015-11-10	10:25:00.000	27.7	27.7	28.1	46	0	0						2016-11-12	13:00:00	20.5	20.5	22.9	69	0	0					2017-11-04	02:00:00	17.8	17.2
										2014-10-30	18:25:00.474	19.2	19.2	19.5	87	0	0				2015-11-10	11:25:00.000	26.5	26.5	27.7	52	0	0						2016-11-12	14:00:00	19	19	20.5	77	0	0					2017-11-04	03:00:00	21	17.9
										2014-10-30	19:25:00.472	18.8	18.7	19.2	89	0	0				2015-11-10	12:25:00.000	23.9	23.8	26.5		0	0						2016-11-12	17:00:00	17	17	17.6	85	0	0					2017-11-04	04:00:00	24.7	21.1
										2014-10-30	20:25:00.471	18.1	18.1	18.8	90	0	0				2015-11-10	13:25:00.000	22.1	22.1	23.8	71	0	0						2016-11-13	03:00:00	18.6	16	18.6	79	0	0					2017-11-04	05:00:00	26.1	24.5
										2014-10-30	21:25:00.471	17.9	17.7	18.2	91	0	0				2015-11-10	14:25:00.000	21.2	21.2	22.1	77	0	0						2016-11-13	04:00:00	24.9	18.6	24.9	47	0	0					2017-11-04	06:00:00	27.3	26.2
										2014-10-30	22:25:00.469	17.6	17.6	17.9	89	0	0				2015-11-10	15:25:00.000	20.7	20.7	21.2	79	0	0						2016-11-13	05:00:00	26.3	24.6	27	41	0	0					2017-11-04	07:00:00	28.2	27.3
										2014-10-30	23:25:00.469	17	17	17.6	91	0	0				2015-11-10	16:25:00.000	20.2	20.1	20.8	81	0	0						2016-11-13	06:00:00	27.6	26.4	27.8	37	0	0					2017-11-04	08:00:00	28.4	28
										2014-10-31	00:25:00.471	16.8	16.7	17.1	93	0	0				2015-11-10	17:25:00.000	19.8	19.7	20.2	82	0	0						2016-11-13	07:00:00	28.4	27.7	28.7	33	0	0					2017-11-04	09:00:00	28.9	28.3
										2014-10-31	01:25:00.472	16.7	16.7	16.9	92	0	0				2015-11-10	18:25:00.000	19.7	19.7	20.2	82	0	0						2016-11-13	08:00:00	29.5	28.2	29.5	30	0	0					2017-11-04	10:00:00	28.6	28.3
										2014-10-31	02:25:00.471	17.4	16.8	17.5	88	0	0				2015-11-10	19:25:00.000	19	19	19.7	85	0	0						2016-11-13	09:00:00	29.5	29.2	29.7	28	0	0					2017-11-04	11:00:00	27.6	27.6
										2014-10-31	04:25:00.468	23.6	20.7	23.6	63	0	0				2015-11-10	20:25:00.000	18.5	18.4	19	85	0	0						2016-11-13	11:00:00	27.4	27.4	29.3	39	0	0					2017-11-04	12:00:00	25	25
										2014-10-31	05:25:00.467	25.9	23.7	26		0	0				2015-11-10	21:25:00.000	18.2	18.1	18.6	82	0	0						2016-11-13	12:00:00	23.1	23.1	27.3	59	0	0					2017-11-04	13:00:00	22.5	22.5
										2014-10-31	06:25:00.472	27.9	26	28	44	0	0				2015-11-10	22:25:00.000	17.2	17.2	18.1	83	0	0						2016-11-13	13:00:00	21	21	23.1	70	0	0					2017-11-04	14:00:00	21.3	21.2
										2014-10-31	07:25:00.470	29.2	28	29.3	38	0	0				2015-11-10	23:25:00.000	16.6	16.6	17.2	85	0	0						2016-11-13	17:00:00	18.3	17.9	19.4	80	0	0					2017-11-04	15:00:00	20.5	20.4
										2014-10-31	08:25:00.470	29	28.7	29.6	36	0	0				2015-11-11	00:25:00.000	16.1	16.1	16.6	86	0	0						2016-11-14	02:00:00	15.2	14.4	15.2	92	0	0					2017-11-04	18:00:00	18.9	18.8
										2014-10-31	09:25:00.468	29.3	28.8	29.6	33	0	0				2015-11-11	01:25:00.000	15.7	15.7	16.1	88	0	0						2016-11-14	03:00:00	18.4	15.3	18.4	82	0	0					2017-11-04	21:00:00	17.9	17.8
										2014-10-31	10:25:00.466	29.1	29.1	29.6	36	0	0				2015-11-11	02:55:00.000	15.9	15.5	16	89	0	0						2016-11-14	04:00:00	23.1	18.4	23.1	63	0	0					2017-11-04	22:00:00	17.4	17.4
										2014-10-31	11:25:00.465	28	28	29.2	43	0	0				2015-11-11	03:25:00.000	18.4	16	18.5	80	0	0						2016-11-14	06:00:00	27.8	25.9	27.9	43	0	0					2017-11-05	01:00:00	16.4	16.4
										2014-10-31	12:25:00.473	25.8	25.8	27.9	47	0	0				2015-11-11	04:25:00.000	21.6	18.6	21.7		0	0						2016-11-14	07:00:00	27.8	27.8	28.9	35	0						2017-11-05	02:00:00	17	16.2
										2014-10-31	13:25:00.472	22.8	22.7	25.9		0	0				2015-11-11	05:25:00.000	23.8	21.8	23.8	48	0	0						2016-11-14	09:00:00	28.5	27.8	28.5	38	0	0					2017-11-05	03:00:00	19.8	17
										2014-10-31	14:25:00.471	20.8	20.8	22.7	67	0	0				2015-11-11	06:25:00.000	25.5	23.8	25.6	42	0	0						2016-11-14	10:00:00	27.7	27.7	28.8	35	0	0					2017-11-05	04:00:00	24.4	19.9
										2014-10-31	15:25:00.470	19.8	19.7	20.8	72	0	0				2015-11-11	07:25:00.000	27.2	25.6	27.3	38	0	0						2016-11-14	11:00:00	26.2	26.2	27.7	40	0	0					2017-11-05	05:00:00	27	24.3
										2014-10-31	16:25:00.469	19.9	19.7	19.9	73	0	0				2015-11-11	08:55:00.000	27.9	27.1	27.9	37	0	0						2016-11-15	03:00:00	16.4	13.6	16.4	76	0	0					2017-11-05	06:00:00	28.4	27
										2014-10-31	17:25:00.467	19.6	19.6	20.3	72	0	0				2015-11-11	09:25:00.000	28.1	27.9	28.3	36	0	0						2016-11-15	04:00:00	21.5	16.5	21.5	53	0	0					2017-11-05	07:00:00	29	28.2
										2014-10-31	18:25:00.473	21.3	19.5	21.4		0	0				2015-11-11	10:25:00.000	27.8	27.8	28.2	36	0	0						2016-11-15	06:00:00	25.8	23.7	25.8	37	0	0					2017-11-05	08:00:00	29.4	28.5
										2014-10-31	19:25:00.471	22.6	21.4	23.1	52	0	0				2015-11-11	11:25:00.000	26.6	26.6	27.8	38	0	0						2016-11-15	07:00:00	26.9	25.5	27	32	0	0					2017-11-05	09:00:00	29.9	29.1
										2014-10-31	20:25:00.470	22	21.9	22.9	54	0	0				2015-11-11	12:25:00.000	24.2	24.1	26.6	44	0	0						2016-11-15	08:00:00	27.3	26.6	27.4	23	0	0					2017-11-05	10:00:00	29.1	29
										2014-10-31	21:55:00.468	19.8	19.7	21.9		0	0				2015-11-11	13:25:00.000	20.6	20.6	24		0	0						2016-11-15	09:00:00	27.4	27.1	27.5	23	0	0					2017-11-05	11:00:00	28.1	28.1
										2014-10-31	22:25:00.469	18.7	18.7	19.7	70	0	0				2015-11-11	14:25:00.000	19.2	19.1	20.6	65	0	0						2016-11-15	10:00:00	26.7	26.7	27.4	25	0	0					2017-11-05	12:00:00	24.9	24.9
										2014-10-31	23:25:00.468	17.6	17.5	18.7	76	0	0				2015-11-11	15:25:00.000	18.3	18.3	19.1	69	0	0						2016-11-15	11:00:00	25.6	25.6	26.7	30	0	0					2017-11-05	13:00:00	22.7	22.7
																					2015-11-11	16:25:00.000	17.9	17.9	18.3	73	0	0						2016-11-15	14:00:00	18.2	18.2	19.1	63	0	0					2017-11-05	14:00:00	21.7	21.6
																					2015-11-11	17:25:00.000	17.5	17.5	17.9	74	0	0						2016-11-15	16:00:00	16.4	16.4	17.8	71	0	0					2017-11-05	15:00:00	20.9	20.9
										DATE	TIME	AT (°C)	ATMIN (°C)	ATMAX (°C)	RH (%)	DAYRAIN (mm)	HRRAIN (mm)				2015-11-11	18:25:00.000	17.3	17.1	17.4	75	0	0						2016-11-16	01:00:00	12	11.8	12.1	87	0	0					2017-11-05	17:00:00	19.8	19.8
										2014-11-01	00:25:00.472	17.1	17.1	17.5	79	0	0				2015-11-11	19:25:00.000	17.7	17.2	17.7	72	0	0						2016-11-16	02:00:00	12.5	12	12.6	84	0	0					2017-11-05	18:00:00	19.3	19.2
										2014-11-01	01:25:00.471	16.9	16.9	17.2	77	0	0				2015-11-11	20:25:00.000	17.2	17.1	17.7	73	0	0						2016-11-16	03:00:00	16	12.6	16	71	0	0					2017-11-05	19:00:00	18.7	18.7
										2014-11-01	02:25:00.470	17.1	16.6	17.1	80	0	0				2015-11-11	21:25:00.000	17.2	17.2	17.5	72	0	0						2016-11-16	05:00:00	23.1	20.6	23.1	46	0	0					2017-11-05	20:00:00	18.5	18.4
										2014-11-01	03:25:00.469	20.1	17.2	20.2		0	0				2015-11-11	22:25:00.000	17.4	17.2	17.5	71	0	0						2016-11-16	07:00:00	26.3	24.8	26.3	30	0	0					2017-11-05	21:00:00	17.9	17.9
										2014-11-01	04:25:00.468	23.4	20.3	23.6	53	0	0				2015-11-11	23:25:00.000	17.3	17.2	17.4	72	0	0						2016-11-16	08:00:00	26.8	26.1	26.9	29	0	0					2017-11-05	23:00:00	17.1	16.9
										2014-11-01	05:25:00.467	24.4	23.7	24.5	50	0	0				2015-11-12	00:25:00.000	17	16.9	17.3	73	0	0						2016-11-16	09:00:00	27	26.8	27.5	27	0	0					2017-11-06	00:00:00	0	0
										2014-11-01	06:25:00.472	25.5	24.6	25.6	43	0	0				2015-11-12	01:25:00.000	17	17	17.2	72	0	0						2016-11-16	10:00:00	26.8	26.8	27.3	25	0	0					2017-11-06	01:00:00	16.9	16.9
										2014-11-01	07:25:00.471	27.7	25.7	27.7	37	0	0				2015-11-12	02:25:00.000	17.1	16.7	17.2	73	0	0						2016-11-16	11:00:00	25.8	25.8	26.9	29	0	0					2017-11-06	02:00:00	17.5	16.7
										2014-11-01	08:25:00.470	27.4	27.3	27.7	31	0	0				2015-11-12	03:25:00.000	18.8	17.2	18.9	68	0	0						2016-11-16	12:00:00	21.5	21.5	25.8	44	0	0					2017-11-06	03:00:00	20.5	17.6
										2014-11-01	09:25:00.467	27.6	27.4	28.4	30	0	0				2015-11-12	04:25:00.000	21.1	19	21.2	61	0	0						2016-11-16	13:00:00	18.6	18.6	21.3	56	0	0					2017-11-06	04:00:00	23.6	20.5
										2014-11-01	10:25:00.466	27.5	27.4	27.9	30	0	0				2015-11-12	05:25:00.000	23.4	21.2	23.5	52	0	0						2016-11-17	02:00:00	14	13.3	14.3	70	0	0					2017-11-06	05:00:00	25.2	23.5
										2014-11-01	11:25:00.465	26.8	26.8	27.7	32	0	0				2015-11-12	06:25:00.000	25	23.5	25.1	46	0	0						2016-11-17	03:00:00	17.3	14	17.3	59	0	0					2017-11-06	06:00:00	26.5	25.1
										2014-11-01	12:25:00.472	23.2	23.1	26.8		0	0				2015-11-12	07:25:00.000	26.8	25.2	26.9	42	0	0						2016-11-17	04:00:00	20.2	17.3	20.2	50	0	0					2017-11-06	07:00:00	28.1	26.5
										2014-11-01	13:25:00.472	20.5	20.5	23.1	63	0	0				2015-11-12	08:25:00.000	27.7	26.8	27.8	39	0	0						2016-11-17	05:00:00	22.9	20.2	22.9	43	0	0					2017-11-06	08:00:00	28.6	27.9
										2014-11-01	14:25:00.471	19.5	19.5	20.5	70	0	0				2015-11-12	09:25:00.000	28.1	27.7	28.2	38	0	0						2016-11-17	06:00:00	24	22.6	24.2	40	0	0					2017-11-06	09:00:00	29	28.6
										2014-11-01	15:25:00.469	18.4	18.4	19.5	77	0	0				2015-11-12	10:25:00.000	28.1	28	28.4	39	0	0						2016-11-17	07:00:00	25.1	24	25.4	38	0	0					2017-11-06	10:00:00	28.8	28.8
										2014-11-01	16:25:00.469	17.7	17.7	18.4	83	0	0				2015-11-12	11:25:00.000	26.7	26.7	28.1	42	0	0						2016-11-17	08:00:00	26.6	25.3	26.7	31	0	0					2017-11-06	11:00:00	27.7	27.7
										2014-11-01	17:25:00.468	17.9	17.7	17.9	78	0	0				2015-11-12	12:25:00.000	23.6	23.5	26.6		0	0						2016-11-17	10:00:00	27.2	27.1	27.4	26	0	0					2017-11-06	12:00:00	24	24
										2014-11-01	18:25:00.473	17.5	17.5	17.9	76	0	0				2015-11-12	13:25:00.000	21	21	23.5	65	0	0						2016-11-17	11:00:00	26.1	26.1	27.2	29	0	0					2017-11-06	13:00:00	22	22
										2014-11-01	19:25:00.472	17.6	17.3	17.8	69	0	0				2015-11-12	14:25:00.000	19.6	19.6	21	71	0	0						2016-11-17	13:00:00	21.1	21	22.7	40	0	0					2017-11-06	14:00:00	20.8	20.8
										2014-11-01	20:25:00.470	17	16.9	17.6	73	0	0				2015-11-12	15:25:00.000	19	18.9	19.6	74	0	0						2016-11-17	14:00:00	19.6	19.6	21.1	45	0	0					2017-11-06	15:00:00	20	20
										2014-11-01	21:25:00.470	16.6	16.6	17	70	0	0				2015-11-12	16:25:00.000	18.5	18.4	19	79	0	0						2016-11-17	19:00:00	15.3	14.9	15.4	64	0	0					2017-11-06	17:00:00	19.1	19
										2014-11-01	22:25:00.469	16.2	16.1	16.6	74	0	0				2015-11-12	17:25:00.000	18	17.9	18.5	81	0	0						2016-11-17	23:00:00	13.6	13.5	14.1	71	0	0					2017-11-06	19:00:00	18.1	18.1
										2014-11-01	23:25:00.467	16.1	16.1	16.2	74	0	0				2015-11-12	18:25:00.000	17.4	17.4	18	83	0	0						2016-11-18	00:00:00	13.8	13.5	14.1	68	0	0					2017-11-06	21:00:00	17.5	17.4
										2014-11-02	00:25:00.472	15.4	15.4	16.1	78	0	0				2015-11-12	19:25:00.000	17	17	17.4	84	0	0						2016-11-18	03:00:00	16.2	13.5	16.2	62	0	0					2017-11-06	23:00:00	16.9	16.6
										2014-11-02	01:25:00.471	15.8	15.4	15.8	74	0	0				2015-11-12	20:25:00.000	16.7	16.7	17	84	0	0						2016-11-18	04:00:00	19.6	16.4	19.6	51	0	0					2017-11-07	00:00:00	0	0
										2014-11-02	02:25:00.470	16.1	15.6	16.2	75	0	0				2015-11-12	21:25:00.000	16.7	16.6	16.7	85	0	0						2016-11-18	05:00:00	22.4	19.5	22.4	46	0	0					2017-11-07	01:00:00	16.7	16.7
										2014-11-02	03:25:00.470	20.1	16.3	20.2		0	0				2015-11-12	22:25:00.000	16.7	16.7	17	85	0	0						2016-11-18	06:00:00	23.8	22.5	23.8	42	0	0					2017-11-07	02:00:00	16.6	16.4
										2014-11-02	04:25:00.468	22.1	20.3	22.2	56	0	0				2015-11-12	23:25:00.000	16.8	16.7	16.8	84	0	0						2016-11-18	07:00:00	24.8	23.8	24.9	38	0	0					2017-11-07	04:00:00	21.9	18.7
										2014-11-02	05:25:00.466	25	22.2	25.1		0	0				2015-11-13	00:25:00.000	16.6	16.6	17	82	0	0						2016-11-18	08:00:00	26.3	24.7	26.3	34	0	0					2017-11-07	05:00:00	24.9	21.9
										2014-11-02	06:25:00.472	27	25	27.1	35	0	0				2015-11-13	01:25:00.000	15.9	15.9	16.6	84	0	0						2016-11-18	09:00:00	27.4	26.3	27.5	28	0	0					2017-11-07	06:00:00	27.2	24.9
										2014-11-02	07:25:00.471	28.4	27	28.5	32	0	0				2015-11-13	02:25:00.000	15.9	15.7	16	86	0	0						2016-11-18	10:00:00	27	27	27.7	28	0	0					2017-11-07	07:00:00	28.6	27.1
										2014-11-02	08:25:00.469	29.4	28.4	29.4	27	0	0				2015-11-13	03:25:00.000	18	16	18.1	81	0	0						2016-11-18	11:00:00	26.2	26.2	27.4	31	0	0					2017-11-07	08:00:00	29.2	28.3
										2014-11-02	09:25:00.468	29.9	29.3	29.9	25	0	0				2015-11-13	04:25:00.000	21	18.2	21.1		0	0						2016-11-18	12:00:00	21.9	21.9	26.2	43	0	0					2017-11-07	09:00:00	29.7	28.9
										2014-11-02	10:25:00.466	29.6	29.4	29.7	26	0	0				2015-11-13	05:25:00.000	23.7	21.1	23.8	58	0	0						2016-11-18	13:00:00	18.8	18.6	21.8	59	0	0					2017-11-07	10:00:00	28.4	28.4
										2014-11-02	11:25:00.465	28.1	28.1	29.6	32	0	0				2015-11-13	06:25:00.000	26	23.9	26.1	49	0	0						2016-11-18	14:00:00	17.6	17.6	19	65	0	0					2017-11-07	11:00:00	27.2	27.2
										2014-11-02	12:25:00.472	24.8	24.7	28.1	42	0	0				2015-11-13	07:25:00.000	27.3	25.9	27.4	44	0	0						2016-11-18	16:00:00	15.5	15.5	16.5	75	0	0					2017-11-07	12:00:00	22.9	22.9
										2014-11-02	13:25:00.471	21.5	21.4	24.6		0	0				2015-11-13	08:25:00.000	28.2	27.4	28.2	43	0	0						2016-11-18	22:00:00	12.5	12.5	12.9	86	0	0					2017-11-07	13:00:00	20.4	20.4
										2014-11-02	14:25:00.470	19.9	19.9	21.4	65	0	0				2015-11-13	09:25:00.000	28.4	28.2	28.5	41	0	0						2016-11-19	03:00:00	28.6	12		70	0	0					2017-11-07	14:00:00	19	19
										2014-11-02	15:25:00.470	19	19	19.9	72	0	0				2015-11-13	10:25:00.000	28.4	28.3	28.6	42	0	0						2016-11-19	04:00:00	20.4	15.2	20.4	45	0	0					2017-11-07	15:00:00	18.1	18.1
										2014-11-02	16:25:00.469	18.2	18.2	19	75	0	0				2015-11-13	11:25:00.000	27.1	27	28.4	46	0	0						2016-11-19	05:00:00	23	20.5	23.1	38	0	0					2017-11-07	17:00:00	17.2	17.2
										2014-11-02	17:25:00.468	17.8	17.8	18.3	77	0	0				2015-11-13	12:25:00.000	24.3	24.2	27	55	0	0						2016-11-19	06:00:00	24.8	23.2	25.1	35	0	0					2017-11-07	18:00:00	16.8	16.6
										2014-11-02	18:25:00.472	17.8	17.4	17.8	76	0	0				2015-11-13	13:25:00.000	21.8	21.7	24.2	65	0	0						2016-11-19	07:00:00	26.2	24.5	26.7	32	0	0					2017-11-07	19:00:00	16.2	16.1
										2014-11-02	19:25:00.471	17.3	17.3	17.8	76	0	0				2015-11-13	14:25:00.000	20.4	20.4	21.7	71	0	0						2016-11-19	10:00:00	27.6	27.3	28.1	26	0	0					2017-11-07	20:00:00	16	15.8
										2014-11-02	20:25:00.470	16.7	16.7	17.3	79	0	0				2015-11-13	15:25:00.000	19.9	19.9	20.3	74	0	0						2016-11-19	12:00:00	21.1	21.1	26.2	55	0	0					2017-11-07	21:00:00	15.6	15.5
										2014-11-02	21:25:00.469	16.5	16.5	16.8	79	0	0				2015-11-13	16:25:00.000	19.3	19.3	19.9	78	0	0						2016-11-19	13:00:00	18.4	18.4	21.1	69	0	0					2017-11-07	22:00:00	15.3	15.3
										2014-11-02	22:25:00.468	15.9	15.9	16.5	83	0	0				2015-11-13	17:25:00.000	18.9	18.8	19.3	79	0	0						2016-11-20	01:00:00	11.6	11.6	11.9	95	0	0					2017-11-08	01:00:00	14.6	14.6
										2014-11-02	23:25:00.466	15.7	15.7	16	84	0	0				2015-11-13	18:25:00.000	18.8	18.8	18.9	78	0	0						2016-11-20	02:00:00	11.9	11.5	11.9	96	0	0					2017-11-08	02:00:00	14.6	14.1
										2014-11-03	00:25:00.471	15.7	15.5	15.8	83	0	0				2015-11-13	19:25:00.000	18.2	18.1	18.8	80	0	0						2016-11-20	03:00:00	15.5	11.9	15.5	85	0	0					2017-11-08	03:00:00	16.6	14.6
										2014-11-03	01:25:00.471	15.5	15.5	15.8	83	0	0				2015-11-13	20:25:00.000	17.8	17.8	18.2	82	0	0						2016-11-20	04:00:00	21.6	15.5	21.6	49	0	0					2017-11-08	04:00:00	19.5	16.6
										2014-11-03	02:25:00.470	16.3	15.3	16.4	81	0	0				2015-11-13	21:25:00.000	17.5	17.5	17.8	84	0	0						2016-11-20	05:00:00	24	21.6	24.3	43	0	0					2017-11-08	05:00:00	22	19.5
										2014-11-03	03:25:00.469	20.3	16.4	20.5		0	0				2015-11-13	22:25:00.000	17.4	17.3	17.5	85	0	0						2016-11-20	06:00:00	25.7	24.1	25.7	38	0	0					2017-11-08	06:00:00	24.5	22.2
										2014-11-03	04:25:00.468	22.9	20.5	23	51	0	0				2015-11-13	23:25:00.000	17.2	17.1	17.4	86	0	0						2016-11-20	07:00:00	27.2	25.6	27.2	33	0	0					2017-11-08	07:00:00	26.2	24.5
										2014-11-03	05:25:00.466	25.9	23.1	26	41	0	0				2015-11-14	00:25:00.000	16.7	16.7	17.2	86	0	0						2016-11-20	08:00:00	27.7	27.1	28	32	0	0					2017-11-08	08:00:00	27	26
										2014-11-03	06:25:00.472	27.7	26.1	27.7	38	0	0				2015-11-14	01:25:00.000	16.4	16.4	16.7	88	0	0						2016-11-20	09:00:00	28.4	27.6	28.5	30	0	0					2017-11-08	09:00:00	26.8	26.6
										2014-11-03	07:25:00.471	28.8	27.6	28.8	40	0	0				2015-11-14	02:25:00.000	16.6	16.2	16.6	88	0	0						2016-11-20	10:00:00	28.6	28	28.6	34	0	0					2017-11-08	10:00:00	26.6	26.4
										2014-11-03	08:25:00.468	29.6	28.7	29.6	36	0	0				2015-11-14	03:25:00.000	19.3	16.6	19.3	80	0	0						2016-11-20	12:00:00	21.4	21.4	26.1	61	0	0					2017-11-08	11:00:00	25.3	25.3
										2014-11-03	09:25:00.467	30	29.5	30	34	0	0				2015-11-14	04:25:00.000	21.6	19.4	21.7		0	0						2016-11-20	13:00:00	18.6	18.6	21.4	73	0	0					2017-11-08	12:00:00	21.6	21.6
										2014-11-03	10:25:00.466	29.8	29.7	30	36	0	0				2015-11-14	05:55:00.000	23.5	21.7	23.5	59	0	0						2016-11-20	14:00:00	17.4	17.3	18.6	75	0	0					2017-11-08	13:00:00	19.1	19
										2014-11-03	11:25:00.464	28.6	28.6	29.7	38	0	0				2015-11-14	06:25:00.000	25.7	23.6	25.7	50	0	0						2016-11-20	21:00:00	12.8	12.6	13.2	98	0	0					2017-11-08	14:00:00	17.7	17.7
										2014-11-03	12:25:00.473	26	25.9	28.6	46	0	0				2015-11-14	07:25:00.000	27.4	25.8	27.6	44	0	0						2016-11-20	22:00:00	12.4	12.1	12.8	98	0	0					2017-11-08	20:00:00	14.5	14.5
										2014-11-03	13:25:00.472	22.8	22.8	25.8		0	0				2015-11-14	08:25:00.000	28.4	27.6	28.4	43	0	0						2016-11-21	02:00:00	11.9	11.5	11.9	97	0	0					2017-11-08	21:00:00	14.4	14.3
										2014-11-03	14:25:00.471	21.4	21.4	22.8	68	0	0				2015-11-14	09:25:00.000	28.9	28.2	29	41	0	0						2016-11-21	03:00:00	15.3	11.9	15.3	88	0	0					2017-11-08	23:00:00	14.1	14
										2014-11-03	15:25:00.469	20.6	20.5	21.4	73	0	0				2015-11-14	10:25:00.000	29	28.9	29.2	41	0	0						2016-11-21	04:00:00	22.2	15.4	22.2	55	0	0					2017-11-09	00:00:00	0	0
										2014-11-03	16:25:00.469	20.1	20.1	20.6	74	0	0				2015-11-14	11:25:00.000	27.3	27.3	28.9	46	0	0						2016-11-21	05:00:00	25	22.5	25	43	0	0					2017-11-09	01:00:00	13.5	13.4
										2014-11-03	17:25:00.467	19.5	19.5	20	77	0	0				2015-11-14	12:25:00.000	24.4	24.4	27.2	55	0	0						2016-11-21	06:00:00	27.2	25	27.7	36	0	0					2017-11-09	02:00:00	13.9	13.5
										2014-11-03	18:25:00.472	19.2	19.1	19.5	78	0	0				2015-11-14	13:25:00.000	21.8	21.8	24.3	65	0	0						2016-11-21	08:00:00	29.9	28.1	29.9	24	0	0					2017-11-09	03:00:00	16.4	14
										2014-11-03	19:25:00.471	18.9	18.8	19.2	77	0	0				2015-11-14	14:25:00.000	20.5	20.5	21.8	72	0	0						2016-11-21	09:00:00	30.1	28.8	30.2	21	0	0					2017-11-09	04:00:00	20.9	16.5
										2014-11-03	20:25:00.471	18.6	18.5	19	76	0	0				2015-11-14	15:25:00.000	19.5	19.5	20.5	76	0	0						2016-11-21	10:00:00	29.2	29.2	30	21	0	0					2017-11-09	05:00:00	23.7	21.1
										2014-11-03	21:25:00.469	18.7	18.3	18.7	73	0	0				2015-11-14	16:25:00.000	19	19	19.5	80	0	0						2016-11-21	11:00:00	28.2	28.2	29.7	27	0	0					2017-11-09	06:00:00	27.4	23.8
										2014-11-03	22:25:00.469	18.4	18.4	18.9	74	0	0				2015-11-14	17:25:00.000	18.4	18.4	19	82	0	0						2016-11-21	12:00:00	22.3	22.3	28.2	53	0	0					2017-11-09	07:00:00	28.1	27.2
										2014-11-03	23:25:00.466	17.4	17.4	18.4	81	0	0				2015-11-14	18:25:00.000	18	18	18.5	84	0	0						2016-11-21	13:00:00	19.2	19.2	22.3	64	0	0					2017-11-09	08:00:00	29.2	28.1
										2014-11-04	00:25:00.472	17.2	17.1	17.4	82	0	0				2015-11-14	19:25:00.000	17.6	17.6	18	86	0	0						2016-11-21	14:00:00	17.8	17.8	19.3	72	0	0					2017-11-09	09:00:00	29.3	29.1
										2014-11-04	01:25:00.472	17	17	17.2	81	0	0				2015-11-14	20:25:00.000	16.9	16.9	17.6	87	0	0						2016-11-22	01:00:00	12.1	12.1	12.8	80	0	0					2017-11-09	10:00:00	28.5	28.5
										2014-11-04	02:25:00.471	17.8	16.9	17.8	79	0	0				2015-11-14	21:25:00.000	16.7	16.6	16.9	88	0	0						2016-11-22	02:00:00	13	11.8	13	78	0	0					2017-11-09	11:00:00	26.6	26.6
										2014-11-04	03:25:00.469	20.5	17.8	20.6		0	0				2015-11-14	22:25:00.000	16.3	16.3	16.7	89	0	0						2016-11-22	03:00:00	18.3	13	18.3	49	0	0					2017-11-09	12:00:00	22.4	22.4
										2014-11-04	04:25:00.468	23.1	20.6	23.2	56	0	0				2015-11-14	23:25:00.000	16	16	16.3	90	0	0						2016-11-22	04:00:00	21.5	18.3	21.5	39	0	0					2017-11-09	13:00:00	19.9	19.8
										2014-11-04	05:25:00.467	25.6	23.2	25.7	50	0	0				2015-11-15	00:25:00.000	15.7	15.7	16	91	0	0						2016-11-22	05:00:00	25	21.5	25	30	0	0					2017-11-09	14:00:00	18.6	18.6
										2014-11-04	06:25:00.472	27.7	25.7	27.7	42	0	0				2015-11-15	01:25:00.000	15.6	15.5	15.8	91	0	0						2016-11-22	06:00:00	26.5	25.1	26.7	27	0	0					2017-11-09	15:00:00	17.5	17.5
										2014-11-04	07:25:00.470	29.3	27.8	29.5	37	0	0				2015-11-15	02:25:00.000	16	15.5	16	91	0	0						2016-11-22	07:00:00	28.5	26.5	28.5	28	0	0					2017-11-09	21:00:00	14.7	14.6
										2014-11-04	08:25:00.469	30.1	29.3	30.3	34	0	0				2015-11-15	03:25:00.000	18.1	16.1	18.2	85	0	0						2016-11-22	08:00:00	29.3	28	29.3	25	0	0					2017-11-09	22:00:00	14.5	14.2
										2014-11-04	09:25:00.468	30.3	30	30.6	33	0	0				2015-11-15	04:25:00.000	21.7	18.3	21.8		0	0						2016-11-22	09:00:00	29.5	28.8	29.8	25	0	0					2017-11-09	23:00:00	14.9	14.4
										2014-11-04	10:25:00.466	30.3	30.1	30.7	35	0	0				2015-11-15	05:25:00.000	24.3	21.9	24.4	59	0	0						2016-11-22	10:00:00	29.2	29.1	29.5	26	0	0					2017-11-10	01:00:00	13.6	13.6
										2014-11-04	11:25:00.464	28.8	28.8	30.3	41	0	0				2015-11-15	06:25:00.000	26.5	24.5	26.6	53	0	0						2016-11-22	11:00:00	28.1	28.1	29.3	28	0	0					2017-11-10	02:00:00	13.9	13.3
										2014-11-04	12:25:00.472	25.4	25.3	28.8		0	0				2015-11-15	07:25:00.000	29	26.7	29.1		0	0						2016-11-22	12:00:00	23	23	28	45	0	0					2017-11-10	03:00:00	16.3	13.9
										2014-11-04	13:25:00.471	22.9	22.9	25.3	61	0	0				2015-11-15	08:25:00.000	30	28.8	30.2	37	0	0						2016-11-22	13:00:00	20	19.9	22.9	60	0	0					2017-11-10	04:00:00	20.8	16.3
										2014-11-04	14:25:00.470	21.5	21.5	22.9	65	0	0				2015-11-15	09:25:00.000	30.6	29.5	30.9	36	0	0						2016-11-22	14:00:00	18.6	18.6	19.9	65	0	0					2017-11-10	05:00:00	24.1	20.9
										2014-11-04	15:25:00.469	20.8	20.8	21.5	70	0	0				2015-11-15	10:25:00.000	29	29	30.6	37	0	0						2016-11-22	17:00:00	16.8	16.4	17.8	71	0	0					2017-11-10	06:00:00	26.7	24
										2014-11-04	16:25:00.468	20	20	20.8	77	0	0				2015-11-15	11:25:00.000	26.7	26.7	29		0	0						2016-11-23	02:00:00	13.4	12.8	13.4	86	0	0					2017-11-10	07:00:00	27.6	26.8
										2014-11-04	17:25:00.467	19.4	19.4	20	79	0	0				2015-11-15	12:25:00.000	23.6	23.5	26.6	59	0	0						2016-11-23	03:00:00	16.9	13.4	16.9	68	0	0					2017-11-10	08:00:00	28.6	27.5
										2014-11-04	18:25:00.473	18.9	18.9	19.4	79	0	0				2015-11-15	13:25:00.000	21.2	21.2	23.4	68	0	0						2016-11-23	04:00:00	20.3	16.9	20.3	54	0	0					2017-11-10	09:00:00	28.5	28.1
										2014-11-04	19:25:00.473	19	18.7	19	79	0	0				2015-11-15	14:25:00.000	20.4	20.4	21.2	75	0	0						2016-11-23	05:00:00	23.5	20.3	23.5	45	0	0					2017-11-10	10:00:00	28	28
										2014-11-04	20:25:00.471	18.7	18.6	19	82	0	0				2015-11-15	15:25:00.000	19.6	19.5	20.4	79	0	0						2016-11-23	06:00:00	26	23.7	26	40	0	0					2017-11-10	11:00:00	25.8	25.8
										2014-11-04	21:25:00.470	18.3	18.3	18.7	83	0	0				2015-11-15	16:25:00.000	19.4	19.3	19.5	81	0	0						2016-11-23	08:00:00	27.4	26.9	27.6	36	0	0					2017-11-10	12:00:00	22.1	22.1
										2014-11-04	22:25:00.470	18	18	18.3	84	0	0				2015-11-15	17:25:00.000	19.3	19.2	19.4	83	0	0						2016-11-23	09:00:00	27.9	27.3	28.7	29	0	0					2017-11-10	13:00:00	19.7	19.6
										2014-11-04	23:25:00.468	17.7	17.7	18	85	0	0				2015-11-15	18:25:00.000	19.3	19.2	19.3	84	0	0						2016-11-23	10:00:00	27.8	27.8	28.5	28	0	0					2017-11-10	15:00:00	17.3	17.3
										2014-11-05	00:25:00.472	17.3	17.3	17.7	88	0	0				2015-11-15	19:25:00.000	18.9	18.9	19.3	83	0	0						2016-11-23	11:00:00	27.2	27.2	28.3	32	0	0					2017-11-10	18:00:00	15.4	15.4
										2014-11-05	01:25:00.471	17.2	17.2	17.5	88	0	0				2015-11-15	20:25:00.000	18.1	18.1	18.8	86	0	0						2016-11-23	12:00:00	21.4	21.4	27.2	57	0	0					2017-11-10	20:00:00	14.5	14.2
										2014-11-05	02:25:00.469	17.6	17	17.7	89	0	0				2015-11-15	21:25:00.000	17.4	17.4	18.1	87	0	0						2016-11-23	13:00:00	19.2	19.2	21.3	66	0	0					2017-11-10	23:00:00	13.8	13.6
										2014-11-05	03:25:00.468	20.5	17.7	20.6		0	0				2015-11-15	22:25:00.000	17	17	17.4	88	0	0						2016-11-23	14:00:00	17.8	17.8	19.2	70	0	0					2017-11-11	00:00:00	13.5	13.2
										2014-11-05	04:25:00.467	23	20.6	23	62	0	0				2015-11-15	23:25:00.000	16.8	16.7	17.1	88	0	0						2016-11-23	16:00:00	15.9	15.9	16.9	78	0	0					2017-11-11	01:00:00	13.2	13.2
										2014-11-05	05:25:00.466	24.7	23	24.7	52	0	0				2015-11-16	00:25:00.000	16.5	16.4	16.8	86	0	0						2016-11-24	02:00:00	12.6	11.8	12.6	88	0	0					2017-11-11	02:00:00	13.3	12.8
										2014-11-05	06:25:00.472	26.2	24.7	26.2	48	0	0				2015-11-16	01:25:00.000	16.8	16.6	17.1	80	0	0						2016-11-24	03:00:00	15.6	12.6	15.6	75	0	0					2017-11-11	03:00:00	16	13.3
										2014-11-05	07:25:00.470	27.6	26.2	27.7	45	0	0				2015-11-16	02:25:00.001	17	16.6	17	81	0	0						2016-11-24	04:00:00	19.6	15.7	19.7	56	0	0					2017-11-11	04:00:00	20.5	16
										2014-11-05	08:25:00.468	28.6	27.7	28.7	42	0	0				2015-11-16	03:25:00.000	19.2	17	19.2	79	0	0						2016-11-24	05:00:00	22.7	19.7	22.7	48	0	0					2017-11-11	05:00:00	23.7	20.5
										2014-11-05	09:25:00.467	29	28.6	29.1	40	0	0				2015-11-16	04:25:00.000	22.8	19.3	22.9		0	0						2016-11-24	06:00:00	25.2	22.8	25.3	42	0	0					2017-11-11	06:00:00	25	23.4
										2014-11-05	10:25:00.465	28.9	28.8	29.2	40	0	0				2015-11-16	05:25:00.000	25.8	23	25.8	53	0	0						2016-11-24	08:00:00	27.9	26.9	28	29	0	0					2017-11-11	07:00:00	26.3	24.9
										2014-11-05	11:25:00.464	27.6	27.5	29	43	0	0				2015-11-16	06:25:00.000	27.4	25.8	27.5	44	0	0						2016-11-24	09:00:00	28.5	27.9	28.7	25	0	0					2017-11-11	08:00:00	27.1	26.2
										2014-11-05	12:25:00.472	25.5	25.4	27.5	49	0	0				2015-11-16	07:25:00.000	27.5	27.5	27.9	43	0	0						2016-11-24	10:00:00	28	28	28.5	25	0	0					2017-11-11	09:00:00	27.3	26.7
										2014-11-05	13:55:00.471	22.6	22.5	25.4	59	0	0				2015-11-16	08:25:00.000	28.1	27.5	28.2	44	0	0						2016-11-24	11:00:00	26.9	26.9	28.1	26	0	0					2017-11-11	10:00:00	26.7	26.7
										2014-11-05	14:25:00.471	20.7	20.7	22.5	69	0	0				2015-11-16	09:25:00.000	28.5	27.9	28.5	35	0	0						2016-11-24	13:00:00	19.7	19.7	22.3	50	0	0					2017-11-11	11:00:00	25	24.9
										2014-11-05	15:25:00.469	20	19.9	20.7	72	0	0				2015-11-16	10:25:00.000	28.2	28.2	28.6	35	0	0						2016-11-24	14:00:00	19.1	19	19.7	52	0	0					2017-11-11	12:00:00	21.7	21.7
										2014-11-05	16:25:00.468	19.4	19.4	19.9	73	0	0				2015-11-16	11:25:00.000	26.9	26.8	28.2	38	0	0						2016-11-25	02:00:00	15.3	14.8	15.6	57	0	0					2017-11-11	13:00:00	19.4	19.4
										2014-11-05	17:25:00.468	18.8	18.8	19.4	74	0	0				2015-11-16	12:25:00.000	23.1	23	26.7	47	0	0						2016-11-25	03:00:00	16.9	15.4	16.9	52	0	0					2017-11-11	14:00:00	18.4	18.4
										2014-11-05	18:25:00.473	18.6	18.6	18.8	72	0	0				2015-11-16	13:25:00.000	20.1	20.1	23	51	0	0						2016-11-25	04:00:00	20.3	17	20.3	42	0	0					2017-11-11	15:00:00	17.4	17.3
										2014-11-05	19:25:00.472	19.2	18.7	19.2	68	0	0				2015-11-16	14:25:00.000	18.5	18.4	20	59	0	0						2016-11-25	05:00:00	23.4	20.4	23.4	35	0	0					2017-11-11	17:00:00	15.9	15.9
										2014-11-05	20:25:00.470	17.9	17.9	19.2	75	0	0				2015-11-16	15:25:00.000	17.3	17.3	18.4	65	0	0						2016-11-25	06:00:00	25.9	23.3	26.1	27	0	0					2017-11-11	19:00:00	15	14.9
										2014-11-05	21:25:00.470	17.5	17.5	17.9	75	0	0				2015-11-16	16:25:00.000	16.7	16.7	17.3	70	0	0						2016-11-25	07:00:00	27.5	26	27.6	24	0	0					2017-11-11	23:00:00	14.3	14
										2014-11-05	22:25:00.468	16.9	16.9	17.5	78	0	0				2015-11-16	17:25:00.000	15.9	15.9	16.7	72	0	0						2016-11-25	08:00:00	28.9	27.4	29	20	0	0					2017-11-12	01:00:00	13.4	13.3
										2014-11-05	23:25:00.468	16.6	16.6	16.9	80	0	0				2015-11-16	18:25:00.000	15.3	15.3	15.9	72	0	0						2016-11-25	09:00:00	29.3	28.8	29.4	19	0	0					2017-11-12	02:00:00	13.7	13.4
										2014-11-06	00:25:00.473	16.9	16.5	17	79	0	0				2015-11-16	19:25:00.000	15.1	15	15.3	69	0	0						2016-11-25	10:00:00	29.1	29.1	29.4	20	0	0					2017-11-12	03:00:00	15.8	13.7
										2014-11-06	01:25:00.470	16.6	16.5	17	80	0	0				2015-11-16	20:25:00.000	15.9	15.2	16.1	62	0	0						2016-11-25	11:00:00	28.1	28.1	29.2	21	0	0					2017-11-12	04:00:00	19.5	16
										2014-11-06	02:25:00.469	17.3	16.7	17.3	78	0	0				2015-11-16	21:25:00.000	16.5	15.7	16.5	59	0	0						2016-11-25	12:00:00	25.5	25.5	28.1	26	0	0					2017-11-12	05:00:00	22	19.5
										2014-11-06	03:25:00.469	19.3	17.4	19.4	70	0	0				2015-11-16	22:25:00.000	15.3	15.3	16.5	64	0	0						2016-11-25	13:00:00	24.3	24.2	25.5	27	0	0					2017-11-12	06:00:00	25	22.1
										2014-11-06	04:25:00.468	21.5	19.4	21.6	62	0	0				2015-11-16	23:25:00.000	14.8	14.8	15.3	67	0	0						2016-11-25	18:00:00	20.7	20.5	21.1	35	0	0					2017-11-12	07:00:00	25.7	24.7
										2014-11-06	05:25:00.466	23.9	21.6	24	54	0	0				2015-11-17	00:25:00.000	13.7	13.7	14.8	74	0	0						2016-11-25	21:00:00	19.3	19.3	20.4	40	0	0					2017-11-12	08:00:00	26.9	25.7
										2014-11-06	06:25:00.472	26.2	24.1	26.2	46	0	0				2015-11-17	01:25:00.000	13.6	13.3	13.7	76	0	0						2016-11-26	01:00:00	18.2	17.9	18.3	46	0	0					2017-11-12	09:00:00	28.3	26.8
										2014-11-06	07:25:00.470	28	26.3	28.1	40	0	0				2015-11-17	02:25:00.000	14	13.5	14.1	75	0	0						2016-11-26	02:00:00	18.6	18.2	18.6	44	0	0					2017-11-12	10:00:00	27.8	27.3
										2014-11-06	08:25:00.469	28.8	28	28.8	35	0	0				2015-11-17	03:25:00.000	17.4	14.1	17.5		0	0						2016-11-26	03:00:00	19.5	18.5	19.5	43	0	0					2017-11-12	11:00:00	25.7	25.7
										2014-11-06	09:25:00.467	28.9	28.7	29.2	36	0	0				2015-11-17	04:25:00.000	20.3	17.5	20.4	55	0	0						2016-11-26	04:00:00	22	19.6	22	39	0	0					2017-11-12	12:00:00	21.3	21.3
										2014-11-06	10:25:00.466	28.9	28.8	29.2	39	0	0				2015-11-17	05:25:00.000	23.3	20.4	23.4		0	0						2016-11-26	05:00:00	24.6	22.1	24.7	34	0	0					2017-11-12	13:00:00	18.6	18.6
										2014-11-06	11:25:00.465	28	27.9	28.9	42	0	0				2015-11-17	06:25:00.000	25.1	23.5	25.2	38	0	0						2016-11-26	06:00:00	27.2	24.7	27.5	27	0	0					2017-11-12	14:00:00	17.5	17.5
										2014-11-06	12:25:00.473	25.8	25.7	27.9	50	0	0				2015-11-17	07:25:00.000	26.6	25.2	26.7	34	0	0						2016-11-26	08:00:00	29.9	28.9	30.1	21	0	0					2017-11-12	15:00:00	16.9	16.9
										2014-11-06	13:25:00.470	22.5	22.4	25.7		0	0				2015-11-17	08:25:00.000	27.4	26.6	27.4	28	0	0						2016-11-26	09:00:00	30.4	29.9	30.5	23	0	0					2017-11-12	16:00:00	16.1	16.1
										2014-11-06	14:25:00.470	21	21	22.4	73	0	0				2015-11-17	09:25:00.000	27.4	27.2	28	27	0	0						2016-11-26	10:00:00	30.1	30	30.7	22	0	0					2017-11-12	19:00:00	14.4	14.4
										2014-11-06	15:25:00.469	20	20	21	77	0	0				2015-11-17	10:25:00.000	27.4	27.3	27.8	27	0	0						2016-11-26	11:00:00	29	29	30.2	23	0	0					2017-11-12	23:00:00	12.9	12.9
										2014-11-06	16:25:00.467	19.5	19.5	20	80	0	0				2015-11-17	11:25:00.000	25.3	25.3	27.4	29	0	0						2016-11-26	12:00:00	25.7	25.7	29	30	0	0					2017-11-13	01:00:00	13.1	13
										2014-11-06	17:25:00.467	19.3	19.2	19.5	83	0	0				2015-11-17	12:25:00.000	21.5	21.4	25.2	38	0	0						2016-11-26	13:00:00	22.5	22.4	25.6	38	0	0					2017-11-13	02:00:00	13.5	12.6
										2014-11-06	18:25:00.473	18.8	18.8	19.3	84	0	0				2015-11-17	13:25:00.000	18.3	18.3	21.4		0	0						2016-11-26	16:00:00	21.1	19.9	21.5	42	0	0					2017-11-13	03:00:00	15.4	13.5
										2014-11-06	19:25:00.472	18.5	18.5	18.8	87	0	0				2015-11-17	14:25:00.000	16.8	16.8	18.2	58	0	0						2016-11-26	23:00:00	15.2	15.1	16	66	0	0					2017-11-13	04:00:00	19.7	15.4
										2014-11-06	20:25:00.470	18.2	18.2	18.5	87	0	0				2015-11-17	15:25:00.000	15.6	15.6	16.8	64	0	0						2016-11-27	03:00:00	17.2	15.4	17.2	59	0	0					2017-11-13	05:00:00	23	19.8
										2014-11-06	21:25:00.470	18.1	18.1	18.2	87	0	0				2015-11-17	16:55:00.000	15.2	15.1	15.6	68	0	0						2016-11-27	04:00:00	20.2	17.3	20.2	50	0	0					2017-11-13	06:00:00	25	23
										2014-11-06	22:25:00.469	17.8	17.8	18.1	87	0	0				2015-11-17	17:25:00.000	14.6	14.5	15.2	71	0	0						2016-11-27	05:00:00	23.5	20.2	23.6	38	0	0					2017-11-13	07:00:00	26.2	24.9
										2014-11-06	23:25:00.467	17.6	17.6	17.8	89	0	0				2015-11-17	18:25:00.000	13.9	13.9	14.6	74	0	0						2016-11-27	07:00:00	27	25.5	27.5	31	0	0					2017-11-13	08:00:00	27.4	26.3
										2014-11-07	00:25:00.473	17.3	17.3	17.7	90	0	0				2015-11-17	19:55:00.000	13.5	13.5	13.9	77	0	0						2016-11-27	09:00:00	29.4	28.6	29.4	16	0	0					2017-11-13	09:00:00	27.2	27.2
										2014-11-07	01:25:00.471	17.2	17	17.3	91	0	0				2015-11-17	20:25:00.000	12.7	12.7	13.5	77	0	0						2016-11-27	10:00:00	29	29	29.6	17	0	0					2017-11-13	10:00:00	27.1	27.1
										2014-11-07	02:25:00.469	17.9	17.1	18	87	0	0				2015-11-17	21:25:00.000	12.4	12.3	12.7	78	0	0						2016-11-27	11:00:00	27.8	27.8	29	20	0	0					2017-11-13	11:00:00	26.1	26.1
										2014-11-07	03:25:00.468	20.2	18	20.4	77	0	0				2015-11-17	22:25:00.000	12	12	12.3	81	0	0						2016-11-27	12:00:00	24.3	24.3	27.6	27	0	0					2017-11-13	12:00:00	21.5	21.5
										2014-11-07	04:25:00.467	23.2	20.4	23.3		0	0				2015-11-17	23:25:00.000	11.4	11.4	12	81	0	0						2016-11-27	13:00:00	23.4	22.3	24.3	30	0	0					2017-11-13	13:00:00	19.2	19.2
										2014-11-07	05:25:00.467	25.9	23.3	26	53	0	0				2015-11-18	00:25:00.000	11.4	11.3	11.6	80	0	0						2016-11-27	14:00:00	23.3	23.1	23.7	29	0	0					2017-11-13	14:00:00	18.5	18.3
										2014-11-07	06:25:00.471	27.9	26.1	27.9	47	0	0				2015-11-18	01:25:00.000	11.1	11.1	11.4	82	0	0						2016-11-28	03:00:00	17.4	15.1	17.4	44	0	0					2017-11-13	15:00:00	17.4	17.4
										2014-11-07	07:25:00.470	29.5	28	29.6	45	0	0				2015-11-18	02:25:00.000	11.1	10.9	11.1	83	0	0						2016-11-28	04:00:00	20.4	17.4	20.4	36	0	0					2017-11-13	16:00:00	16.9	16.8
										2014-11-07	08:25:00.469	30	29.4	30.1	41	0	0				2015-11-18	03:25:00.000	14.8	11.1	15		0	0						2016-11-28	05:00:00	23.3	20.5	23.6	32	0	0					2017-11-13	17:00:00	16.2	16.2
										2014-11-07	09:25:00.467	30.6	29.8	30.6	42	0	0				2015-11-18	04:25:00.000	18.5	15.1	18.6	53	0	0						2016-11-28	06:00:00	24.7	23.3	24.9	30	0	0					2017-11-14	00:00:00	16.3	16
										2014-11-07	10:25:00.465	30.4	30.3	30.7	41	0	0				2015-11-18	05:25:00.000	21.1	18.6	21.2	46	0	0						2016-11-28	07:00:00	26.7	24.5	26.7	26	0	0					2017-11-14	01:00:00	16.2	16.1
										2014-11-07	11:25:00.464	28.8	28.8	30.6	50	0	0				2015-11-18	06:25:00.000	23.6	21.2	23.7	40	0	0						2016-11-28	08:00:00	27.5	26.6	28	21	0	0					2017-11-14	02:00:00	16.3	16.1
										2014-11-07	12:25:00.472	25.6	25.5	28.7		0	0				2015-11-18	07:25:00.000	25.3	23.7	25.3	32	0	0						2016-11-28	09:00:00	28.1	27.6	28.3	20	0	0					2017-11-14	03:00:00	18.8	16.3
										2014-11-07	13:25:00.471	23.3	23.3	25.5	72	0	0				2015-11-18	08:25:00.000	26.4	25.1	26.5	30	0	0						2016-11-28	10:00:00	28.4	28.1	28.6	20	0	0					2017-11-14	04:00:00	21.4	18.8
										2014-11-07	14:25:00.470	22.3	22.3	23.3	76	0	0				2015-11-18	09:25:00.000	26.8	25.9	26.8	30	0	0						2016-11-28	11:00:00	27.5	27.5	28.4	21	0	0					2017-11-14	05:00:00	23.2	21.4
										2014-11-07	15:25:00.469	21.4	21.4	22.3	82	0	0				2015-11-18	10:25:00.000	26.5	26.5	27.2	31	0	0						2016-11-28	12:00:00	22.1	22.1	27.5	38	0	0					2017-11-14	06:00:00	24.7	23.3
										2014-11-07	16:25:00.469	20.8	20.8	21.4	86	0	0				2015-11-18	11:55:00.000	25	24.9	26.5	38	0	0						2016-11-28	13:00:00	19.1	19.1	22	50	0	0					2017-11-14	07:00:00	26.3	24.7
										2014-11-07	17:25:00.466	20.1	20.1	20.8	89	0	0				2015-11-18	12:25:00.000	20.6	20.6	24.9		0	0						2016-11-28	14:00:00	17.6	17.6	19	56	0	0					2017-11-14	08:00:00	26.3	25.8
										2014-11-07	18:25:00.473	19.9	19.8	20.2	91	0	0				2015-11-18	13:25:00.000	17.9	17.9	20.5	62	0	0						2016-11-28	15:00:00	16.5	16.4	17.6	62	0	0					2017-11-14	09:00:00	26.6	26.3
										2014-11-07	19:25:00.471	19.5	19.4	19.9	92	0	0				2015-11-18	14:25:00.000	16.6	16.5	17.8	71	0	0						2016-11-28	20:00:00	13	13	13.7	79	0	0					2017-11-14	10:00:00	26.5	26.2
										2014-11-07	20:25:00.470	19.2	19.2	19.5	93	0	0				2015-11-18	15:25:00.000	15.6	15.6	16.5	76	0	0						2016-11-29	03:00:00	14.9	11.1	14.9	60	0	0					2017-11-14	11:00:00	24.7	24.7
										2014-11-07	21:25:00.470	19.2	19.1	19.2	94	0	0				2015-11-18	16:25:00.000	15.2	15.2	15.6	79	0	0						2016-11-29	04:00:00	19.7	15	19.7	43	0	0					2017-11-14	12:00:00	21.9	21.9
										2014-11-07	22:25:00.469	18.6	18.6	19.2	91	0	0				2015-11-18	17:25:00.000	14.6	14.6	15.2	83	0	0						2016-11-29	05:00:00	22.3	19.7	22.6	39	0	0					2017-11-14	13:00:00	19.6	19.6
										2014-11-07	23:25:00.467	18.2	18.2	18.6	91	0	0				2015-11-18	18:25:00.000	14.2	14.2	14.7	85	0	0						2016-11-29	06:00:00	24.7	22.6	25.6	33	0	0					2017-11-14	14:00:00	18.4	18.4
										2014-11-08	00:25:00.472	17.8	17.7	18.2	93	0	0				2015-11-18	19:25:00.000	13.7	13.6	14.1	87	0	0						2016-11-29	09:00:00	27.6	26.8	27.8	34	0	0					2017-11-14	15:00:00	17.8	17.8
										2014-11-08	01:25:00.471	19.1	17.7	19.2	87	0	0				2015-11-18	20:25:00.000	12.9	12.9	13.7	88	0	0						2016-11-29	10:00:00	26.7	26.7	27.6	36	0	0					2017-11-14	16:00:00	17	16.9
										2014-11-08	02:25:00.470	18.9	18.8	19.2	89	0	0				2015-11-18	21:25:00.000	13	12.9	13.1	89	0	0						2016-11-29	11:00:00	24.9	24.9	26.8	46	0	0					2017-11-14	19:00:00	15.5	15.4
										2014-11-08	03:25:00.469	21	18.9	21.1	83	0	0				2015-11-18	22:25:00.000	12.5	12.5	13.1	89	0	0						2016-11-29	12:00:00	20.2	20.2	24.8	66	0	0					2017-11-14	20:00:00	15.2	15.1
										2014-11-08	04:25:00.468	24.5	21.1	24.6		0	0				2015-11-18	23:25:00.000	12	12	12.6	90	0	0						2016-11-29	13:00:00	18	18	20.1	70	0	0					2017-11-14	21:00:00	14.6	14.6
										2014-11-08	05:25:00.467	26.6	24.7	26.7	52	0	0				2015-11-19	00:25:00.000	11.4	11.4	12	89	0	0						2016-11-29	14:00:00	16.9	16.9	18	76	0	0					2017-11-14	22:00:00	14.4	14.4
										2014-11-08	06:25:00.472	27.8	26.7	27.9	44	0	0				2015-11-19	01:25:00.000	10.9	10.9	11.4	88	0	0						2016-11-29	17:00:00	14.9	14.8	15.3	86	0	0					2017-11-14	23:00:00	13.9	13.8
										2014-11-08	07:25:00.471	29.4	27.9	29.4	39	0	0				2015-11-19	02:25:00.001	11.1	10.9	11.1	88	0	0						2016-11-30	03:00:00	16.4	15.8	16.4	99	0	0					2017-11-15	00:00:00	13.8	13.7
										2014-11-08	08:25:00.470	30.1	29.3	30.2	39	0	0				2015-11-19	03:25:00.000	13.7	11.1	13.8	81	0	0						2016-11-30	04:00:00	16.6	16.1	16.6	99	0	0					2017-11-15	02:00:00	14.2	13.4
										2014-11-08	09:25:00.467	30.7	30	30.8	36	0	0				2015-11-19	04:25:00.000	18.2	14	18.3		0	0						2016-11-30	05:00:00	18	16.5	18	99	0	0					2017-11-15	03:00:00	17.2	14.2
										2014-11-08	10:25:00.466	30.3	30.2	30.9	38	0	0				2015-11-19	05:25:00.000	21.4	18.3	21.5	53	0	0						2016-11-30	06:00:00	21.2	18	21.4	84	0	0					2017-11-15	04:00:00	21	17.3
										2014-11-08	11:25:00.465	28.1	28.1	30.5		0	0				2015-11-19	06:25:00.000	23.9	21.5	24	43	0	0						2016-11-30	07:00:00	24.1	21.2	24.1	70	0	0					2017-11-15	05:00:00	22.8	21
										2014-11-08	12:25:00.472	25.4	25.3	28.1	62	0	0				2015-11-19	07:25:00.000	25.8	24	25.9	37	0	0						2016-11-30	08:00:00	24.8	24.1	24.9	66	0	0					2017-11-15	06:00:00	24.5	22.8
										2014-11-08	13:25:00.472	23.1	23	25.3	72	0	0				2015-11-19	08:25:00.000	26.2	25.9	26.4	37	0	0						2016-11-30	09:00:00	25.1	24.6	25.5	64	0	0					2017-11-15	07:00:00	25.8	24.4
										2014-11-08	14:25:00.470	22	22	23	76	0	0				2015-11-19	09:25:00.000	26.6	26.2	26.6	32	0	0						2016-11-30	10:00:00	25.1	24.9	25.5	61	0	0					2017-11-15	08:00:00	26.5	25.7
										2014-11-08	15:25:00.469	21.3	21.2	22	80	0	0				2015-11-19	10:25:00.000	26.1	26.1	26.6	37	0	0						2016-11-30	11:00:00	24.2	24.2	25.1	66	0	0					2017-11-15	09:00:00	26.7	26.4
										2014-11-08	16:25:00.468	20.7	20.7	21.2	84	0	0				2015-11-19	11:25:00.000	23.6	23.5	26		0	0						2016-11-30	12:00:00	21.3	21.3	24.2	80	0	0					2017-11-15	10:00:00	26.2	26.2
										2014-11-08	17:25:00.468	20.2	20.2	20.7	85	0	0				2015-11-19	12:25:00.000	20.3	20.2	23.5	61	0	0						2016-11-30	13:00:00	18.8	18.7	21.2	94	0	0					2017-11-15	11:00:00	24.8	24.8
										2014-11-08	18:25:00.473	20.3	20.1	20.3	83	0	0				2015-11-19	13:25:00.000	17.8	17.8	20.2	71	0	0						2016-11-30	14:00:00	18	17.9	18.7	95	0	0					2017-11-15	12:00:00	21.4	21.4
										2014-11-08	19:25:00.472	19.9	19.8	20.3	82	0	0				2015-11-19	14:25:00.000	16.7	16.7	17.8	78	0	0						2016-11-30	16:00:00	16.1	16.1	16.7	99	0	0					2017-11-15	13:00:00	19.4	19.4
										2014-11-08	20:25:00.471	19.8	19.8	20.7	82	0	0				2015-11-19	15:25:00.000	16	16	16.7	82	0	0						2016-11-30	20:00:00	13.9	13.7	14.4	99	0	0					2017-11-15	14:00:00	18.3	18.3
										2014-11-08	21:25:00.471	19.1	19.1	19.8	88	0	0				2015-11-19	16:25:00.000	15.2	15.2	16	85	0	0						2016-11-30	21:00:00	13.9	13.7	14.2	99	0	0					2017-11-15	15:00:00	17.2	17.2
										2014-11-08	22:25:00.470	18.6	18.6	19.1	90	0	0				2015-11-19	17:25:00.000	14.7	14.7	15.2	87	0	0																		2017-11-15	18:00:00	15.6	15.5
										2014-11-08	23:25:00.469	18.3	18.3	18.6	93	0	0				2015-11-19	18:25:00.000	13.8	13.8	14.7	88	0	0						2016-12-01	01:00:00	13.1	12.9	13.3	99	0	0					2017-11-15	21:00:00	14.9	14.7
										2014-11-09	00:25:00.473	18.2	18.2	18.3	94	0	0				2015-11-19	19:25:00.000	13.5	13.5	13.9	89	0	0						2016-12-01	03:00:00	16.7	13.1	16.7	99	0	0					2017-11-15	22:00:00	14.4	14.4
										2014-11-09	01:25:00.471	18	18	18.2	94	0	0				2015-11-19	20:25:00.001	13.3	13.1	13.5	91	0	0						2016-12-01	04:00:00	17.4	16.8	17.5	99	0	0					2017-11-15	23:00:00	13.9	13.9
										2014-11-09	02:25:00.470	18.4	18	18.5	94	0	0				2015-11-19	21:55:00.000	12.9	12.9	13.2	92	0	0						2016-12-01	05:00:00	18.6	17.4	18.6	99	0	0					2017-11-16	00:00:00	0	0
										2014-11-09	03:25:00.469	20.3	18.5	20.4	85	0	0				2015-11-19	22:25:00.000	12.5	12.4	12.9	93	0	0						2016-12-01	06:00:00	22.2	18.7	22.6	86	0	0					2017-11-16	02:00:00	14.3	13.7
										2014-11-09	04:25:00.468	23	20.4	23.1		0	0				2015-11-19	23:25:00.000	12.2	12	12.6	93	0	0						2016-12-01	07:00:00	24.4	22.3	24.4	71	0	0					2017-11-16	03:00:00	16.9	14.4
										2014-11-09	05:25:00.467	25.8	23.1	25.9	60	0	0				2015-11-20	00:25:00.000	11.7	11.7	12.2	94	0	0						2016-12-01	08:00:00	25.1	24.1	25.2	72	0	0					2017-11-16	04:00:00	19.2	17.1
										2014-11-09	06:25:00.472	27.9	26	28		0	0				2015-11-20	01:25:00.000	11.3	11.2	11.8	94	0	0						2016-12-01	09:00:00	25.2	24.3	25.2	70	0	0					2017-11-16	05:00:00	20.8	19.3
										2014-11-09	07:25:00.471	29.4	28.1	29.6	40	0	0				2015-11-20	02:25:00.000	11.7	11.3	11.7	94	0	0						2016-12-01	10:00:00	25	25	25.8	63	0	0					2017-11-16	06:00:00	22.6	20.7
										2014-11-09	08:25:00.469	30.3	29.6	30.3	40	0	0				2015-11-20	03:25:00.000	13.4	11.7	13.5	91	0	0						2016-12-01	11:00:00	24	24	25	71	0	0					2017-11-16	07:00:00	24	22.6
										2014-11-09	09:25:00.468	30.4	30	30.5	38	0	0				2015-11-20	04:25:00.000	17.2	13.5	17.3		0	0						2016-12-01	12:00:00	20.9	20.9	23.9	95	0	0					2017-11-16	08:00:00	25	24.1
										2014-11-09	10:25:00.466	30.1	30	30.8	39	0	0				2015-11-20	05:25:00.000	21.6	17.4	21.7	59	0	0						2016-12-01	13:00:00	18.9	18.9	20.8	99	0	0					2017-11-16	09:00:00	24.8	24.5
										2014-11-09	11:25:00.464	28.8	28.8	30.1	42	0	0				2015-11-20	06:25:00.000	24.1	21.8	24.3		0	0						2016-12-01	14:00:00	17.8	17.7	18.9	99	0	0					2017-11-16	10:00:00	24.3	24.3
										2014-11-09	12:25:00.472	25.8	25.7	28.7		0	0				2015-11-20	07:25:00.000	25.7	24.3	25.8	41	0	0						2016-12-01	17:00:00	15.7	15.4	16.2	99	0	0					2017-11-16	11:00:00	23.4	23.4
										2014-11-09	13:25:00.471	23.8	23.8	25.6	60	0	0				2015-11-20	08:25:00.000	26.2	25.5	26.2	34	0	0						2016-12-02	03:00:00	14.3	12.7	14.3	99	0	0					2017-11-16	12:00:00	21.6	21.6
										2014-11-09	14:25:00.470	22.3	22.3	23.7	66	0	0				2015-11-20	09:25:00.000	26.7	26.3	26.9	34	0	0						2016-12-02	04:00:00	16.5	14.4	16.5	99	0	0					2017-11-16	13:00:00	20.3	20.3
										2014-11-09	15:25:00.469	21	21	22.3	72	0	0				2015-11-20	10:25:00.000	27.8	26.7	28	31	0	0						2016-12-02	05:00:00	19.4	16.6	19.4	90	0	0					2017-11-16	14:00:00	18.1	18.1
										2014-11-09	16:25:00.468	20.4	20.4	21	75	0	0				2015-11-20	11:25:00.000	24.8	24.7	27.8		0	0						2016-12-02	06:00:00	21.9	19.5	21.9	76	0	0					2017-11-16	19:00:00	14.7	14.6
										2014-11-09	17:25:00.467	20.9	20.3	21.1		0	0				2015-11-20	12:25:00.000	20.6	20.5	24.6	57	0	0						2016-12-02	07:00:00	23.4	21.8	23.5	68	0	0					2017-11-16	20:00:00	14.7	14.2
										2014-11-09	18:25:00.473	21	20.8	21.6	57	0	0				2015-11-20	13:25:00.000	17.9	17.9	20.5	67	0	0						2016-12-02	08:00:00	23.7	23.3	24.2	63	0	0					2017-11-16	21:00:00	14.2	14.2
										2014-11-09	19:25:00.472	19.1	19.1	20.9	65	0	0				2015-11-20	14:25:00.000	16.7	16.7	17.9	74	0	0						2016-12-02	09:00:00	23.9	23.7	24.2	62	0	0					2017-11-16	23:00:00	15	14.1
										2014-11-09	20:25:00.471	18.7	18.6	19.1	67	0	0				2015-11-20	15:25:00.000	15.8	15.8	16.7	78	0	0						2016-12-02	10:00:00	23.8	23.7	24	63	0	0					2017-11-17	02:00:00	14.6	13.7
										2014-11-09	21:25:00.470	19.8	18.6	19.8	57	0	0				2015-11-20	16:25:00.000	15.3	15.3	15.8	82	0	0						2016-12-02	11:00:00	23	23	24	67	0	0					2017-11-17	03:00:00	17.1	14.6
										2014-11-09	22:25:00.469	18.2	18.2	19.8	65	0	0				2015-11-20	17:25:00.000	15	15	15.3	86	0	0						2016-12-02	12:00:00	20.5	20.5	23	79	0	0					2017-11-17	04:00:00	18.7	17.1
										2014-11-09	23:25:00.468	17.7	17.7	18.3	66	0	0				2015-11-20	18:25:00.000	14.5	14.5	15	88	0	0						2016-12-02	13:00:00	17.5	17.5	20.4	98	0	0					2017-11-17	05:00:00	21.5	18.6
										2014-11-10	00:25:00.472	16.8	16.8	17.7	69	0	0				2015-11-20	19:25:00.000	14	14	14.5	90	0	0						2016-12-03	03:00:00	15.7	13.6	15.7	82	0	0					2017-11-17	06:00:00	23.6	21.6
										2014-11-10	01:55:00.470	16.2	16.2	16.8	70	0	0				2015-11-20	20:25:00.000	13.5	13.4	14	91	0	0						2016-12-03	04:00:00	17.9	15.7	17.9	63	0	0					2017-11-17	07:00:00	24.4	23.5
										2014-11-10	02:25:00.470	16.6	15.9	16.6	71	0	0				2015-11-20	21:25:00.000	13	13	13.4	92	0	0						2016-12-03	05:00:00	21	18	21.1	50	0	0					2017-11-17	08:00:00	24.8	24
										2014-11-10	03:25:00.469	19.2	16.7	19.2	64	0	0				2015-11-20	22:25:00.000	12.7	12.7	13	93	0	0						2016-12-03	06:00:00	23.2	21	23.2	39	0	0					2017-11-17	09:00:00	25	24.8
										2014-11-10	04:25:00.467	21.6	19.3	21.7	55	0	0				2015-11-20	23:25:00.000	12	12	12.7	93	0	0						2016-12-03	07:00:00	24.9	23.2	25.3	35	0	0					2017-11-17	10:00:00	24.5	24.5
										2014-11-10	05:25:00.466	24.3	21.7	24.3		0	0				2015-11-21	00:25:00.000	11.8	11.6	12	94	0	0						2016-12-03	08:00:00	26	24.6	26	27	0	0					2017-11-17	11:00:00	23.4	23.2
										2014-11-10	06:25:00.464	26.1	24.4	26.2	37	0	0				2015-11-21	01:25:00.000	11.7	11.7	11.8	95	0	0						2016-12-03	09:00:00	26.3	25.8	26.5	28	0	0					2017-11-17	12:00:00	21.8	21.8
										2014-11-10	07:25:00.464	27.7	26.3	27.8	33	0	0				2015-11-21	02:25:00.000	11.7	11.4	11.7	95	0	0						2016-12-03	10:00:00	25.9	25.8	26.4	30	0	0					2017-11-17	13:00:00	20.8	20.8
										2014-11-10	08:25:00.461	28.1	27.6	28.1	32	0	0				2015-11-21	03:25:00.000	13.5	11.7	13.7	93	0	0						2016-12-03	11:00:00	24.9	24.9	26	33	0	0					2017-11-17	14:00:00	20.4	20.4
										2014-11-10	09:25:00.460	28.6	28.1	28.7	33	0	0				2015-11-21	04:25:00.000	17.1	13.7	17.1		0	0						2016-12-03	12:00:00	20	20	24.9	58	0	0					2017-11-17	17:00:00	17	16.9
										2014-11-10	10:25:00.459	27.9	27.9	28.6	34	0	0				2015-11-21	05:25:00.000	20.6	17.2	20.7	62	0	0						2016-12-03	13:00:00	17.2	17.2	19.9	73	0	0					2017-11-17	18:00:00	17	16.5
										2014-11-10	11:25:00.457	26.5	26.5	27.9	36	0	0				2015-11-21	06:25:00.000	23.5	20.8	23.6		0	0						2016-12-04	03:00:00	13.1	9.6	13.1	81	0	0					2017-11-17	19:00:00	16.2	16.2
										2014-11-10	12:25:00.471	24.2	24.2	26.4	41	0	0				2015-11-21	07:25:00.000	25.8	23.6	26	44	0	0						2016-12-04	04:00:00	18.4	13.3	18.4	48	0	0					2017-11-17	20:00:00	15.5	15.2
										2014-11-10	13:25:00.471	20.8	20.8	24.1		0	0				2015-11-21	08:25:00.000	26.2	25.7	26.2	36	0	0						2016-12-04	05:00:00	20.7	18.5	20.8	43	0	0					2017-11-18	01:00:00	15.4	15.4
										2014-11-10	14:25:00.470	19	19	20.7	61	0	0				2015-11-21	09:25:00.000	27.7	26.2	27.8	35	0	0						2016-12-04	06:00:00	23.2	20.9	23.2	37	0	0					2017-11-18	02:00:00	15.7	15.1
										2014-11-10	15:25:00.469	18	18	18.9	63	0	0				2015-11-21	10:25:00.000	27.6	27.4	27.8	35	0	0						2016-12-04	07:00:00	24.5	23.4	24.8	30	0	0					2017-11-18	03:00:00	17.3	15.5
										2014-11-10	16:25:00.468	17.1	17	18	66	0	0				2015-11-21	11:25:00.000	24.6	24.5	27.6	45	0	0						2016-12-04	08:00:00	25.9	24.4	25.9	26	0	0					2017-11-18	04:00:00	20.1	17.4
										2014-11-10	17:25:00.467	16.1	16.1	17	71	0	0				2015-11-21	12:25:00.000	20.7	20.6	24.4		0	0						2016-12-04	09:00:00	26.3	25.5	26.4	27	0	0					2017-11-18	05:00:00	22.1	19.9
										2014-11-10	18:25:00.473	15.4	15.4	16.1	76	0	0				2015-11-21	13:25:00.000	18	18	20.6	70	0	0						2016-12-04	10:00:00	25.9	25.6	26.2	27	0	0					2017-11-18	06:00:00	23.1	22
										2014-11-10	19:25:00.472	14.9	14.9	15.5	74	0	0				2015-11-21	14:25:00.000	16.8	16.8	18	78	0	0						2016-12-04	11:00:00	24.7	24.7	25.8	31	0	0					2017-11-18	07:00:00	23.4	23.2
										2014-11-10	20:25:00.471	14.2	14.1	14.9	78	0	0				2015-11-21	15:25:00.000	15.8	15.8	16.8	83	0	0						2016-12-04	12:00:00	19.5	19.5	24.6	54	0	0					2017-11-18	08:00:00	23.3	23
										2014-11-10	21:25:00.470	13.8	13.6	14.1	80	0	0				2015-11-21	16:25:00.000	15.3	15.3	15.8	86	0	0						2016-12-04	13:00:00	17	17	19.4	65	0	0					2017-11-18	09:00:00	23.6	23.3
										2014-11-10	22:25:00.470	13.3	13.3	13.8	87	0	0				2015-11-21	17:25:00.000	14.7	14.7	15.3	88	0	0						2016-12-04	18:00:00	12.7	12.7	13.4	90	0	0					2017-11-18	10:00:00	24.6	23.7
										2014-11-10	23:25:00.468	13.1	12.9	13.4	81	0	0				2015-11-21	18:25:00.000	14	14	14.7	90	0	0						2016-12-04	22:00:00	11.1	10.9	11.4	96	0	0					2017-11-18	11:00:00	23	23
										2014-11-11	00:25:00.473	12.6	12.6	13	84	0	0				2015-11-21	19:25:00.000	13.5	13.5	14	91	0	0						2016-12-05	03:00:00	14	10.5	14	68	0	0					2017-11-18	12:00:00	21.1	21.1
										2014-11-11	01:25:00.471	12.5	12.4	12.7	86	0	0				2015-11-21	20:25:00.000	13.2	13.2	13.6	92	0	0						2016-12-05	04:00:00	17.9	14	17.9	50	0	0					2017-11-18	13:00:00	21.2	20.8
										2014-11-11	02:25:00.469	12.8	12.4	12.9	89	0	0				2015-11-21	21:25:00.000	13	13	13.3	93	0	0						2016-12-05	05:00:00	20.3	17.9	20.3	47	0	0					2017-11-18	14:00:00	20.6	20.6
										2014-11-11	03:25:00.469	16	12.9	16.1		0	0				2015-11-21	22:25:00.000	12.7	12.7	13	94	0	0						2016-12-05	06:00:00	22.6	20.3	22.7	41	0	0					2017-11-18	17:00:00	18.6	18.4
										2014-11-11	04:25:00.468	19.9	16.2	20	53	0	0				2015-11-21	23:25:00.000	12.4	12.4	12.7	94	0	0						2016-12-05	07:00:00	24.1	22.5	24.5	38	0	0					2017-11-18	20:00:00	17.5	17.5
										2014-11-11	05:25:00.466	22.6	20.1	22.7	44	0	0				2015-11-22	00:25:00.000	12.2	12.1	12.4	94	0	0						2016-12-05	08:00:00	25.1	24.1	25.3	34	0	0					2017-11-18	23:00:00	16.1	16.1
										2014-11-11	06:25:00.472	24.3	22.8	24.4	37	0	0				2015-11-22	01:25:00.000	11.7	11.6	12.1	94	0	0						2016-12-05	09:00:00	25.6	24.8	25.6	32	0	0					2017-11-19	00:00:00	15.3	15.2
										2014-11-11	07:25:00.470	25.9	24.4	26	29	0	0				2015-11-22	02:25:00.000	11.5	11.4	11.7	94	0	0						2016-12-05	10:00:00	25.6	25.3	25.7	31	0	0					2017-11-19	01:00:00	15.2	15.2
										2014-11-11	08:25:00.469	26.7	25.8	26.9	25	0	0				2015-11-22	03:25:00.000	12.3	11.5	12.4	93	0	0						2016-12-05	11:00:00	24.6	24.6	25.8	34	0	0					2017-11-19	02:00:00	15.5	15
										2014-11-11	09:25:00.467	27.1	26.9	27.3	27	0	0				2015-11-22	04:25:00.000	16.3	12.4	16.5		0	0						2016-12-05	12:00:00	19.8	19.8	24.5	54	0	0					2017-11-19	03:00:00	16.9	15.4
										2014-11-11	10:25:00.466	26.9	26.8	27.3	29	0	0				2015-11-22	05:25:00.000	20.8	16.6	20.9	60	0	0						2016-12-05	13:00:00	17.4	17.4	19.7	66	0	0					2017-11-19	04:00:00	19.1	16.9
										2014-11-11	11:25:00.465	25.4	25.3	27.1	33	0	0				2015-11-22	06:25:00.000	24.3	21	24.4		0	0						2016-12-05	18:00:00	13	13	13.7	90	0	0					2017-11-19	05:00:00	20.8	19.3
										2014-11-11	12:25:00.472	21.6	21.5	25.3		0	0				2015-11-22	07:25:00.000	26	24.4	26.1	38	0	0						2016-12-05	22:00:00	11.2	11.2	11.6	99	0	0					2017-11-19	06:00:00	22.2	20.9
										2014-11-11	13:25:00.472	18.7	18.7	21.5	58	0	0				2015-11-22	08:25:00.000	26.7	25.8	26.9	32	0	0						2016-12-06	03:00:00	13.2	10.6	13.2	89	0	0					2017-11-19	07:00:00	23.2	22.1
										2014-11-11	14:25:00.470	17.3	17.3	18.6	65	0	0				2015-11-22	09:25:00.000	27.8	26.7	28.4	33	0	0						2016-12-06	04:00:00	18.2	13.2	18.2	60	0	0					2017-11-19	08:00:00	23.7	23.2
										2014-11-11	15:25:00.470	16.3	16.3	17.3	67	0	0				2015-11-22	10:25:00.000	26.8	26.8	28	39	0	0						2016-12-06	05:00:00	21.6	18.3	21.6	50	0	0					2017-11-19	09:00:00	23.7	23.2
										2014-11-11	16:25:00.469	15.5	15.5	16.3	71	0	0				2015-11-22	11:25:00.000	24.2	24.1	26.8	49	0	0						2016-12-06	06:00:00	22.9	20.9	22.9	54	0	0					2017-11-19	10:00:00	23.5	23.5
										2014-11-11	17:25:00.468	14.9	14.9	15.5	76	0	0				2015-11-22	12:25:00.000	20	20	24.1	58	0	0						2016-12-06	07:00:00	23.6	22.7	23.9	53	0	0					2017-11-19	11:00:00	22.5	22.5
										2014-11-11	18:25:00.473	14.2	14.2	14.9	80	0	0				2015-11-22	13:25:00.000	17.8	17.7	19.9		0	0						2016-12-06	08:00:00	24.1	23.3	24.3	53	0	0					2017-11-19	12:00:00	20	19.9
										2014-11-11	19:25:00.472	13.9	13.9	14.2	82	0	0				2015-11-22	14:25:00.000	16.5	16.4	17.7	75	0	0						2016-12-06	09:00:00	23.3	23.3	24.2	56	0	0					2017-11-19	13:00:00	17.4	17.4
										2014-11-11	20:25:00.471	13.6	13.6	13.9	85	0	0				2015-11-22	15:25:00.000	15.6	15.6	16.5	81	0	0						2016-12-06	10:00:00	22.7	22.6	23.4	60	0	0					2017-11-19	14:00:00	17.3	16.2
										2014-11-11	21:25:00.470	13.2	13.2	13.6	87	0	0				2015-11-22	16:25:00.000	15.2	15.2	15.6	85	0	0						2016-12-06	11:00:00	20.8	20.8	22.6	71	0	0					2017-11-19	18:00:00	14.6	14.1
										2014-11-11	22:25:00.469	13.1	12.7	13.3	82	0	0				2015-11-22	17:25:00.000	14.5	14.5	15.2	87	0	0						2016-12-06	12:00:00	18.6	18.6	20.8	83	0	0					2017-11-19	20:00:00	14.5	13
										2014-11-11	23:25:00.467	12.5	12.4	13.2	84	0	0				2015-11-22	18:25:00.000	14.3	14.3	14.5	89	0	0						2016-12-06	13:00:00	17.5	17.4	18.6	90	0	0					2017-11-19	21:00:00	13.4	13.4
										2014-11-12	00:25:00.472	12	11.8	12.4	87	0	0				2015-11-22	19:25:00.000	13.8	13.6	14.3	91	0	0						2016-12-07	03:00:00	13.1	13	13.2	99	0	0					2017-11-20	03:00:00	13.8	10.3
										2014-11-12	01:25:00.471	11.8	11.7	12	89	0	0				2015-11-22	20:25:00.000	13.3	13.2	13.8	92	0	0						2016-12-07	04:00:00	13.7	13.1	13.8	99	0	0					2017-11-20	04:00:00	17.2	13.9
										2014-11-12	02:25:00.470	12.1	11.6	12.1	88	0	0				2015-11-22	21:25:00.000	12.8	12.8	13.3	93	0	0						2016-12-07	05:00:00	15.9	13.7	16.1	99	0	0					2017-11-20	05:00:00	20.3	17.2
										2014-11-12	03:25:00.469	14.9	12.1	15.1		0	0				2015-11-22	22:25:00.000	12.4	12.2	12.8	94	0	0						2016-12-07	06:00:00	20.1	15.9	20.2	76	0	0					2017-11-20	06:00:00	21.4	20.4
										2014-11-12	04:25:00.468	18.7	15.2	18.8	58	0	0				2015-11-22	23:25:00.000	11.9	11.9	12.4	94	0	0						2016-12-07	07:00:00	21.3	19.9	21.5	65	0	0					2017-11-20	07:00:00	22.5	20.9
										2014-11-12	05:25:00.466	21.8	18.9	21.9		0	0				2015-11-23	00:25:00.000	11.4	11.4	11.9	95	0	0						2016-12-07	08:00:00	22.4	21.3	23.1	59	0	0					2017-11-20	08:00:00	22.9	22.1
										2014-11-12	06:25:00.472	23.7	21.9	23.8	40	0	0				2015-11-23	01:25:00.000	11.3	11.1	11.4	95	0	0						2016-12-07	09:00:00	23.7	22.3	24.2	50	0	0					2017-11-20	09:00:00	23.1	22.5
										2014-11-12	07:25:00.471	25	23.8	25.3	34	0	0				2015-11-23	02:25:00.000	11.4	11.1	11.4	96	0	0						2016-12-07	10:00:00	23.2	23.2	23.7	49	0	0					2017-11-20	10:00:00	23	22.8
										2014-11-12	08:25:00.470	25.9	25	25.9	35	0	0				2015-11-23	03:25:00.000	13.2	11.4	13.3	97	0	0						2016-12-07	11:00:00	22.3	22.3	23.5	53	0	0					2017-11-20	11:00:00	21.9	21.9
										2014-11-12	09:25:00.468	26.4	25.7	26.5	32	0	0				2015-11-23	04:25:00.000	16.5	13.3	16.6		0	0						2016-12-07	12:00:00	19	19	22.2	82	0	0					2017-11-20	12:00:00	19.7	19.7
										2014-11-12	10:25:00.467	26	26	26.5	33	0	0				2015-11-23	05:25:00.000	21	16.6	21.1	66	0	0						2016-12-07	13:00:00	16.7	16.7	18.9	94	0	0					2017-11-20	13:00:00	16.4	16.4
										2014-11-12	11:25:00.465	24.2	24.1	26	36	0	0				2015-11-23	06:25:00.000	23.8	21.2	23.8		0	0						2016-12-07	23:00:00	10.2	10.1	10.9	62	0	0					2017-11-20	14:00:00	15.1	15.1
										2014-11-12	12:25:00.472	20.5	20.4	24.1		0	0				2015-11-23	07:25:00.000	26.6	23.9	26.7	37	0	0						2016-12-08	00:00:00	9.8	9.8	10.3	99	0	0					2017-11-20	15:00:00	13.6	13.6
										2014-11-12	13:25:00.471	18.3	18.3	20.3	57	0	0				2015-11-23	08:25:00.000	27	26	27	32	0	0						2016-12-08	03:00:00	10.7	8.7	10.7	99	0	0					2017-11-21	02:00:00	11.3	11.1
										2014-11-12	14:25:00.470	17.4	17.3	18.2	61	0	0				2015-11-23	09:25:00.000	27.6	26.8	28.1	32	0	0						2016-12-08	04:00:00	13.9	10.7	13.9	99	0	0					2017-11-21	03:00:00	14.2	11.3
										2014-11-12	15:25:00.469	16.6	16.5	17.4	68	0	0				2015-11-23	10:55:00.000	25.9	25.8	27.9	40	0	0						2016-12-08	05:00:00	17.1	13.9	17.1	89	0	0					2017-11-21	04:00:00	17	14.2
										2014-11-12	16:25:00.468	15.9	15.9	16.6	71	0	0				2015-11-23	11:25:00.000	23.8	23.7	25.8		0	0						2016-12-08	06:00:00	19.6	17.2	19.6	75	0	0					2017-11-21	05:00:00	19.3	17
										2014-11-12	17:25:00.467	15.5	15.5	15.9	70	0	0				2015-11-23	12:25:00.001	20.2	20.1	23.6	66	0	0						2016-12-08	07:00:00	20.9	19.4	21.1	71	0	0					2017-11-21	06:00:00	21.1	19.3
										2014-11-12	18:25:00.472	14.9	14.9	15.5	73	0	0				2015-11-23	13:25:00.000	17.9	17.8	20.1	73	0	0						2016-12-08	08:00:00	21.9	20.8	22.6	63	0	0					2017-11-21	07:00:00	21.7	21.1
										2014-11-12	19:25:00.471	13.8	13.8	14.8	77	0	0				2015-11-23	14:25:00.000	16.9	16.9	17.8	80	0	0						2016-12-08	09:00:00	23	21.8	23.2	53	0	0					2017-11-21	08:00:00	22.7	21.7
										2014-11-12	20:25:00.470	13.3	13.3	13.9	81	0	0				2015-11-23	16:25:00.000	15.3	15.3	15.7	86	0	0						2016-12-08	10:00:00	22.5	22.4	23.1	49	0	0					2017-11-21	09:00:00	23.2	22.5
										2014-11-12	21:25:00.469	12.8	12.8	13.4	83	0	0				2015-11-23	17:55:00.000	14.9	14.8	15.3	89	0	0						2016-12-08	11:00:00	20.9	20.9	22.5	57	0	0					2017-11-21	10:00:00	23	23
										2014-11-12	22:25:00.469	12.4	12.2	12.8	84	0	0				2015-11-23	18:25:00.000	14.6	14.6	14.9	90	0	0						2016-12-08	12:00:00	17.7	17.7	20.9	72	0	0					2017-11-21	11:00:00	22.4	22.4
										2014-11-12	23:25:00.468	12.4	12.4	12.5	80	0	0				2015-11-23	20:25:00.000	13.3	13.3	14	92	0	0						2016-12-08	13:00:00	15.8	15.8	17.7	86	0	0					2017-11-21	12:00:00	19.4	19.4
										2014-11-13	00:25:00.472	12.1	12.1	12.5	80	0	0				2015-11-23	21:55:00.000	12.9	12.9	13.3	93	0	0						2016-12-08	15:00:00	13.8	13.7	14.5	98	0	0					2017-11-21	13:00:00	15.8	15.8
										2014-11-13	01:25:00.471	11.7	11.7	12.1	81	0	0				2015-11-23	23:25:00.000	12.3	12.2	12.6	94	0	0						2016-12-09	01:00:00	9.4	8.9	9.5	99	0	0					2017-11-21	14:00:00	14.7	14.7
										2014-11-13	02:25:00.471	13	11.8	13.1	73	0	0				2015-11-24	01:25:00.000	11.5	11.5	11.8	95	0	0						2016-12-09	02:00:00	9.2	9	9.5	99	0	0					2017-11-21	16:00:00	13.5	13.2
										2014-11-13	03:25:00.469	15.4	13.1	15.5		0	0				2015-11-24	02:25:00.000	11.4	11.3	11.6	96	0	0						2016-12-09	04:00:00	16	11.4	16	91	0	0					2017-11-21	17:00:00	13.1	13.1
										2014-11-13	04:25:00.468	17.8	15.5	17.9	53	0	0				2015-11-24	03:25:00.000	13.3	11.5	13.4	95	0	0						2016-12-09	05:00:00	20.8	16	20.9	62	0	0					2017-11-21	18:00:00	12.5	12.5
										2014-11-13	05:25:00.467	20.9	18	21	43	0	0				2015-11-24	04:25:00.000	17	13.5	17.2		0	0						2016-12-09	06:00:00	23.3	20.8	23.3	53	0	0					2017-11-22	02:00:00	12.1	11.2
										2014-11-13	06:25:00.472	23.5	21	23.5	41	0	0				2015-11-24	05:25:00.000	21.2	17.2	21.4	61	0	0						2016-12-09	07:00:00	24.2	23.2	24.5	56	0	0					2017-11-22	03:00:00	14	12.1
										2014-11-13	07:25:00.470	24.9	23.6	25	36	0	0				2015-11-24	06:25:00.000	24	21.4	24.1		0	0						2016-12-09	08:00:00	25.1	24.2	25.1	51	0	0					2017-11-22	04:00:00	16.7	14
										2014-11-13	08:25:00.469	25.7	24.9	25.8	30	0	0				2015-11-24	07:25:00.000	25.7	24.1	25.8	38	0	0						2016-12-09	09:00:00	26	25.2	26.1	51	0	0					2017-11-22	05:00:00	19.6	16.7
										2014-11-13	09:25:00.467	26.5	25.7	26.6	28	0	0				2015-11-24	08:25:00.000	26.4	25.7	26.6	36	0	0						2016-12-09	10:00:00	25.3	25.2	26.2	56	0	0					2017-11-22	06:00:00	22	19.6
										2014-11-13	10:25:00.467	26.6	26.5	27.3	28	0	0				2015-11-24	09:25:00.000	26.8	26.4	26.9	36	0	0						2016-12-09	11:00:00	24.9	24.9	26.1	43	0	0					2017-11-22	07:00:00	23	22
										2014-11-13	11:25:00.465	25.2	25.1	26.6	30	0	0				2015-11-24	10:25:00.000	26.9	26.8	27.1	38	0	0						2016-12-09	12:00:00	20.3	20.3	24.7	80	0	0					2017-11-22	08:00:00	24	23.1
										2014-11-13	12:25:00.464	20.7	20.6	25.1		0	0				2015-11-24	11:25:00.000	24.6	24.6	26.9	43	0	0						2016-12-09	13:00:00	17.4	17.4	20.2	87	0	0					2017-11-22	09:00:00	24	23.7
										2014-11-13	13:25:00.472	17.1	17.1	20.5	57	0	0				2015-11-24	12:25:00.000	20.5	20.4	24.5		0	0						2016-12-10	00:00:00	12.5	12.2	12.5	99	0	0					2017-11-22	10:00:00	24	23.8
										2014-11-13	14:25:00.472	16.4	16.4	17.1	63	0	0				2015-11-24	13:25:00.000	17.7	17.7	20.4	67	0	0						2016-12-10	02:00:00	12.5	12.4	12.6	99	0	0					2017-11-22	11:00:00	23.3	23.2
										2014-11-13	15:25:00.470	15.5	15.5	16.4	63	0	0				2015-11-24	14:25:00.000	16.4	16.4	17.6	72	0	0						2016-12-10	03:00:00	12.9	12.5	12.9	99	0	0					2017-11-22	12:00:00	19.1	19.1
										2014-11-13	16:25:00.469	14.5	14.5	15.5	66	0	0				2015-11-24	15:25:00.000	15.5	15.5	16.4	75	0	0						2016-12-10	04:00:00	13.5	12.9	13.7	99	0	0					2017-11-22	13:00:00	15.8	15.8
										2014-11-13	17:25:00.469	13.9	13.9	14.4	72	0	0				2015-11-24	16:25:00.000	14.9	14.9	15.5	77	0	0						2016-12-10	05:00:00	15.4	13.5	15.4	99	0	0					2017-11-22	14:00:00	14.3	14.3
										2014-11-13	18:25:00.472	13	13	13.9	75	0	0				2015-11-24	17:25:00.000	14.3	14.2	14.9	80	0	0						2016-12-10	06:00:00	16.8	15.2	17.2	87	0	0					2017-11-22	15:00:00	13.9	13.6
										2014-11-13	19:25:00.471	12.4	12.4	13	77	0	0				2015-11-24	18:25:00.000	13.8	13.8	14.3	81	0	0						2016-12-10	07:00:00	17.9	16.7	18	83	0	0					2017-11-22	17:00:00	12.4	12.4
										2014-11-13	20:25:00.470	11.9	11.9	12.4	77	0	0				2015-11-24	19:25:00.000	13.7	13.7	13.9	80	0	0						2016-12-10	08:00:00	19.2	17.8	19.3	76	0	0					2017-11-22	20:00:00	13.3	13.3
										2014-11-13	21:25:00.469	11.7	11.6	11.9	78	0	0				2015-11-24	20:25:00.000	13	13	13.7	82	0	0						2016-12-10	09:00:00	20.8	19.3	20.8	69	0	0					2017-11-23	03:00:00	13.2	9.5
										2014-11-13	22:25:00.469	11.5	11.4	11.7	79	0	0				2015-11-24	21:25:00.000	12.4	12.4	13	83	0	0						2016-12-10	10:00:00	21.2	20.4	21.2	68	0	0					2017-11-23	04:00:00	17	13.4
										2014-11-13	23:25:00.467	11.5	11.5	12	77	0	0				2015-11-24	22:25:00.000	12	12	12.5	84	0	0						2016-12-10	11:00:00	20.2	20.2	21.3	73	0	0					2017-11-23	05:00:00	20	17.1
										2014-11-14	00:25:00.466	10.7	10.7	11.5	78	0	0				2015-11-24	23:25:00.000	11.8	11.7	12	85	0	0						2016-12-10	12:00:00	18	18	20.2	85	0	0					2017-11-23	06:00:00	22.7	20.1
										2014-11-14	01:25:00.473	9.9	9.9	10.7	83	0	0				2015-11-25	00:25:00.000	11.9	11.7	11.9	86	0	0						2016-12-10	13:00:00	16.9	16.9	18	95	0	0					2017-11-23	07:00:00	23.2	22
										2014-11-14	02:25:00.472	10.1	9.7	10.2	86	0	0				2015-11-25	01:25:00.000	11.9	11.8	12	87	0	0						2016-12-11	00:00:00	13.2	13	13.2	99	0	0					2017-11-23	08:00:00	24.3	22.8
										2014-11-14	03:25:00.470	13.8	10.3	14		0	0				2015-11-25	02:25:00.000	12.2	11.7	12.2	87	0	0						2016-12-11	04:00:00	14.2	13.2	14.2	99	0	0					2017-11-23	09:00:00	24.5	24.1
										2014-11-14	04:25:00.469	18.4	14.1	18.5	50	0	0				2015-11-25	03:25:00.000	14.8	12.2	14.9	78	0	0						2016-12-11	05:00:00	17.8	14.1	17.9	91	0	0					2017-11-23	10:00:00	24.1	24.1
										2014-11-14	05:25:00.467	21.8	18.5	21.9		0	0				2015-11-25	04:25:00.000	17.2	14.9	17.3	68	0	0						2016-12-11	06:00:00	20.8	17.9	20.8	75	0	0					2017-11-23	11:00:00	23.4	23.4
										2014-11-14	06:25:00.472	23.8	21.9	23.9	30	0	0				2015-11-25	05:25:00.000	20.1	17.4	20.2		0	0						2016-12-11	07:00:00	23.9	20.9	23.9	67	0	0					2017-11-23	12:00:00	18.6	18.6
										2014-11-14	07:25:00.471	25.3	23.8	25.3	25	0	0				2015-11-25	06:25:00.000	23.3	20.3	23.4	42	0	0						2016-12-11	09:00:00	25.3	24.3	25.6	51	0	0					2017-11-23	13:00:00	15.9	15.9
										2014-11-14	08:25:00.469	25.7	25.2	26.1	23	0	0				2015-11-25	07:25:00.000	24.9	23.4	24.9	38	0	0						2016-12-11	10:00:00	25.7	25.3	25.8	49	0	0					2017-11-23	14:00:00	14.7	14.5
										2014-11-14	09:25:00.468	25.8	25.8	26.4	25	0	0				2015-11-25	08:55:00.000	26.4	25	26.5	31	0	0						2016-12-11	11:00:00	25.3	25.3	25.9	52	0	0					2017-11-23	16:00:00	13	12.9
										2014-11-14	10:25:00.467	25.2	25	26.1	26	0	0				2015-11-25	09:25:00.000	27	26.5	27.1	31	0	0						2016-12-11	12:00:00	20.8	20.8	25.3	79	0	0					2017-11-24	03:00:00	13.5	8.7
										2014-11-14	11:25:00.465	23.8	23.7	25.1	30	0	0				2015-11-25	10:25:00.000	26.5	26.5	27.2	31	0	0						2016-12-11	13:00:00	18.5	18.5	20.7	91	0	0					2017-11-24	04:00:00	17.8	13.5
										2014-11-14	12:25:00.472	20.9	20.8	23.8	35	0	0				2015-11-25	11:25:00.000	25.2	25.1	26.5	36	0	0						2016-12-11	16:00:00	15.4	15.4	16.1	99	0	0					2017-11-24	05:00:00	20.6	17.8
										2014-11-14	13:25:00.472	17.3	17.2	20.7		0	0				2015-11-25	12:25:00.000	21.1	21	25.1		0	0						2016-12-12	03:00:00	14.2	12.3	14.2	99	0	0					2017-11-24	06:00:00	22.5	20.5
										2014-11-14	14:25:00.470	15.6	15.6	17.2	57	0	0				2015-11-25	13:25:00.000	18.3	18.2	20.9	59	0	0						2016-12-12	05:00:00	21.7	18.4	21.9	72	0	0					2017-11-24	07:00:00	23.7	22.4
										2014-11-14	15:25:00.470	14.8	14.8	15.6	60	0	0				2015-11-25	14:25:00.000	17.1	17.1	18.2	65	0	0						2016-12-12	06:00:00	24.9	21.8	24.9	56	0	0					2017-11-24	08:00:00	24.4	23.6
										2014-11-14	16:25:00.469	14.2	14.1	14.7	62	0	0				2015-11-25	15:25:00.000	16	16	17.1	70	0	0						2016-12-12	09:00:00	26.7	26.5	27.1	23	0	0					2017-11-24	09:00:00	24.9	24.4
										2014-11-14	17:25:00.468	13.5	13.5	14.1	65	0	0				2015-11-25	16:25:00.000	15.6	15.5	16.1	73	0	0						2016-12-12	10:00:00	26.4	26.2	26.7	27	0	0					2017-11-24	10:00:00	24.8	24.5
										2014-11-14	18:25:00.466	13.2	13.1	13.5	65	0	0				2015-11-25	17:25:00.000	14.9	14.9	15.5	75	0	0						2016-12-12	11:00:00	24.8	24.8	26.4	31	0	0					2017-11-24	11:00:00	23.8	23.8
										2014-11-14	19:25:00.472	12.9	12.8	13.2	63	0	0				2015-11-25	18:25:00.000	14.5	14.5	14.9	78	0	0						2016-12-12	12:00:00	20.3	20.3	24.7	51	0	0					2017-11-24	12:00:00	19	19
										2014-11-14	20:25:00.472	12.8	12.8	13.2	61	0	0				2015-11-25	19:25:00.000	13.9	13.9	14.5	80	0	0						2016-12-12	13:00:00	17.1	17.1	20.2	70	0	0					2017-11-24	13:00:00	16.5	16.5
										2014-11-14	21:25:00.471	12.5	12.5	12.8	64	0	0				2015-11-25	20:25:00.000	13.4	13.3	13.9	80	0	0						2016-12-12	16:00:00	14.3	14.3	15.1	89	0	0					2017-11-24	14:00:00	15.6	15.5
										2014-11-14	22:25:00.470	12.3	12.3	12.6	65	0	0				2015-11-25	21:25:00.000	12.9	12.8	13.4	82	0	0						2016-12-13	04:00:00	19	13.3	19	70	0	0					2017-11-24	15:00:00	15	15
										2014-11-14	23:25:00.469	11.6	11.6	12.3	68	0	0				2015-11-25	22:25:00.000	12.5	12.5	12.9	83	0	0						2016-12-13	05:00:00	22	19	22	52	0	0					2017-11-24	16:00:00	13.9	13.9
										2014-11-15	00:25:00.473	10.9	10.9	11.6	73	0	0				2015-11-25	23:25:00.000	12.2	12.1	12.5	86	0	0						2016-12-13	06:00:00	24	21.9	24.3	38	0	0					2017-11-24	18:00:00	13.4	13.3
										2014-11-15	01:25:00.471	10.8	10.7	10.9	68	0	0				2015-11-26	00:25:00.000	12.3	12.1	12.3	88	0	0						2016-12-13	07:00:00	25.2	23.7	25.4	31	0	0					2017-11-25	03:00:00	14.3	10.8
										2014-11-15	02:25:00.470	11.1	10.8	11.1	68	0	0				2015-11-26	01:25:00.000	12.3	12.2	12.3	88	0	0						2016-12-13	08:00:00	26.1	25.2	26.1	26	0	0					2017-11-25	04:00:00	18	14.3
										2014-11-15	03:25:00.469	14.6	11.1	14.7		0	0				2015-11-26	02:25:00.000	12.5	12.3	12.6	89	0	0						2016-12-13	09:00:00	25.9	25.8	26.4	26	0	0					2017-11-25	05:00:00	20.4	18
										2014-11-15	04:25:00.467	18.4	14.8	18.5	49	0	0				2015-11-26	03:25:00.000	14.6	12.6	14.6	87	0	0						2016-12-13	10:00:00	25.3	25.3	26.1	30	0	0					2017-11-25	06:00:00	23.1	20.5
										2014-11-15	05:25:00.467	21.3	18.6	21.3	42	0	0				2015-11-26	04:25:00.000	18.7	14.7	18.9		0	0						2016-12-13	11:00:00	23.7	23.7	25.3	38	0	0					2017-11-25	07:00:00	24.6	23.2
										2014-11-15	06:25:00.473	23.1	21.4	23.1	38	0	0				2015-11-26	05:25:00.000	22.2	18.9	22.3	53	0	0						2016-12-13	12:00:00	20.9	20.9	23.7	50	0	0					2017-11-25	08:00:00	25.3	24.3
										2014-11-15	07:25:00.471	25.1	23.2	25.1	31	0	0				2015-11-26	06:25:00.000	23.7	22	23.7	43	0	0						2016-12-14	03:00:00	13.6	12.2	13.6	99	0	0					2017-11-25	09:00:00	25.4	24.7
										2014-11-15	08:25:00.470	25.7	24.9	25.8	26	0	0				2015-11-26	07:25:00.000	25.9	23.8	26	38	0	0						2016-12-14	04:00:00	16.6	13.8	16.6	81	0	0					2017-11-25	10:00:00	25.4	25.1
										2014-11-15	09:25:00.469	26.3	25.8	26.4	26	0	0				2015-11-26	08:55:00.000	26.5	25.9	26.5	33	0	0						2016-12-14	05:00:00	19	16.6	19.1	61	0	0					2017-11-25	11:00:00	24.7	24.7
										2014-11-15	10:25:00.466	26	26	26.4	25	0	0				2015-11-26	09:25:00.000	26.5	26.4	27.1	36	0	0						2016-12-14	06:00:00	20.3	19	20.6	53	0	0					2017-11-25	12:00:00	19.4	19.4
										2014-11-15	11:25:00.465	24.8	24.8	26	28	0	0				2015-11-26	10:25:00.000	25.1	25.1	26.4	40	0	0						2016-12-14	07:00:00	22.3	20.2	22.3	43	0	0					2017-11-25	13:00:00	16.3	16.3
										2014-11-15	12:25:00.473	20.9	20.8	24.8		0	0				2015-11-26	11:25:00.000	23	22.9	25	48	0	0						2016-12-14	08:00:00	22.8	22.2	23.1	36	0	0					2017-11-25	14:00:00	14.8	14.8
										2014-11-15	13:25:00.472	17.4	17.4	20.7	54	0	0				2015-11-26	12:25:00.000	21.1	21	22.9	58	0	0						2016-12-14	09:00:00	23.4	22.7	23.7	35	0	0					2017-11-25	15:00:00	13.7	13.7
										2014-11-15	14:25:00.471	15.9	15.9	17.4	63	0	0				2015-11-26	13:25:00.000	20	20	21	65	0	0						2016-12-14	10:00:00	23.3	23.1	23.7	33	0	0					2017-11-25	16:00:00	12.9	12.9
										2014-11-15	15:25:00.470	15.4	15.4	15.9	68	0	0				2015-11-26	14:25:00.000	19.4	19.3	20	66	0	0						2016-12-14	11:00:00	22.1	22.1	23.3	39	0	0					2017-11-26	03:00:00	13.7	9.7
										2014-11-15	16:25:00.469	14.9	14.9	15.3	67	0	0				2015-11-26	15:25:00.000	18.4	18.3	19.3	70	0	0						2016-12-14	12:00:00	19.3	19.3	22.1	52	0	0					2017-11-26	04:00:00	19.6	13.7
										2014-11-15	17:25:00.468	14.2	14.2	14.9	71	0	0				2015-11-26	16:25:00.000	17.1	17.1	18.3	75	0	0						2016-12-14	13:00:00	16.2	16.2	19.2	66	0	0					2017-11-26	05:00:00	22.2	19.6
										2014-11-15	18:25:00.473	13.4	13.4	14.2	74	0	0				2015-11-26	17:25:00.000	16.5	16.5	17.1	79	0	0						2016-12-14	18:00:00	13.5	13.3	13.7	96	0	0					2017-11-26	06:00:00	24.8	22.2
										2014-11-15	19:25:00.472	13	13	13.4	75	0	0				2015-11-26	18:25:00.000	16.7	16.5	16.8	78	0	0						2016-12-15	04:00:00	15.2	12.9	15.2	80	0	0					2017-11-26	07:00:00	25.3	24.6
										2014-11-15	20:25:00.470	12.5	12.4	13	75	0	0				2015-11-26	19:25:00.000	16.3	16.3	16.7	77	0	0						2016-12-15	05:00:00	17.6	15.3	17.7	65	0	0					2017-11-26	08:00:00	25.6	25.3
										2014-11-15	21:25:00.469	12.2	12	12.5	73	0	0				2015-11-26	20:25:00.000	15.8	15.8	16.3	81	0	0						2016-12-15	06:00:00	20	17.7	20.1	54	0	0					2017-11-26	09:00:00	25.9	25.7
										2014-11-15	22:25:00.468	11.5	11.5	12.2	73	0	0				2015-11-26	21:25:00.000	16.3	15.7	16.4	79	0	0						2016-12-15	07:00:00	21.4	19.9	21.5	47	0	0					2017-11-26	10:00:00	25.6	25.5
										2014-11-15	23:25:00.467	10.9	10.9	11.5	74	0	0				2015-11-26	22:25:00.000	16.5	16.4	16.9	77	0	0						2016-12-15	08:00:00	22.9	21.4	22.9	36	0	0					2017-11-26	11:00:00	24.1	24.1
										2014-11-16	00:25:00.472	11.5	10.9	11.5	69	0	0				2015-11-26	23:25:00.000	15.7	15.7	16.5	72	0	0						2016-12-15	09:00:00	23.9	22.9	23.9	31	0	0					2017-11-26	12:00:00	18.9	18.9
										2014-11-16	01:25:00.471	10.3	10.3	11.4	73	0	0				2015-11-27	00:25:00.000	14.5	14.5	15.7	71	0	0						2016-12-15	10:00:00	23.4	23.4	24	33	0	0					2017-11-26	13:00:00	16.5	16.4
										2014-11-16	02:25:00.470	11.4	10.2	11.5	64	0	0				2015-11-27	01:25:00.000	13.7	13.7	14.5	66	0	0						2016-12-15	12:00:00	18.9	18.9	22.6	45	0	0					2017-11-26	16:00:00	13.3	13.3
										2014-11-16	03:25:00.468	14.6	11.6	14.7		0	0				2015-11-27	02:25:00.000	13.4	13.4	13.8	65	0	0						2016-12-15	13:00:00	15.7	15.7	18.8	61	0	0					2017-11-27	03:00:00	14.3	11.7
										2014-11-16	04:25:00.468	18.6	14.9	18.6	42	0	0				2015-11-27	03:25:00.001	15	13.5	15	59	0	0						2016-12-15	15:00:00	13.2	13.1	14.1	79	0	0					2017-11-27	04:00:00	17.2	14.4
										2014-11-16	05:25:00.466	21.4	18.7	21.6	39	0	0				2015-11-27	04:25:00.000	15.9	15	16	57	0	0						2016-12-15	20:00:00	9.9	9.7	10.3	99	0	0					2017-11-27	05:00:00	20	17.2
										2014-11-16	06:25:00.472	24	21.6	24	34	0	0				2015-11-27	05:25:00.000	17.7	16	17.8	55	0	0						2016-12-16	04:00:00	16.6	10.7	16.7	63	0	0					2017-11-27	06:00:00	22.3	19.9
										2014-11-16	07:25:00.471	25.5	24.1	25.5	28	0	0				2015-11-27	06:25:00.000	19.8	17.9	19.9	54	0	0						2016-12-16	05:00:00	19.8	16.6	19.8	56	0	0					2017-11-27	07:00:00	23.4	22.4
										2014-11-16	08:25:00.470	26	25.5	26.1	27	0	0				2015-11-27	07:25:00.000	21.9	20	21.9	49	0	0						2016-12-16	06:00:00	21.2	19.5	21.4	43	0	0					2017-11-27	08:00:00	24.1	23.1
										2014-11-16	09:25:00.468	26.5	26.1	26.6	23	0	0				2015-11-27	08:55:00.000	22.1	21.9	22.3	50	0	0						2016-12-16	07:00:00	22.5	21	22.6	36	0	0					2017-11-27	09:00:00	24.8	24.1
										2014-11-16	10:25:00.466	26	26	26.5	26	0	0				2015-11-27	09:25:00.000	22.6	21.9	22.7	52	0	0						2016-12-16	08:00:00	22.9	22.2	23.2	29	0	0					2017-11-27	10:00:00	24.7	24.6
										2014-11-16	11:25:00.464	24.4	24.4	26	30	0	0				2015-11-27	10:25:00.000	22.8	22.7	22.9	56	0	0						2016-12-16	09:00:00	23.5	22.7	23.6	30	0	0					2017-11-27	11:00:00	23.5	23.5
										2014-11-16	12:25:00.472	20.4	20.3	24.4		0	0				2015-11-27	11:25:00.000	21.3	21.3	22.7	62	0	0						2016-12-16	10:00:00	23	22.9	23.7	33	0	0					2017-11-27	12:00:00	19.3	19.3
										2014-11-16	13:25:00.471	17.2	17.2	20.2	57	0	0				2015-11-27	12:25:00.000	19.9	19.8	21.3	71	0	0						2016-12-16	11:00:00	22	22	23	33	0	0					2017-11-27	13:00:00	16.5	16.5
										2014-11-16	14:25:00.470	15.7	15.7	17.2	63	0	0				2015-11-27	13:25:00.000	18.6	18.6	19.8	79	0	0						2016-12-16	12:00:00	17.7	17.7	22	52	0	0					2017-11-27	14:00:00	15.3	15.2
										2014-11-16	15:25:00.469	14.5	14.5	15.7	70	0	0				2015-11-27	14:25:00.000	17.8	17.8	18.6	84	0	0						2016-12-16	13:00:00	15.1	15	17.6	67	0	0					2017-11-27	17:00:00	12.3	12.3
										2014-11-16	16:25:00.468	13.8	13.7	14.5	74	0	0				2015-11-27	15:25:00.000	17.4	17.4	17.8	88	0	0						2016-12-16	14:00:00	13.5	13.5	15	74	0	0					2017-11-28	03:00:00	13.5	10.3
										2014-11-16	17:25:00.468	13.5	13.4	13.7	75	0	0				2015-11-27	16:25:00.000	17.1	17	17.4	89	0	0						2016-12-17	04:00:00	14.6	11.5	14.6	79	0	0					2017-11-28	04:00:00	19	13.6
										2014-11-16	18:25:00.473	12.6	12.6	13.5	78	0	0				2015-11-27	17:25:00.000	16.6	16.5	17	91	0	0						2016-12-17	05:00:00	17	14.6	17	69	0	0					2017-11-28	05:00:00	22.1	19
										2014-11-16	19:25:00.472	12	11.9	12.6	79	0	0				2015-11-27	18:25:00.000	16.1	16.1	16.6	92	0	0						2016-12-17	06:00:00	19.3	16.9	19.3	58	0	0					2017-11-28	06:00:00	24.3	21.7
										2014-11-16	20:25:00.470	11.8	11.7	12	81	0	0				2015-11-27	19:25:00.000	15.7	15.7	16.1	93	0	0						2016-12-17	07:00:00	19.7	18.9	20.3	56	0	0					2017-11-28	07:00:00	25.1	23.9
										2014-11-16	21:25:00.470	11.3	11.3	11.8	83	0	0				2015-11-27	20:25:00.000	15.4	15.4	15.7	94	0	0						2016-12-17	08:00:00	20.9	19.6	21.1	52	0	0					2017-11-28	08:00:00	25.9	25.2
										2014-11-16	22:25:00.468	11	10.9	11.3	82	0	0				2015-11-27	21:25:00.000	15.3	15.3	15.4	94	0	0						2016-12-17	09:00:00	21.1	20.9	21.6	50	0	0					2017-11-28	09:00:00	26.4	25.7
										2014-11-16	23:25:00.467	10.7	10.7	11	85	0	0				2015-11-27	22:25:00.000	15	15	15.3	95	0	0						2016-12-17	10:00:00	21.2	20.8	21.5	44	0	0					2017-11-28	10:00:00	26.3	26.2
										2014-11-17	00:25:00.472	10.3	10.2	10.7	86	0	0				2015-11-27	23:25:00.000	14.7	14.7	15	96	0	0						2016-12-17	11:00:00	20.8	20.8	21.5	47	0	0					2017-11-28	11:00:00	25.7	25.7
										2014-11-17	01:25:00.471	10.4	10.3	10.5	80	0	0				2015-11-28	00:25:00.000	14.2	14.1	14.7	96	0	0						2016-12-17	12:00:00	16.8	16.8	20.7	69	0	0					2017-11-28	12:00:00	20.1	20.1
										2014-11-17	02:25:00.470	10.8	10.2	10.8	74	0	0				2015-11-28	01:25:00.000	14	13.8	14.2	97	0	0						2016-12-17	17:00:00	10.3	10.2	11.2	97	0	0					2017-11-28	13:00:00	16.8	16.8
										2014-11-17	03:25:00.468	14.3	10.8	14.4		0	0				2015-11-28	02:25:00.000	15.9	14	15.9	98	0	0						2016-12-17	18:00:00	10	9.9	10.3	99	0	0					2017-11-28	14:00:00	15.5	15.5
										2014-11-17	04:25:00.467	17.9	14.5	17.9	49	0	0				2015-11-28	03:25:00.000	17.1	16	17.2	96	0	0						2016-12-18	04:00:00	14.2	11	14.2	75	0	0					2017-11-29	03:00:00	12.6	9.9
										2014-11-17	05:25:00.466	20.7	18	20.8	45	0	0				2015-11-28	04:25:00.000	17.8	17.2	17.9	93	0	0						2016-12-18	05:00:00	16.9	14.2	16.9	67	0	0					2017-11-29	04:00:00	20.3	12.7
										2014-11-17	06:25:00.472	23.4	20.8	23.5	40	0	0				2015-11-28	05:25:00.000	19	17.9	19.1	90	0	0						2016-12-18	06:00:00	19.2	17	19.4	53	0	0					2017-11-29	05:00:00	23.8	20.4
										2014-11-17	07:25:00.471	25.1	23.5	25.1	31	0	0				2015-11-28	06:25:00.000	20.7	19.1	20.7	83	0	0						2016-12-18	07:00:00	20.6	19.2	20.6	43	0	0					2017-11-29	06:00:00	25.8	23.8
										2014-11-17	08:25:00.470	25.9	25	25.9	28	0	0				2015-11-28	07:25:00.000	22.2	20.8	22.2	75	0	0						2016-12-18	08:00:00	21.5	20.5	21.5	42	0	0					2017-11-29	07:00:00	26.3	25.7
										2014-11-17	09:25:00.467	26.5	25.9	26.6	26	0	0				2015-11-28	08:25:00.000	22.7	22.2	22.7	72	0	0						2016-12-18	09:00:00	22.1	21.3	22.3	33	0	0					2017-11-29	08:00:00	26.9	25.8
										2014-11-17	10:25:00.466	26.5	26.2	26.6	26	0	0				2015-11-28	09:25:00.000	23.2	22.7	23.2	71	0	0						2016-12-18	10:00:00	22	21.9	22.3	37	0	0					2017-11-29	09:00:00	27.1	26.6
										2014-11-17	11:25:00.465	24.7	24.7	26.5	28	0	0				2015-11-28	10:25:00.000	22.8	22.7	23.3	71	0	0						2016-12-18	11:00:00	21.3	21.3	22.2	40	0	0					2017-11-29	10:00:00	26.5	26.5
										2014-11-17	12:25:00.472	20.2	20	24.7		0	0				2015-11-28	11:25:00.000	21.9	21.9	22.7	74	0	0						2016-12-18	12:00:00	17.4	17.4	21.3	60	0	0					2017-11-29	11:00:00	24	24
										2014-11-17	13:25:00.472	16.9	16.9	20	56	0	0				2015-11-28	12:25:00.000	19.9	19.8	21.8	81	0	0						2016-12-18	13:00:00	14	14	17.3	77	0	0					2017-11-29	12:00:00	19.7	19.7
										2014-11-17	14:25:00.470	15.1	15.1	16.8	66	0	0				2015-11-28	13:25:00.000	18.7	18.6	19.8	85	0	0						2016-12-19	04:00:00	13.9	10.6	14	81	0	0					2017-11-29	13:00:00	17.1	17.1
										2014-11-17	15:25:00.469	14.3	14.3	15.1	73	0	0				2015-11-28	14:25:00.000	17.9	17.9	18.6	89	0	0						2016-12-19	05:00:00	17.2	14	17.2	66	0	0					2017-11-29	14:00:00	15.7	15.7
										2014-11-17	16:25:00.469	13.6	13.5	14.3	76	0	0				2015-11-28	15:25:00.000	17.7	17.6	18	89	0	0						2016-12-19	06:00:00	19.7	17.2	19.7	50	0	0					2017-11-29	17:00:00	13.7	13.7
										2014-11-17	17:25:00.468	12.9	12.8	13.5	79	0	0				2015-11-28	16:25:00.000	17.4	17.4	17.7	90	0	0						2016-12-19	07:00:00	21	19.7	21.2	46	0	0					2017-11-30	03:00:00	12.4	10.1
										2014-11-17	18:25:00.472	12.5	12.5	13	79	0	0				2015-11-28	17:25:00.000	16.8	16.8	17.4	90	0	0						2016-12-19	08:00:00	22.4	21	22.6	41	0	0					2017-11-30	04:00:00	19.1	12.5
										2014-11-17	19:25:00.472	12.4	12.4	12.6	77	0	0				2015-11-28	18:25:00.000	16.2	16.2	16.8	91	0	0						2016-12-19	09:00:00	22.9	22	22.9	35	0	0					2017-11-30	05:00:00	22.1	19.3
										2014-11-17	20:25:00.471	12	12	12.4	77	0	0				2015-11-28	19:25:00.000	15.5	15.5	16.2	93	0	0						2016-12-19	10:00:00	22.8	22.8	23.3	36	0	0					2017-11-30	06:00:00	24.4	22.2
										2014-11-17	21:25:00.469	11.6	11.5	12	81	0	0				2015-11-28	20:25:00.000	15	14.9	15.5	93	0	0						2016-12-19	11:00:00	22	22	22.8	38	0	0					2017-11-30	07:00:00	25.4	24.1
										2014-11-17	22:25:00.468	11	11	11.6	83	0	0				2015-11-28	21:25:00.000	14.5	14.5	14.9	94	0	0						2016-12-19	12:00:00	18.9	18.9	21.9	52	0	0					2017-11-30	08:00:00	25.6	25.4
										2014-11-17	23:25:00.467	10.7	10.6	11	86	0	0				2015-11-28	22:25:00.000	14.1	14.1	14.5	95	0	0						2016-12-20	02:00:00	11.5	11.4	11.7	93	0	0					2017-11-30	09:00:00	25.7	25.5
										2014-11-18	00:25:00.472	10	10	10.7	87	0	0				2015-11-28	23:25:00.000	14	14	14.2	96	0	0						2016-12-20	04:00:00	15.6	13.6	15.6	75	0	0					2017-11-30	10:00:00	25.5	25.3
										2014-11-18	01:25:00.472	9.9	9.7	10	87	0	0				2015-11-29	00:25:00.000	13.3	13.3	14	96	0	0						2016-12-20	05:00:00	18.2	15.6	18.2	65	0	0					2017-11-30	11:00:00	24.1	24.1
										2014-11-18	02:25:00.470	9.7	9.6	9.9	87	0	0				2015-11-29	01:25:00.000	12.7	12.6	13.3	97	0	0						2016-12-20	06:00:00	20.3	18.1	20.3	56	0	0					2017-11-30	12:00:00	19.5	19.5
										2014-11-18	03:25:00.469	13.3	9.7	13.5		0	0				2015-11-29	02:25:00.000	12.7	12.4	12.8	97	0	0						2016-12-20	07:00:00	22	20	22	42	1	1					2017-11-30	13:00:00	16.5	16.5
										2014-11-18	04:25:00.467	17.9	13.7	18	48	0	0				2015-11-29	03:25:00.000	14.3	12.7	14.4	98	0	0						2016-12-20	08:00:00	23.5	22	23.7	36	1	0					2017-11-30	14:00:00	15	15
										2014-11-18	05:25:00.466	20.7	18.1	20.8	43	0	0				2015-11-29	04:25:00.000	16.5	14.4	16.5	96	0	0						2016-12-20	09:00:00	23.9	23.4	24.3	35	1	0					2017-11-30	15:00:00	13.9	13.9
										2014-11-18	06:25:00.472	23.5	20.8	23.5	35	0	0				2015-11-29	05:25:00.000	18.1	16.6	18.1	87	0	0						2016-12-20	10:00:00	23.9	23.8	24.4	34	1	0					2017-11-30	16:00:00	13.1	13.1
										2014-11-18	07:25:00.471	25.4	23.6	25.5	28	0	0				2015-11-29	06:25:00.000	20.5	18.2	20.6	77	0	0						2016-12-20	11:00:00	22.7	22.7	24.1	40	1	0
										2014-11-18	08:25:00.470	26	25.3	26.1	25	0	0				2015-11-29	07:25:00.000	22.5	20.7	22.6	68	0	0						2016-12-20	12:00:00	20.3	20.3	22.7	47	1	0					2017-12-01	03:00:00	12.5	9.2
										2014-11-18	09:25:00.467	26.3	25.9	26.5	22	0	0				2015-11-29	08:25:00.000	23.3	22.6	23.3	64	0	0						2016-12-20	13:00:00	18.9	18.9	20.3	52	1	0					2017-12-01	04:00:00	17.7	12.5
										2014-11-18	10:25:00.466	26.2	26.1	26.8	24	0	0				2015-11-29	09:25:00.000	23.4	23.1	23.4	60	0	0						2016-12-21	04:00:00	16	13.3	16	63	0	0					2017-12-01	05:00:00	21.8	17.8
										2014-11-18	11:25:00.465	23.7	23.7	26.3	34	0	0				2015-11-29	10:25:00.000	23.5	23.4	23.6	63	0	0						2016-12-21	05:00:00	19.2	16.1	19.2	49	0	0					2017-12-01	06:00:00	23.6	21.3
										2014-11-18	12:25:00.473	19.4	19.3	23.6		0	0				2015-11-29	11:25:00.000	22.8	22.8	23.6	69	0	0						2016-12-21	06:00:00	21.6	18.9	21.6	38	0	0					2017-12-01	07:00:00	24.1	23.3
										2014-11-18	13:25:00.471	16.6	16.5	19.3	65	0	0				2015-11-29	12:25:00.000	20.4	20.4	22.7	78	0	0						2016-12-21	07:00:00	22.9	21.5	23.2	33	0	0					2017-12-01	08:00:00	24.8	24
										2014-11-18	14:25:00.471	15	15	16.5	74	0	0				2015-11-29	13:25:00.000	18.7	18.7	20.3	84	0	0						2016-12-21	08:00:00	23.9	22.6	24	30	0	0					2017-12-01	09:00:00	24.8	24.4
										2014-11-18	15:25:00.469	13.9	13.8	15	80	0	0				2015-11-29	14:25:00.000	18	18	18.7	89	0	0						2016-12-21	09:00:00	24.4	23.7	24.9	29	0	0					2017-12-01	10:00:00	24.3	24.3
										2014-11-18	16:25:00.469	13.1	13.1	13.8	84	0	0				2015-11-29	15:25:00.000	17.5	17.5	18	91	0	0						2016-12-21	11:00:00	23.6	23.6	24.6	30	0	0					2017-12-01	11:00:00	23.2	23.2
										2014-11-18	17:25:00.469	12.7	12.7	13.1	87	0	0				2015-11-29	16:25:00.000	17	16.9	17.5	92	0	0						2016-12-21	12:00:00	20.3	20.3	23.6	41	0	0					2017-12-01	12:00:00	18.4	18.4
										2014-11-18	18:25:00.473	12.2	12.1	12.7	90	0	0				2015-11-29	17:25:00.000	16.6	16.6	16.9	93	0	0						2016-12-21	13:00:00	16.1	16.1	20.3	59	0	0					2017-12-01	13:00:00	15.7	15.7
										2014-11-18	19:25:00.471	11.9	11.8	12.3	91	0	0				2015-11-29	18:25:00.000	16.4	16.3	16.6	94	0	0						2016-12-22	04:00:00	15.4	11.2	15.4	62	0	0					2017-12-01	14:00:00	13.9	13.9
										2014-11-18	20:25:00.470	11.3	11.3	11.9	92	0	0				2015-11-29	19:25:00.000	16	16	16.4	95	0	0						2016-12-22	05:00:00	17.8	15.4	17.8	54	0	0					2017-12-01	15:00:00	13	13
										2014-11-18	21:25:00.469	11.1	11.1	11.4	91	0	0				2015-11-29	20:25:00.000	15.7	15.7	16	96	0	0						2016-12-22	06:00:00	20.4	17.7	20.5	46	0	0					2017-12-02	04:00:00	17.5	10.8
										2014-11-18	22:25:00.468	10.7	10.6	11.1	93	0	0				2015-11-29	21:25:00.000	15.5	15.4	15.7	96	0	0						2016-12-22	07:00:00	22.3	20.3	22.3	37	0	0					2017-12-02	05:00:00	21.6	17.7
										2014-11-18	23:55:00.473	10.2	10.2	10.7	93	0	0				2015-11-29	22:25:00.000	15.2	15.2	15.4	97	0	0						2016-12-22	08:00:00	23.1	22.1	23.4	33	0	0					2017-12-02	06:00:00	23.5	21.2
										2014-11-19	00:25:00.472	9.8	9.8	10.2	94	0	0				2015-11-29	23:25:00.000	15	14.9	15.2	97	0	0						2016-12-22	09:00:00	23.7	23.3	24	34	0	0					2017-12-02	07:00:00	23.9	23.3
										2014-11-19	01:25:00.471	9.3	9.3	9.8	94	0	0				2015-11-30	00:25:00.000	14.6	14.6	15	97	0	0						2016-12-22	10:00:00	23.7	23.5	24.1	36	0	0					2017-12-02	08:00:00	24.5	23.9
										2014-11-19	02:25:00.470	9.6	9.3	9.6	92	0	0				2015-11-30	01:25:00.000	14.4	14.3	14.5	97	0	0						2016-12-22	11:00:00	22.9	22.9	23.8	39	0	0					2017-12-02	09:00:00	24.8	24.3
										2014-11-19	03:25:00.470	12.3	9.7	12.4		0	0				2015-11-30	02:25:00.000	14.4	14.2	14.5	98	0	0						2016-12-22	12:00:00	19	19	22.9	54	0	0					2017-12-02	10:00:00	24	23.9
										2014-11-19	04:25:00.468	17.6	12.5	17.7	52	0	0				2015-11-30	03:25:00.000	15.7	14.5	15.7	99	0	0						2016-12-22	13:00:00	15.7	15.7	18.9	70	0	0					2017-12-02	11:00:00	23.2	23.2
										2014-11-19	05:25:00.466	20.9		21	44	0	0				2015-11-30	05:25:00.000	19.8	18.1	19.9	93	0	0						2016-12-22	16:00:00	11.9	11.8	13.1	95	0	0					2017-12-02	12:00:00	17.8	17.8
										2014-11-19	06:25:00.472	23.6	21	23.6	37	0	0				2015-11-30	06:25:00.000	22.4	20	22.5	83	0	0						2016-12-22	18:00:00	10.8	10.8	11.7	99	0	0					2017-12-02	13:00:00	15	15
										2014-11-19	07:25:00.471	26.4	23.7	26.4		0	0				2015-11-30	07:55:00.000	25	22.6	25		0	0						2016-12-23	04:00:00	14.3	10	14.3	96	0	0					2017-12-02	14:00:00	13.7	13.5
										2014-11-19	08:25:00.470	26.7	25.8	26.7	24	0	0				2015-11-30	08:25:00.000	26.3	25	26.4	65	0	0						2016-12-23	05:00:00	18.1	14.4	18.1	69	0	0					2017-12-03	03:00:00	11.6	8.9
										2014-11-19	09:25:00.467	26.9	26.7	27.2	24	0	0				2015-11-30	09:25:00.000	26.7	26.2	26.8	64	0	0						2016-12-23	06:00:00	20.8	18.3	20.8	58	0	0					2017-12-03	04:00:00	18.2	11.7
										2014-11-19	10:25:00.466	26.5	26.5	27	26	0	0				2015-11-30	10:25:00.000	26.2	26.2	26.7	67	0	0						2016-12-23	07:00:00	22	20.6	22.1	51	0	0					2017-12-03	05:00:00	20.9	18.1
										2014-11-19	11:25:00.464	24	23.9	26.7	36	0	0				2015-11-30	11:25:00.000	24.4	24.3	26.1	72	0	0						2016-12-23	08:00:00	23.4	22	23.5	43	0	0					2017-12-03	06:00:00	21.7	20.7
										2014-11-19	12:25:00.472	19.6	19.5	23.8		0	0				2015-11-30	12:25:00.000	21.9	21.9	24.3	79	0	0						2016-12-23	09:00:00	23.9	23.5	24.5	37	0	0					2017-12-03	07:00:00	23	21.6
										2014-11-19	13:25:00.472	16.7	16.7	19.4	68	0	0				2015-11-30	13:25:00.000	20.4	20.4	21.9	85	0	0						2016-12-23	10:00:00	23.7	23.7	24.5	37	0	0					2017-12-03	08:00:00	23.1	22.7
										2014-11-19	14:25:00.470	15.5	15.5	16.7	73	0	0				2015-11-30	14:25:00.000	19.4	19.4	20.4	89	0	0						2016-12-23	11:00:00	22.5	22.5	23.8	43	0	0					2017-12-03	09:00:00	22.2	22
										2014-11-19	15:25:00.469	14.5	14.5	15.5	77	0	0				2015-11-30	15:55:00.000	18.6	18.6	19.4	91	0	0						2016-12-23	12:00:00	18	18	22.6	65	0	0					2017-12-03	10:00:00	22.1	22.1
										2014-11-19	16:25:00.469	13.9	13.8	14.4	82	0	0				2015-11-30	16:25:00.000	17.7	17.6	18.6	92	0	0						2016-12-23	13:00:00	15.4	15.4	17.9	85	0	0					2017-12-03	11:00:00	21	21
										2014-11-19	17:25:00.468	13.1	13.1	13.9	84	0	0				2015-11-30	17:25:00.000	16.8	16.8	17.6	92	0	0						2016-12-23	17:00:00	11.4	11.4	12.3	99	0	0					2017-12-03	12:00:00	17.4	17.4
										2014-11-19	18:25:00.472	12.9	12.7	13.1	81	0	0				2015-11-30	18:25:00.000	16.2	16.2	16.8	94	0	0						2016-12-24	04:00:00	14.3	9.2	14.3	99	0	0					2017-12-03	13:00:00	14.6	14.5
										2014-11-19	19:25:00.471	12.1	12.1	12.9	85	0	0				2015-11-30	19:25:00.000	15.7	15.7	16.2	94	0	0						2016-12-24	05:00:00	17.9	14.4	17.9	79	0	0					2017-12-03	14:00:00	13.1	13.1
										2014-11-19	20:25:00.470	11.9	11.8	12.2	89	0	0				2015-11-30	20:25:00.000	15.4	15.4	15.7	95	0	0						2016-12-24	06:00:00	20.4	17.9	20.4	65	0	0					2017-12-04	03:00:00	10.9	9.1
										2014-11-19	21:25:00.469	11.5	11.5	11.9	91	0	0				2015-11-30	21:25:00.000	15.2	15.2	15.5	96	0	0						2016-12-24	07:00:00	22.5	20.4	22.5	58	0	0					2017-12-04	04:00:00	16.9	11
										2014-11-19	22:25:00.467	10.9	10.8	11.6	93	0	0				2015-11-30	22:25:00.000	14.9	14.9	15.2	96	0	0						2016-12-24	08:00:00	22.9	22.4	23.3	52	0	0					2017-12-04	05:00:00	19.9	16.9
										2014-11-19	23:25:00.467	10.8	10.7	10.9	88	0	0				2015-11-30	23:25:00.000	14.7	14.6	14.9	97	0	0						2016-12-24	09:00:00	23.3	22.8	23.9	54	0	0					2017-12-04	06:00:00	21.4	19.9
										2014-11-20	00:25:00.473	10.7	10.6	10.9	87	0	0																	2016-12-24	10:00:00	22.6	22.5	23.4	56	0	0					2017-12-04	07:00:00	22.4	21.2
										2014-11-20	01:25:00.471	10.9	10.5	10.9	79	0	0																	2016-12-24	11:00:00	21.2	21.2	22.7	62	0	0					2017-12-04	08:00:00	22.2	22.1
										2014-11-20	02:25:00.470	10.5	10.3	10.9	80	0	0				DATE	TIME	AT (°C)	ATMIN (°C)	ATMAX (°C)	RH (%)	DAYRAIN (mm)	HRRAIN (mm)						2016-12-24	12:00:00	19	19	21.3	77	0	0					2017-12-04	09:00:00	22.7	22.1
										2014-11-20	03:25:00.468	13.7	10.5	13.8		0	0				2015-12-01	00:25:00.000												2016-12-24	13:00:00	17.5	17.5	19	87	0	0					2017-12-04	10:00:00	22.1	22.1
										2014-11-20	04:25:00.467	17.6	13.9	17.7	53	0	0				2015-12-01	01:25:00.000	14.3	14.2	14.4	97	0	0						2016-12-24	21:00:00	14.7	14.7	15	93	0	0					2017-12-04	11:00:00	20.2	20.1
										2014-11-20	05:25:00.466	20.9	17.8	21	46	0	0				2015-12-01	02:25:00.000	14.5	14.1	14.6	98	0	0						2016-12-25	04:00:00	15.2	13.8	15.2	93	0	0					2017-12-04	12:00:00	18.1	18.1
										2014-11-20	06:25:00.473	23.4	21.1	23.5	39	0	0				2015-12-01	03:25:00.000	16.1	14.6	16.1	99	0	0						2016-12-25	05:00:00	13.1	13	15.4	99	0	0					2017-12-04	13:00:00	16.7	16.7
										2014-11-20	07:25:00.472	25.1	23.6	25.2	34	0	0				2015-12-01	04:25:00.000	18.2	16.2	18.3	93	0	0						2016-12-25	06:00:00	13.9	13.1	13.9	99	0	0					2017-12-04	14:00:00	15.8	15.8
										2014-11-20	08:25:00.470	26.4	25.2	26.5	31	0	0				2015-12-01	06:25:00.000	22.9	21	23	71	0	0						2016-12-25	07:00:00	14.8	13.9	14.8	99	0	0					2017-12-04	15:00:00	15.3	15.3
										2014-11-20	09:25:00.467	26.4	26.1	26.5	29	0	0				2015-12-01	07:25:00.000	25	23	25		0	0						2016-12-25	08:00:00	15.1	14.7	15.1	99	0	0					2017-12-04	16:00:00	15.4	15.1
										2014-11-20	10:25:00.467	26.6	26.3	26.7	30	0	0				2015-12-01	08:25:00.000	25.6	24.9	25.7	48	0	0						2016-12-25	10:00:00	15.4	15.3	15.5	95	0	0					2017-12-04	17:00:00	15	15
										2014-11-20	11:25:00.465	23.8	23.8	26.7	40	0	0				2015-12-01	09:25:00.000	24.8	24.8	25.8	45	0	0						2016-12-25	11:00:00	15.3	15.3	15.5	97	0	0					2017-12-04	23:00:00	14.4	14.4
										2014-11-20	12:25:00.473	19.8	19.6	23.7		0	0				2015-12-01	10:25:00.000	23.5	23.2	24.8		0	0						2016-12-25	12:00:00	15	15	15.3	97	0	0					2017-12-05	01:00:00	14	14
										2014-11-20	13:25:00.472	16.8	16.7	19.6	70	0	0				2015-12-01	11:25:00.000	22.4	22.4	23.8	61	0	0						2016-12-25	13:00:00	14.8	14.8	15	95	0	0					2017-12-05	03:00:00	15.5	14.1
										2014-11-20	14:25:00.471	15.5	15.5	16.7	74	0	0				2015-12-01	12:25:00.000	20.4	20.4	22.3	70	0	0						2016-12-26	02:00:00	10.1	10	10.7	99	0	0					2017-12-05	04:00:00	17.9	15.5
										2014-11-20	15:25:00.470	14.7	14.6	15.5	82	0	0				2015-12-01	13:25:00.000	19	19	20.4	79	0	0						2016-12-26	04:00:00	12.5	11	12.5	99	0	0					2017-12-05	05:00:00	20.2	17.9
										2014-11-20	16:25:00.469	14.1	14.1	14.8	83	0	0				2015-12-01	14:25:00.000	18.4	18.4	19	83	0	0						2016-12-26	05:00:00	17.1	12.6	17.1	75	0	0					2017-12-05	06:00:00	22.6	20.2
										2014-11-20	17:25:00.468	13.4	13.4	14.1	82	0	0				2015-12-01	15:25:00.000	17.8	17.8	18.4	85	0	0						2016-12-26	06:00:00	19.1	17.2	19.1	62	0	0					2017-12-05	07:00:00	22.8	22.2
										2014-11-20	18:25:00.473	13.2	13.1	13.4	82	0	0				2015-12-01	16:25:00.000	17.1	17.1	17.8	88	0	0						2016-12-26	07:00:00	20.4	19	20.5	54	0	0					2017-12-05	08:00:00	22.8	22.7
										2014-11-20	19:25:00.471	12.8	12.7	13.2	84	0	0				2015-12-01	17:25:00.000	16.7	16.6	17.2	90	0	0						2016-12-26	08:00:00	21.5	20.5	22.1	49	0	0					2017-12-05	09:00:00	22.8	22.8
										2014-11-20	20:25:00.471	12.7	12.7	12.9	86	0	0				2015-12-01	18:55:00.000	16.3	16.2	16.7	92	0	0						2016-12-26	09:00:00	22.5	21.4	22.8	46	0	0					2017-12-05	10:00:00	22.2	22.2
										2014-11-20	21:25:00.470	12.5	12.4	12.8	86	0	0				2015-12-01	19:25:00.000	15.9	15.9	16.3	93	0	0						2016-12-26	10:00:00	22.1	22	22.6	43	0	0					2017-12-05	11:00:00	21	21
										2014-11-20	22:25:00.469	11.8	11.8	12.5	86	0	0				2015-12-01	20:25:00.000	15.4	15.4	15.9	94	0	0						2016-12-26	11:00:00	21.2	21.2	22.1	48	0	0					2017-12-05	12:00:00	19.2	19.2
										2014-11-20	23:25:00.468	11.2	11.1	11.8	89	0	0				2015-12-01	21:25:00.000	15	14.9	15.5	94	0	0						2016-12-26	12:00:00	18.7	18.7	21.2	62	0	0					2017-12-05	13:00:00	17.7	17.7
										2014-11-21	00:25:00.471	10.7	10.6	11.2	92	0	0				2015-12-01	22:25:00.000	14.2	14.2	15	95	0	0						2016-12-26	13:00:00	15.8	15.8	18.6	77	0	0					2017-12-05	14:00:00	17	17
										2014-11-21	01:25:00.471	10.2	10.2	10.7	91	0	0				2015-12-01	23:25:00.000	13.8	13.7	14.2	95	0	0						2016-12-26	18:00:00	13	12.5	13.1	99	0	0					2017-12-05	15:00:00	16.3	16.2
										2014-11-21	02:25:00.469	10.3	10	10.3	92	0	0				2015-12-02	00:25:00.000	13.9	13.7	13.9	95	0	0						2016-12-26	22:00:00	11.6	11.5	11.9	99	0	0					2017-12-05	16:00:00	16.3	16.3
										2014-11-21	03:25:00.468	13.1	10.3	13.3		0	0				2015-12-02	01:25:00.000	13.4	13.4	13.8	95	0	0						2016-12-26	23:00:00	10.8	10.8	11.5	99	0	0					2017-12-05	17:00:00	16.2	16.2
										2014-11-21	04:25:00.467	17.7	13.3	17.8	54	0	0				2015-12-02	02:25:00.000	13.4	13.3	13.5	96	0	0						2016-12-27	04:00:00	13.7	10.6	13.7	89	0	0					2017-12-06	03:00:00	14.2	12.9
										2014-11-21	05:25:00.465	21.2	17.8	21.3	44	0	0				2015-12-02	03:25:00.000	14.6	13.5	14.7	96	0	0						2016-12-27	05:00:00	17	13.8	17	69	0	0					2017-12-06	04:00:00	17.5	14.3
										2014-11-21	06:25:00.472	23.5	21.3	23.6	37	0	0				2015-12-02	04:25:00.000	17	14.7	17.1	89	0	0						2016-12-27	07:00:00	21.1	19.7	21.2	42	0	0					2017-12-06	05:00:00	20	17.7
										2014-11-21	07:25:00.471	25.2	23.6	25.3	31	0	0				2015-12-02	05:25:00.000	20.5	17.3	20.6		0	0						2016-12-27	08:00:00	22.1	21	22.5	31	0	0					2017-12-06	06:00:00	21	20
										2014-11-21	08:25:00.469	25.6	25	25.9	31	0	0				2015-12-02	06:25:00.000	22.6	20.7	22.7	51	0	0						2016-12-27	09:00:00	22.9	21.9	23	28	0	0					2017-12-06	07:00:00	22.4	20.9
										2014-11-21	09:25:00.468	25.8	25.4	25.8	31	0	0				2015-12-02	07:25:00.000	23.7	22.7	23.8	45	0	0						2016-12-27	10:00:00	22.7	22.5	23.1	29	0	0					2017-12-06	08:00:00	23.3	22.3
										2014-11-21	10:25:00.466	25.9	25.7	26.3	31	0	0				2015-12-02	08:25:00.000	24.2	23.6	24.2	44	0	0						2016-12-27	11:00:00	22.2	22.2	23	28	0	0					2017-12-06	09:00:00	23.8	23.3
										2014-11-21	11:25:00.465	23.4	23.2	25.8	40	0	0				2015-12-02	09:25:00.000	24.2	24	24.4	45	0	0						2016-12-27	12:00:00	18.2	18.2	22.2	42	0	0					2017-12-06	10:00:00	23.3	23
										2014-11-21	12:25:00.472	19.1	19	23.2		0	0				2015-12-02	10:25:00.000	23.9	23.8	24.2	45	0	0						2016-12-27	13:00:00	14.7	14.6	18.1	60	0	0					2017-12-06	11:00:00	22	22
										2014-11-21	13:55:00.472	16.2	16.2	18.9	70	0	0				2015-12-02	11:25:00.000	22	21.9	23.9	54	0	0						2016-12-28	04:00:00	17.4	11.7	17.4	63	0	0					2017-12-06	12:00:00	21	21
										2014-11-21	14:25:00.471	14.8	14.8	16.2	78	0	0				2015-12-02	12:25:00.000	19.6	19.5	21.9	63	0	0						2016-12-28	05:00:00	19.5	17.7	19.5	54	0	0					2017-12-06	13:00:00	19.3	19.3
										2014-11-21	15:25:00.470	14	14	14.7	85	0	0				2015-12-02	13:25:00.000	17.5	17.4	19.5	73	0	0						2016-12-28	06:00:00	21.2	19.4	21.9	42	0	0					2017-12-06	14:00:00	17.7	17.7
										2014-11-21	16:25:00.468	13.3	13.3	14	88	0	0				2015-12-02	14:25:00.000	16.4	16.4	17.4	79	0	0						2016-12-28	07:00:00	23	21.2	23	32	0	0					2017-12-06	15:00:00	18	17.2
										2014-11-21	17:25:00.468	12.5	12.5	13.3	90	0	0				2015-12-02	15:25:00.000	15.3	15.3	16.4	81	0	0						2016-12-28	08:00:00	24.1	22.8	24.1	24	0	0					2017-12-06	19:00:00	14.7	14.7
										2014-11-21	18:25:00.473	12	12	12.5	91	0	0				2015-12-02	16:25:00.000	15.1	15	15.3	80	0	0						2016-12-28	09:00:00	23.3	23.3	24.5	28	0	0					2017-12-07	01:00:00	15	15
										2014-11-21	19:25:00.473	11.9	11.7	12	92	0	0				2015-12-02	17:25:00.000	14.6	14.6	15.1	80	0	0						2016-12-28	10:00:00	23.8	23	24	26	0	0					2017-12-07	03:00:00	16.2	15.1
										2014-11-21	20:25:00.471	11.4	11.4	11.9	92	0	0				2015-12-02	18:25:00.000	14	14	14.6	83	0	0						2016-12-28	11:00:00	23.6	23.5	23.9	27	0	0					2017-12-07	04:00:00	18	16.3
										2014-11-21	21:25:00.470	10.8	10.7	11.4	93	0	0				2015-12-02	19:25:00.000	13.6	13.5	14	86	0	0						2016-12-28	12:00:00	18.8	18.8	23.5	43	0	0					2017-12-07	05:00:00	20.6	18.2
										2014-11-21	22:25:00.468	10.5	10.5	10.7	91	0	0				2015-12-02	20:25:00.000	13.2	13.2	13.6	87	0	0						2016-12-28	17:00:00	11.5	11.3	12	98	0	0					2017-12-07	06:00:00	21.6	20.6
										2014-11-21	23:25:00.467	10.2	10.2	10.5	90	0	0				2015-12-02	21:25:00.000	12.6	12.6	13.2	89	0	0						2016-12-28	18:00:00	10.9	10.8	11.5	99	0	0					2017-12-07	07:00:00	23	21.6
										2014-11-22	00:25:00.473	9.8	9.7	10.2	89	0	0				2015-12-02	22:25:00.000	12.2	12.1	12.6	90	0	0						2016-12-28	21:00:00	9.4	9.4	10.1	99	0	0					2017-12-07	08:00:00	23.7	23.1
										2014-11-22	01:25:00.471	9.6	9.5	9.8	88	0	0				2015-12-02	23:25:00.000	11.7	11.7	12.2	91	0	0						2016-12-29	04:00:00	15.5	12.7	15.5	84	0	0					2017-12-07	09:00:00	23.7	23.4
										2014-11-22	02:55:00.470	9.6	9.3	9.7	90	0	0				2015-12-03	00:25:00.000	11.5	11.5	11.7	92	0	0						2016-12-29	05:00:00	16.3	15.3	16.3	80	0	0					2017-12-07	10:00:00	23.6	23.3
										2014-11-22	03:25:00.469	12.1	9.7	12.2	82	0	0				2015-12-03	01:25:00.000	11.3	11.2	11.5	93	0	0						2016-12-29	06:00:00	17.9	16.2	18	74	0	0					2017-12-07	11:00:00	22.4	22.4
										2014-11-22	04:25:00.468	17.7	12.2	17.8		0	0				2015-12-03	02:25:00.000	11.1	11	11.2	94	0	0						2016-12-29	07:00:00	18.8	17.7	19	71	0	0					2017-12-07	12:00:00	19.7	19.7
										2014-11-22	05:25:00.466	20.7		20.8	44	0	0				2015-12-03	03:25:00.000	13	11.2	13	94	0	0						2016-12-29	08:00:00	20.1	18.8	20.1	66	0	0					2017-12-07	13:00:00	17.8	17.7
										2014-11-22	06:25:00.472	22.8	20.8	22.9	40	0	0				2015-12-03	04:25:00.000	16	13.1	16.1	86	0	0						2016-12-29	09:00:00	20.8	19.8	21	59	0	0					2017-12-07	14:00:00	16.4	16.4
										2014-11-22	07:25:00.470	25	23	25	32	0	0				2015-12-03	05:25:00.000	18.7	16.1	18.8		0	0						2016-12-29	10:00:00	19.8	19.8	21.3	67	0	0					2017-12-07	15:00:00	14.3	14.3
										2014-11-22	08:25:00.469	25.9	25	26	30	0	0				2015-12-03	06:25:00.000	20.6	18.8	20.7	63	0	0						2016-12-29	11:00:00	18.3	18.3	19.9	78	0	0					2017-12-07	16:00:00	14.3	14.2
										2014-11-22	09:25:00.467	26.2	26	26.4	30	0	0				2015-12-03	07:25:00.000	22	20.7	22.1	60	0	0						2016-12-29	12:00:00	16.3	16.3	18.3	90	0	0					2017-12-07	18:00:00	13.8	13.1
										2014-11-22	10:25:00.466	26.2	26.1	26.5	29	0	0				2015-12-03	08:25:00.000	23.1	22.1	23.1	55	0	0						2016-12-29	13:00:00	15	15	16.3	98	0	0					2017-12-08	03:00:00	13.8	11.8
										2014-11-22	11:25:00.464	23.6	23.5	26.5		0	0				2015-12-03	09:25:00.000	23.9	23.1	23.9	53	0	0						2016-12-30	02:00:00	11.1	8.8	11.1	99	0	0					2017-12-08	04:00:00	17.1	13.9
										2014-11-22	12:25:00.472	19.4	19.3	23.4	59	0	0				2015-12-03	10:25:00.000	23.6	23.6	24	52	0	0						2016-12-30	04:00:00	11.6	11.3	11.8	99	0	0					2017-12-08	05:00:00	19.6	17.2
										2014-11-22	13:25:00.472	16.6	16.6	19.3		0	0				2015-12-03	11:25:00.000	22.3	22.3	23.6	57	0	0						2016-12-30	05:00:00	12.4	11.7	12.4	99	0	0					2017-12-08	06:00:00	21	19.5
										2014-11-22	14:25:00.471	15.2	15.2	16.6	77	0	0				2015-12-03	12:25:00.000	20	19.9	22.3	64	0	0						2016-12-30	06:00:00	13.9	12.3	14	94	0	0					2017-12-08	07:00:00	22.4	21
										2014-11-22	15:25:00.469	14.4	14.4	15.1	80	0	0				2015-12-03	13:25:00.000	17.6	17.6	19.9	73	0	0						2016-12-30	07:00:00	15.2	14	15.5	85	0	0					2017-12-08	08:00:00	23.4	22.3
										2014-11-22	16:25:00.469	14.4	14.1	14.5	77	0	0				2015-12-03	14:25:00.000	16.5	16.5	17.6	78	0	0						2016-12-30	08:00:00	17.1	14.9	17.2	76	0	0					2017-12-08	09:00:00	23.6	23.2
										2014-11-22	17:25:00.467	13.7	13.6	14.4	80	0	0				2015-12-03	15:25:00.000	15.7	15.7	16.5	81	0	0						2016-12-30	09:00:00	17.3	16.6	17.9	73	0	0					2017-12-08	10:00:00	23.7	23.6
										2014-11-22	18:25:00.473	13.2	13.2	13.8	85	0	0				2015-12-03	16:25:00.000	15.4	15.3	15.7	84	0	0						2016-12-30	10:00:00	17.7	17.1	18	70	0	0					2017-12-08	11:00:00	22.9	22.9
										2014-11-22	19:25:00.471	12.4	12.4	13.2	89	0	0				2015-12-03	17:25:00.000	14.8	14.8	15.4	87	0	0						2016-12-30	11:00:00	17.3	17.3	17.9	74	0	0					2017-12-08	12:00:00	20.3	20.3
										2014-11-22	20:25:00.470	11.7	11.7	12.4	92	0	0				2015-12-03	18:25:00.000	14.5	14.5	14.8	88	0	0						2016-12-30	12:00:00	15.5	15.5	17.3	86	0	0					2017-12-08	13:00:00	16.9	16.9
										2014-11-22	21:25:00.469	11.3	11.2	11.7	93	0	0				2015-12-03	20:25:00.000	13.3	13.3	13.8	91	0	0						2016-12-30	13:00:00	14.6	14.6	15.5	94	0	0					2017-12-08	14:00:00	15.6	15.6
										2014-11-22	22:25:00.468	10.7	10.7	11.3	92	0	0				2015-12-03	21:25:00.000	12.8	12.8	13.3	92	0	0						2016-12-30	20:00:00	11	10.6	11.3	99	0	0					2017-12-09	03:00:00	12.6	9
										2014-11-22	23:25:00.467	10.7	10.5	10.7	94	0	0				2015-12-03	22:25:00.000	12.4	12.4	12.8	93	0	0						2016-12-31	04:00:00	12.4	11.1	12.5	99	0	0					2017-12-09	04:00:00	17.4	12.7
										2014-11-23	00:25:00.473	10.5	10.4	10.8	94	0	0				2015-12-03	23:25:00.000	12	12	12.4	94	0	0						2016-12-31	05:00:00	13	12	13.1	99	0	0					2017-12-09	05:00:00	20.4	17.4
										2014-11-23	01:25:00.471	10.4	10.1	10.4	95	0	0				2015-12-04	00:25:00.000	12	12	12.1	94	0	0						2016-12-31	06:00:00	16	13	16.1	87	0	0					2017-12-09	06:00:00	21.6	20.2
										2014-11-23	02:25:00.471	10.2	10.1	10.4	96	0	0				2015-12-04	01:25:00.000	11.8	11.8	12	94	0	0						2016-12-31	08:00:00	17.1	16.3	17.6	79	0	0					2017-12-09	07:00:00	23.4	21.8
										2014-11-23	03:25:00.470	12	10.2	12.1	92	0	0				2015-12-04	02:25:00.000	12	11.9	12.1	94	0	0						2016-12-31	09:00:00	19	16.9	19.3	71	0	0					2017-12-09	08:00:00	24.8	23.2
										2014-11-23	04:25:00.468	17	12.2	17.1		0	0				2015-12-04	03:25:00.000	13.3	12	13.4	91	0	0						2016-12-31	10:00:00	19.3	19.1	19.7	71	0	0					2017-12-09	09:00:00	24.7	24.5
										2014-11-23	05:25:00.467	21.2		21.3	51	0	0				2015-12-04	04:25:00.000	16	13.4	16.1	82	0	0						2016-12-31	11:00:00	18.1	18.1	19.2	78	0	0					2017-12-09	10:00:00	24.6	24.6
										2014-11-23	06:25:00.473	23.4	21.3	23.4		0	0				2015-12-04	05:25:00.000	19.4	16.1	19.4		0	0						2016-12-31	12:00:00	16.5	16.5	18.1	89	0	0					2017-12-09	11:00:00	24.1	24.1
										2014-11-23	07:25:00.471	25.4	23.4	25.5	34	0	0				2015-12-04	06:25:00.000	21.9	19.5	22	57	0	0						2016-12-31	13:00:00	15	15	16.5	99	0	0					2017-12-09	12:00:00	18.4	18.4
										2014-11-23	08:25:00.470	26.2	25.3	26.3	26	0	0				2015-12-04	07:25:00.000	24	22	24.2		0	0																		2017-12-09	13:00:00	15.7	15.7
										2014-11-23	09:25:00.468	27	26.3	27.1	24	0	0				2015-12-04	08:25:00.000	24.6	23.7	24.7	43	0	0						2017-01-01	04:00:00	14.5	10.5	14.5	99	0	0					2017-12-09	14:00:00	14.1	14.1
										2014-11-23	10:25:00.466	26.2	26.2	27.1	23	0	0				2015-12-04	09:25:00.000	25.9	24.7	26	37	0	0						2017-01-01	05:00:00	17.5	14.6	17.9	90	0	0					2017-12-09	15:00:00	13.1	13.1
										2014-11-23	11:25:00.465	24.5	24.4	26.3	26	0	0				2015-12-04	10:25:00.000	25.9	25.7	26.1	35	0	0						2017-01-01	06:00:00	19.9	17.4	19.9	78	0	0					2017-12-10	03:00:00	10.5	8.1
										2014-11-23	12:25:00.473	19.4		24.4		0	0				2015-12-04	11:25:00.000	23.8	23.8	26	39	0	0						2017-01-01	07:00:00	21.4	19.7	21.7	66	0	0					2017-12-10	04:00:00	18.1	10.5
										2014-11-23	13:25:00.472	16	15.9	19.2	59	0	0				2015-12-04	12:25:00.000	19.6	19.4	23.7		0	0						2017-01-01	08:00:00	21.8	21.2	22.1	64	0	0					2017-12-10	05:00:00	21.3	18.2
										2014-11-23	14:25:00.471	14.3	14.3	15.9	65	0	0				2015-12-04	13:25:00.000	16.8	16.8	19.4	69	0	0						2017-01-01	09:00:00	22.4	21.9	22.8	59	0	0					2017-12-10	06:00:00	23.1	21
										2014-11-23	15:25:00.470	13.5	13.5	14.3	68	0	0				2015-12-04	14:25:00.000	15.2	15.2	16.8	76	0	0						2017-01-01	10:00:00	22.3	22	22.6	59	0	0					2017-12-10	07:00:00	24.4	23.1
										2014-11-23	16:25:00.469	12.9	12.8	13.5	72	0	0				2015-12-04	15:25:00.000	14.5	14.5	15.2	82	0	0						2017-01-01	11:00:00	21.4	21.4	22.3	64	0	0					2017-12-10	08:00:00	24.9	24.3
										2014-11-23	17:25:00.467	12.3	12.3	12.8	70	0	0				2015-12-04	16:25:00.000	14	13.9	14.5	85	0	0						2017-01-01	13:00:00	15.8	15.8	18.5	94	0	0					2017-12-10	09:00:00	24.9	24.6
										2014-11-23	18:25:00.472	12.4	12.2	12.4	69	0	0				2015-12-04	17:25:00.000	13.3	13.3	13.9	88	0	0						2017-01-05	04:00:00	16.5	12.1	16.5	98	0	0					2017-12-10	10:00:00	24.2	24.2
										2014-11-23	19:25:00.472	11.6	11.6	12.4	74	0	0				2015-12-04	18:25:00.000	12.8	12.7	13.4	90	0	0						2017-01-05	05:00:00	20.5	16.6	20.5	67	0	0					2017-12-10	11:00:00	22.9	22.9
										2014-11-23	20:25:00.470	11	11	11.6	78	0	0				2015-12-04	19:25:00.000	12.5	12.4	12.8	91	0	0						2017-01-05	06:00:00	22.4	20.5	22.4	52	0	0					2017-12-10	12:00:00	18.2	18.2
										2014-11-23	21:25:00.469	10.5	10.5	11	83	0	0				2015-12-04	20:25:00.000	12.1	11.9	12.5	93	0	0						2017-01-05	07:00:00	23.6	22.3	23.6	51	0	0					2017-12-10	13:00:00	15.8	15.8
										2014-11-23	22:25:00.469	10.1	9.9	10.5	85	0	0				2015-12-04	21:25:00.000	11.6	11.5	12.1	94	0	0						2017-01-05	08:00:00	24.1	23.3	24.4	45	0	0					2017-12-10	14:00:00	14.4	14.4
										2014-11-23	23:25:00.467	9.9	9.9	10.1	83	0	0				2015-12-04	22:25:00.000	11.3	11.3	11.6	95	0	0						2017-01-05	09:00:00	24.5	24	25	40	0	0					2017-12-10	15:00:00	13.5	13.4
										2014-11-24	00:25:00.473	9.7	9.5	9.9	83	0	0				2015-12-04	23:25:00.000	11.1	11	11.4	95	0	0						2017-01-05	10:00:00	24.9	24.4	25.4	39	0	0					2017-12-10	16:00:00	12.5	12.5
										2014-11-24	01:25:00.471	9.4	9.3	9.7	84	0	0				2015-12-05	00:25:00.000	10.7	10.7	11	96	0	0						2017-01-05	11:00:00	24.2	24.2	25	42	0	0					2017-12-11	03:00:00	11.6	8.9
										2014-11-24	02:25:00.471	9.3	9	9.4	85	0	0				2015-12-05	01:25:00.000	10.5	10.5	10.8	96	0	0						2017-01-05	12:00:00	20.5	20.5	24.4	60	0	0					2017-12-11	04:00:00	17.5	11.6
										2014-11-24	03:25:00.469	12.9	9.4	13.1		0	0				2015-12-05	02:25:00.000	10.6	10.5	10.6	97	0	0						2017-01-05	13:00:00	17.9	17.9	20.4	77	0	0					2017-12-11	05:00:00	21	17.7
										2014-11-24	04:25:00.468	16.1	13.2	16.2	58	0	0				2015-12-05	03:25:00.000	12.1	10.7	12.1	98	0	0						2017-01-05	14:00:00	16.1	16.1	18	93	0	0					2017-12-11	06:00:00	21.7	21
										2014-11-24	05:25:00.467	18.5	16.2	18.6	52	0	0				2015-12-05	04:25:00.000	15.1	12.2	15.1	93	0	0						2017-01-05	15:00:00	15.2	15.2	16.1	98	0	0					2017-12-11	07:00:00	22.2	21.3
										2014-11-24	06:25:00.472	21.4	18.6	21.6	44	0	0				2015-12-05	05:25:00.000	18.6	15.2	18.7		0	0						2017-01-05	16:00:00	14.5	14.5	15.2	99	0	0					2017-12-11	08:00:00	23.2	22.1
										2014-11-24	07:25:00.470	23.2	21.6	23.3	37	0	0				2015-12-05	06:25:00.000	22.1	18.8	22.2	56	0	0						2017-01-06	00:00:00	14.1	14.1	14.4	99	0	0					2017-12-11	09:00:00	23.5	22.5
										2014-11-24	08:25:00.470	24	23.2	24.1	38	0	0				2015-12-05	07:25:00.000	25.1	22.2	25.2	46	0	0						2017-01-06	01:00:00	13.9	13.9	14.2	99	0	0					2017-12-11	10:00:00	22.8	22.6
										2014-11-24	09:25:00.468	24.7	23.9	24.7	30	0	0				2015-12-05	08:25:00.000	26.3	24.9	26.4	39	0	0						2017-01-06	02:00:00	13.7	13.5	14	99	0	0					2017-12-11	11:00:00	21.5	21.5
										2014-11-24	10:25:00.466	24.8	24.8	25.2	27	0	0				2015-12-05	09:25:00.000	26.5	26.2	26.5	35	0	0						2017-01-06	03:00:00	15	13.7	15	99	0	0					2017-12-11	12:00:00	20.2	20.2
										2014-11-24	11:25:00.465	23	23	24.7	32	0	0				2015-12-05	10:25:00.000	26	25.9	26.6	36	0	0						2017-01-06	05:00:00	19.9	17.3	20.1	70	0	0					2017-12-11	13:00:00	18.5	18.5
										2014-11-24	12:25:00.473	18.9	18.8	23		0	0				2015-12-05	11:25:00.000	23.6	23.5	25.9	46	0	0						2017-01-06	06:00:00	21.2	19.8	21.6	68	0	0					2017-12-11	14:00:00	16.3	16.2
										2014-11-24	13:25:00.472	15.8	15.8	18.7	58	0	0				2015-12-05	12:25:00.000	19.7	19.6	23.5		0	0						2017-01-06	07:00:00	22.6	20.9	22.8	57	0	0					2017-12-11	15:00:00	15.9	15.8
										2014-11-24	14:25:00.471	14.2	14.2	15.8	67	0	0				2015-12-05	13:25:00.000	17.2	17.1	19.5	72	0	0						2017-01-06	08:00:00	23.4	22.2	23.6	52	0	0					2017-12-11	16:00:00	15.6	15.4
										2014-11-24	15:25:00.470	13.5	13.5	14.2	70	0	0				2015-12-05	14:25:00.000	15.9	15.8	17.1	80	0	0						2017-01-06	09:00:00	23.4	23.3	23.8	54	0	0					2017-12-11	19:00:00	14.2	14.2
										2014-11-24	16:25:00.469	12.8	12.7	13.5	72	0	0				2015-12-05	15:25:00.000	14.9	14.9	15.8	84	0	0						2017-01-06	10:00:00	23.2	23	23.7	56	0	0					2017-12-11	20:00:00	14.4	14.2
										2014-11-24	17:25:00.468	12.3	12.3	12.7	79	0	0				2015-12-05	16:25:00.000	14.2	14.2	14.9	87	0	0						2017-01-06	11:00:00	21.8	21.8	23.3	65	0	0					2017-12-11	21:00:00	14.3	14.2
										2014-11-24	18:25:00.473	11.7	11.7	12.4	79	0	0				2015-12-05	17:25:00.000	13.8	13.8	14.2	90	0	0						2017-01-06	12:00:00	20.1	20.1	21.7	79	0	0					2017-12-11	22:00:00	14.6	14.2
										2014-11-24	19:25:00.472	11.1	11	11.7	80	0	0				2015-12-05	18:25:00.000	13.5	13.3	13.8	91	0	0						2017-01-06	13:00:00	18.7	18.7	20	89	0	0					2017-12-11	23:00:00	14.3	14.3
										2014-11-24	20:25:00.470	10.5	10.5	11	82	0	0				2015-12-05	19:25:00.000	12.8	12.8	13.4	92	0	0						2017-01-06	14:00:00	18.4	18.4	18.8	93	0	0					2017-12-12	01:00:00	14.3	14.3
										2014-11-24	21:25:00.469	10.1	10.1	10.5	82	0	0				2015-12-05	20:25:00.000	12.6	12.4	12.8	94	0	0						2017-01-06	15:00:00	17.5	17.5	18.4	99	0	0					2017-12-12	02:00:00	13.8	13.8
										2014-11-24	22:25:00.468	9.7	9.6	10.2	80	0	0				2015-12-05	21:25:00.000	12	12	12.6	94	0	0						2017-01-06	16:00:00	17.2	17.2	17.5	99	0	0					2017-12-12	03:00:00	14.7	13.9
										2014-11-24	23:25:00.468	9.3	9.2	9.7	81	0	0				2015-12-05	22:25:00.000	11.8	11.6	12.1	95	0	0						2017-01-06	17:00:00	16.4	16.4	17.2	99	0	0					2017-12-12	04:00:00	15.8	14.7
										2014-11-25	00:25:00.472	8.7	8.6	9.3	87	0	0				2015-12-05	23:25:00.000	11.4	11.4	11.8	96	0	0						2017-01-06	19:00:00	15.7	15.7	16	99	0	0					2017-12-12	05:00:00	17.9	15.8
										2014-11-25	01:25:00.471	8.3	8.3	8.9	87	0	0				2015-12-06	00:25:00.000	11	11	11.4	96	0	0						2017-01-07	01:00:00	13.7	13.7	14.2	99	2	0					2017-12-12	06:00:00	20.2	17.9
										2014-11-25	02:25:00.470	8.4	8.2	8.5	88	0	0				2015-12-06	01:25:00.000	10.9	10.9	11.1	97	0	0						2017-01-07	02:00:00	13.6	13.6	13.8	99	2	0					2017-12-12	07:00:00	20.8	20.2
										2014-11-25	03:25:00.469	11.5	8.5	11.7		0	0				2015-12-06	02:25:00.000	10.8	10.6	11	97	0	0						2017-01-08	03:00:00	13.3	12.7	13.3	99	0	0					2017-12-12	08:00:00	20.7	20.6
										2014-11-25	04:25:00.468	16.3	11.8	16.3	52	0	0				2015-12-06	03:25:00.000	12.3	10.8	12.4	98	0	0						2017-01-08	04:00:00	14.9	13.3	14.9	93	0	0					2017-12-12	09:00:00	19.4	19.4
										2014-11-25	05:25:00.467	19.4	16.4	19.5	43	0	0				2015-12-06	04:25:00.000	15.5	12.4	15.6	97	0	0						2017-01-08	05:00:00	16	14.7	16	86	0	0					2017-12-12	10:00:00	18.2	18.2
										2014-11-25	06:25:00.472	22	19.5	22	37	0	0				2015-12-06	05:25:00.000	17.6	15.6	17.7	89	0	0						2017-01-08	06:00:00	17.1	15.8	17.1	81	0	0					2017-12-12	11:00:00	17	17
										2014-11-25	07:25:00.471	24	22	24.1	33	0	0				2015-12-06	06:25:00.000	20.7	17.7	20.8		0	0						2017-01-08	07:00:00	16.6	15.9	17.8	84	0	0					2017-12-12	12:00:00	16.2	16.2
										2014-11-25	08:25:00.469	24.5	24	24.7	28	0	0				2015-12-06	07:25:00.000	23.1	20.8	23.1	60	0	0						2017-01-08	08:00:00	18.2	16.9	18.5	69	0	0					2017-12-12	13:00:00	16.1	15.9
										2014-11-25	09:25:00.468	25.2	24.7	25.3	28	0	0				2015-12-06	08:25:00.000	23.9	23.2	24	55	0	0						2017-01-08	09:00:00	19.2	18	19.8	55	0	0					2017-12-12	14:00:00	16	16
										2014-11-25	10:25:00.466	24.7	24.7	25.1	28	0	0				2015-12-06	09:25:00.000	24.8	24	24.8	52	0	0						2017-01-08	10:00:00	19.6	19.1	19.8	53	0	0					2017-12-12	17:00:00	14.5	14.5
										2014-11-25	11:25:00.465	23.3	23.3	24.8	30	0	0				2015-12-06	10:55:00.000	24.1	24.1	24.7	51	0	0						2017-01-08	11:00:00	18.7	18.6	19.7	57	0	0					2017-12-12	22:00:00	14.6	14.5
										2014-11-25	12:25:00.473	18.9	18.8	23.2		0	0				2015-12-06	11:25:00.000	21.6	21.5	24.1	57	0	0						2017-01-08	12:00:00	16.6	16.6	18.7	74	0	0					2017-12-13	00:00:00	0	0
										2014-11-25	13:25:00.472	15.8	15.7	18.7	57	0	0				2015-12-06	12:25:00.000	18.7	18.7	21.5		0	0						2017-01-08	13:00:00	14.3	14.3	16.6	93	0	0					2017-12-13	01:00:00	12.7	12.4
										2014-11-25	14:25:00.472	14	14	15.7	64	0	0				2015-12-06	13:25:00.000	17.1	17	18.6	78	0	0						2017-01-08	14:00:00	13.1	13.1	14.2	99	0	0					2017-12-13	02:00:00	13	12.6
										2014-11-25	15:25:00.469	13.2	13.2	14	70	0	0				2015-12-06	14:25:00.000	16.3	16.3	17	83	0	0						2017-01-08	15:00:00	12.6	12.4	13.1	99	0	0					2017-12-13	03:00:00	13.8	13
										2014-11-25	16:25:00.469	12.5	12.5	13.2	75	0	0				2015-12-06	15:25:00.000	15.7	15.7	16.3	87	0	0						2017-01-08	16:00:00	12.1	11.7	12.7	99	0	0					2017-12-13	04:00:00	15	13.8
										2014-11-25	17:25:00.468	11.9	11.9	12.5	78	0	0				2015-12-06	16:25:00.000	15.2	15.1	15.7	90	0	0						2017-01-09	00:00:00	9.6	9.6	10.5	99	0	0					2017-12-13	05:00:00	16.5	15
										2014-11-25	18:25:00.472	11.2	11.2	11.9	79	0	0				2015-12-06	17:25:00.000	14.7	14.7	15.2	92	0	0						2017-01-09	01:00:00	10.3	9.5	10.4	99	0	0					2017-12-13	06:00:00	18.1	16.4
										2014-11-25	19:25:00.472	10.7	10.7	11.2	80	0	0				2015-12-06	18:25:00.000	14.2	14.1	14.7	93	0	0						2017-01-09	02:00:00	8.7	8.7	10.4	99	0	0					2017-12-13	07:00:00	19.5	17.9
										2014-11-25	20:25:00.470	10.2	10.1	10.7	82	0	0				2015-12-06	19:25:00.000	13.9	13.9	14.2	94	0	0						2017-01-12	04:00:00	9.9	6.7	9.9	78	0	0					2017-12-13	08:00:00	19.8	18.9
										2014-11-25	21:25:00.470	10.3	10	10.4	77	0	0				2015-12-06	20:25:00.000	13.5	13.5	13.9	94	0	0						2017-01-12	06:00:00	15.4	12.7	15.4	52	0	0					2017-12-13	09:00:00	19.8	19.5
										2014-11-25	22:25:00.468	10.2	10.2	10.4	79	0	0				2015-12-06	21:25:00.000	13.1	13.1	13.5	96	0	0						2017-01-12	07:00:00	16.6	15.2	16.6	39	0	0					2017-12-13	10:00:00	19.4	19.3
										2014-11-25	23:25:00.467	9.8	9.7	10.2	76	0	0				2015-12-06	22:25:00.000	12.9	12.8	13.2	96	0	0						2017-01-12	08:00:00	17.3	16.3	17.7	39	0	0					2017-12-13	11:00:00	18.5	18.5
										2014-11-26	00:25:00.472	9.7	9.6	9.9	76	0	0				2015-12-06	23:25:00.000	12.4	12.4	12.9	96	0	0						2017-01-12	09:00:00	17.8	16.8	17.9	32	0	0					2017-12-13	12:00:00	16.5	16.5
										2014-11-26	01:25:00.472	10	9.7	10.1	71	0	0				2015-12-07	00:25:00.000	12.2	12.1	12.4	97	0	0						2017-01-12	10:00:00	17.8	16.8	17.9	32	0	0					2017-12-13	13:00:00	15	15
										2014-11-26	02:25:00.469	9.8	9.5	10.1	74	0	0				2015-12-07	01:25:00.000	11.8	11.8	12.2	97	0	0						2017-01-12	11:00:00	17.4	17.3	17.7	36	0	0					2017-12-14	03:00:00	11.7	11.5
										2014-11-26	03:25:00.469	13.4	9.9	13.5		0	0				2015-12-07	02:25:00.000	11.8	11.6	11.9	97	0	0						2017-01-12	12:00:00	15.1	15.1	17.4	45	0	0					2017-12-14	04:00:00	11.9	11.5
										2014-11-26	04:25:00.467	16.3	13.5	16.4	51	0	0				2015-12-07	03:25:00.000	13.1	11.7	13.3	99	0	0						2017-01-12	13:00:00	11.7	11.7	15.1	61	0	0					2017-12-14	05:00:00	13.2	11.8
										2014-11-26	05:25:00.466	19.7	16.5	19.8	46	0	0				2015-12-07	04:25:00.000	16.2	13.3	16.2	98	0	0						2017-01-12	14:00:00	10.1	10	11.7	69	0	0					2017-12-14	06:00:00	14.9	13.2
										2014-11-26	06:25:00.472	21.8	19.9	21.8	41	0	0				2015-12-07	05:25:00.000	18	16.2	18.1	91	0	0						2017-01-13	04:00:00	10.7	7.2	10.7	73	0	0					2017-12-14	07:00:00	16.4	14.9
										2014-11-26	07:25:00.471	23.5	21.9	23.6	38	0	0				2015-12-07	06:25:00.000	20.3	18.1	20.4	82	0	0						2017-01-13	06:00:00	16	13.9	16	41	0	0					2017-12-14	08:00:00	17.6	16.5
										2014-11-26	08:25:00.470	24.9	23.6	25	30	0	0				2015-12-07	07:25:00.000	23.5	20.5	23.6		0	0						2017-01-13	07:00:00	17.2	16	17.5	35	0	0					2017-12-14	09:00:00	17.8	17.5
										2014-11-26	09:25:00.467	25.6	25	25.6	28	0	0				2015-12-07	08:25:00.000	24.1	23.6	24.1	56	0	0						2017-01-13	08:00:00	18.7	17.2	18.9	24	0	0					2017-12-14	10:00:00	17.9	17.7
										2014-11-26	10:25:00.465	25.4	25.4	25.9	28	0	0				2015-12-07	09:25:00.000	24.5	24.1	24.6	52	0	0						2017-01-13	09:00:00	19.3	18.6	19.5	21	0	0					2017-12-14	11:00:00	17.3	17.3
										2014-11-26	11:25:00.465	23.9	23.8	25.4	33	0	0				2015-12-07	10:25:00.000	24.1	24	24.5	53	0	0						2017-01-13	10:00:00	19.1	18.8	19.4	27	0	0					2017-12-14	12:00:00	15.2	15.2
										2014-11-26	12:25:00.473	19.6	19.5	23.7		0	0				2015-12-07	11:25:00.000	21.7	21.6	24	62	0	0						2017-01-13	11:00:00	18.5	34.5	19.2	29	0	0					2017-12-14	13:00:00	13.7	13.7
										2014-11-26	13:25:00.471	16.6	16.5	19.4	59	0	0				2015-12-07	12:25:00.000	19.2	19.1	21.6	71	0	0						2017-01-13	12:00:00	16	16	18.5	36	0	0					2017-12-15	04:00:00	10.5	9.1
										2014-11-26	14:25:00.471	15	14.9	16.5	67	0	0				2015-12-07	13:25:00.000	17.3	17.3	19.1	79	0	0						2017-01-13	13:00:00	12.1	12.1	16	54	0	0					2017-12-15	05:00:00	12.8	10.7
										2014-11-26	15:25:00.469	14.1	14	14.9	73	0	0				2015-12-07	14:25:00.000	16.1	16.1	17.2	85	0	0						2017-01-13	14:00:00	10.2	10.2	12.1	66	0	0					2017-12-15	06:00:00	15.1	13
										2014-11-26	16:25:00.469	13.3	13.3	14.2	73	0	0				2015-12-07	15:25:00.000	15.6	15.5	16.1	88	0	0						2017-01-15	03:00:00	10	9.4	10.3	93	0	0					2017-12-15	07:00:00	17	15.1
										2014-11-26	17:25:00.467	13.1	13.1	13.4	76	0	0				2015-12-07	16:25:00.000	15.2	15.2	15.6	91	0	0						2017-01-15	04:00:00	14.2	10	14.2	63	0	0					2017-12-15	08:00:00	17.4	16.5
										2014-11-26	18:25:00.472	12.7	12.6	13.1	82	0	0				2015-12-07	17:25:00.000	14.7	14.7	15.2	92	0	0						2017-01-15	05:00:00	16.6	14.1	17.1	49	0	0					2017-12-15	09:00:00	19.1	17.4
										2014-11-26	19:25:00.471	12	12	12.7	86	0	0				2015-12-07	18:25:00.000	14.3	14.3	14.7	93	0	0						2017-01-15	06:00:00	18.8	16.7	19	42	0	0					2017-12-15	10:00:00	19.1	18.5
										2014-11-26	20:25:00.470	11.5	11.5	12	87	0	0				2015-12-07	19:25:00.000	14	14	14.3	94	0	0						2017-01-15	07:00:00	20.7	18.9	21.9	30	0	0					2017-12-15	11:00:00	18	18
										2014-11-26	21:25:00.469	11.1	11.1	11.6	88	0	0				2015-12-07	20:25:00.000	13.8	13.8	14	95	0	0						2017-01-15	08:00:00	22.9	20.6	22.9	27	0	0					2017-12-15	12:00:00	15.7	15.7
										2014-11-26	22:25:00.468	11	10.9	11.2	88	0	0				2015-12-07	21:25:00.000	13.4	13.4	13.8	95	0	0						2017-01-15	09:00:00	23	22.4	23.3	32	0	0					2017-12-15	13:00:00	14	14
										2014-11-26	23:25:00.467	10.7	10.7	11	89	0	0				2015-12-07	22:25:00.000	13.4	13.3	13.5	96	0	0						2017-01-15	10:00:00	22.9	22.2	23.3	21	0	0					2017-12-16	04:00:00	10.8	9
										2014-11-27	00:25:00.473	10.2	10.2	10.7	90	0	0				2015-12-07	23:55:00.000	13	13	13.4	96	0	0						2017-01-15	11:00:00	22.2	22.2	23.3	25	0	0					2017-12-16	05:00:00	13.2	10.7
										2014-11-27	01:25:00.472	10	9.8	10.2	92	0	0				2015-12-08	00:25:00.000	12.6	12.5	13	97	0	0						2017-01-15	13:00:00	16.5	16.5	18.3	48	0	0					2017-12-16	06:00:00	15.2	13.2
										2014-11-27	02:25:00.471	10	9.9	10	92	0	0				2015-12-08	01:25:00.000	12.3	12.2	12.6	97	0	0						2017-01-15	14:00:00	14.8	14.3	16.5	58	0	0					2017-12-16	07:00:00	16.7	15.2
										2014-11-27	03:25:00.469	12.2	10	12.3	91	0	0				2015-12-08	02:25:00.000	12.2	12.1	12.3	98	0	0						2017-01-15	15:00:00	13.4	13.4	15.3	71	0	0					2017-12-16	08:00:00	18	16.6
										2014-11-27	04:25:00.468	17.1	12.3	17.2		0	0				2015-12-08	03:25:00.000	13.9	12.2	14	99	0	0						2017-01-15	16:00:00	13.5	13.4	14.3	70	0	0					2017-12-16	09:00:00	18.8	17.7
										2014-11-27	05:25:00.466	21.2	17.3	21.3	47	0	0				2015-12-08	04:25:00.000	16.4	14	16.5	97	0	0						2017-01-15	17:00:00	13	12.8	13.4	78	0	0					2017-12-16	10:00:00	18.8	18.6
										2014-11-27	06:25:00.472	23.5	21.4	23.6	39	0	0				2015-12-08	05:25:00.000	18.5	16.5	18.6	89	0	0						2017-01-16	00:00:00	9.8	9.8	11.8	87	0	0					2017-12-16	11:00:00	18.3	18.3
										2014-11-27	07:25:00.470	25.2	23.6	25.3	35	0	0				2015-12-08	06:25:00.000	20.8	18.6	20.9		0	0						2017-01-16	01:00:00	9.8	9.5	10.2	89	0	0					2017-12-16	12:00:00	15.6	15.6
										2014-11-27	08:25:00.470	26.5	25.3	26.5	31	0	0				2015-12-08	07:25:00.000	23.1	21	23.2	65	0	0						2017-01-16	02:00:00	10.1	9.4	10.1	89	0	0					2017-12-17	04:00:00	12.7	10.6
										2014-11-27	09:25:00.468	27.1	26.4	27.2	29	0	0				2015-12-08	08:25:00.000	24.9	23.2	25	56	0	0						2017-01-19	04:00:00	11.8	8.3	11.8	77	0	0					2017-12-17	05:00:00	15.6	12.7
										2014-11-27	10:25:00.466	26	26	27.1	32	0	0				2015-12-08	09:25:00.000	26.1	25	26.1		0	0						2017-01-19	05:00:00	14.1	11.8	14.2	62	0	0					2017-12-17	06:00:00	17.8	15.6
										2014-11-27	11:25:00.464	23.6	23.6	25.9	40	0	0				2015-12-08	10:25:00.000	26.2	26.2	26.9	40	0	0						2017-01-19	06:00:00	16.5	14.2	16.5	51	0	0					2017-12-17	07:00:00	19.6	17.9
										2014-11-27	12:25:00.473	20.3	20.2	23.5		0	0				2015-12-08	11:25:00.000	23.4	23.3	26.2		0	0						2017-01-19	07:00:00	18.3	16.4	18.7	44	0	0					2017-12-17	08:00:00	21.3	19.6
										2014-11-27	13:25:00.471	17.4	17.4	20.1	67	0	0				2015-12-08	12:25:00.000	19.9	19.8	23.3	64	0	0						2017-01-19	08:00:00	20.3	18.5	20.5	38	0	0					2017-12-17	09:00:00	22	21.2
										2014-11-27	14:25:00.471	16	16	17.3	73	0	0				2015-12-08	13:25:00.000	17.2	17.1	19.7	74	0	0						2017-01-19	09:00:00	20.7	20.1	20.8	36	0	0					2017-12-17	10:00:00	22.1	21.7
										2014-11-27	15:25:00.469	15.4	15.4	16	77	0	0				2015-12-08	14:25:00.000	16.2	16.2	17.1	81	0	0						2017-01-19	10:00:00	20.4	20.4	21.2	39	0	0					2017-12-17	11:00:00	20.9	20.9
										2014-11-27	16:25:00.469	14.7	14.7	15.4	81	0	0				2015-12-08	15:25:00.000	15.5	15.5	16.2	86	0	0						2017-01-19	11:00:00	19.4	19.4	20.6	45	0	0					2017-12-17	12:00:00	18.2	18.2
										2014-11-27	17:25:00.468	14.3	14.2	14.7	85	0	0				2015-12-08	16:25:00.000	15	15	15.5	88	0	0						2017-01-19	12:00:00	17.6	17.6	19.4	52	0	0					2017-12-17	13:00:00	16.3	16.3
										2014-11-27	18:25:00.472	13.9	13.9	14.3	88	0	0				2015-12-08	17:25:00.000	14.7	14.7	15	91	0	0						2017-01-19	13:00:00	14.9	14.9	17.5	68	0	0					2017-12-17	14:00:00	14.9	14.9
										2014-11-27	19:25:00.471	13.5	13.4	13.9	89	0	0				2015-12-08	18:25:00.000	13.9	13.9	14.7	92	0	0						2017-01-19	14:00:00	14	14	14.9	73	0	0					2017-12-17	19:00:00	12.8	12.8
										2014-11-27	20:25:00.470	13.2	13.2	13.5	89	0	0				2015-12-08	19:25:00.000	13.5	13.4	14	94	0	0						2017-01-19	15:00:00	13.3	13.3	14	79	0	0					2017-12-18	03:00:00	11.4	11.3
										2014-11-27	21:25:00.468	13.3	13.1	13.3	89	0	0				2015-12-08	20:25:00.000	13.3	13.3	13.6	94	0	0						2017-01-19	16:00:00	12.8	12.8	13.3	84	0	0					2017-12-18	04:00:00	14.6	11.5
										2014-11-27	22:25:00.468	12.9	12.9	13.3	90	0	0				2015-12-08	21:25:00.000	12.8	12.8	13.3	95	0	0						2017-01-19	17:00:00	11.7	11.7	12.8	91	0	0					2017-12-18	05:00:00	16.8	14.6
										2014-11-27	23:25:00.466	12.3	12.2	12.9	91	0	0				2015-12-08	22:25:00.000	12.7	12.7	12.9	96	0	0						2017-01-20	04:00:00	10.6	7.7	10.6	97	0	0					2017-12-18	06:00:00	20.2	16.9
										2014-11-28	00:25:00.473	11.9	11.9	12.2	93	0	0				2015-12-08	23:25:00.000	12.7	12.6	12.8	96	0	0						2017-01-20	05:00:00	14.2	10.7	14.5	65	0	0					2017-12-18	07:00:00	21.8	20.3
										2014-11-28	01:25:00.471	11.7	11.6	11.9	94	0	0				2015-12-09	00:25:00.000	12.6	12.4	12.7	97	0	0						2017-01-20	06:00:00	17	14.3	17.2	43	0	0					2017-12-18	08:00:00	23	22
										2014-11-28	02:25:00.471	11.7	11.6	11.7	94	0	0				2015-12-09	01:25:00.000	13.3	12.6	13.4	98	0	0						2017-01-20	07:00:00	18.5	16.6	18.5	37	0	0					2017-12-18	12:00:00	20.6	20.5
										2014-11-28	03:25:00.470	13.8	11.8	13.9	90	0	0				2015-12-09	02:25:00.000	13.6	13.4	13.6	98	0	0						2017-01-20	08:00:00	19.2	18.6	19.6	32	0	0					2017-12-18	13:00:00	18.7	18.5
										2014-11-28	04:25:00.468	17.7	14	17.8		0	0				2015-12-09	03:55:00.000	14.7	13.7	14.7	98	0	0						2017-01-20	09:00:00	19.9	19.2	20.5	29	0	0					2017-12-18	14:00:00	17.4	17.4
										2014-11-28	05:25:00.467	20.9	17.8	20.9	54	0	0				2015-12-09	04:55:00.000	16.1	14.8	16.2	97	0	0						2017-01-20	10:00:00	19.2	18.7	19.8	28	0	0					2017-12-19	04:00:00	14.1	11.3
										2014-11-28	06:25:00.472	23.5	21	23.6	45	0	0				2015-12-09	05:25:00.000	18.1	16.2	18.2	88	0	0						2017-01-20	11:00:00	19.4	19	19.6	29	0	0					2017-12-19	05:00:00	16.6	14.2
										2014-11-28	07:25:00.470	25.6	23.5	25.7	39	0	0				2015-12-09	06:25:00.000	20.2	18.3	20.3		0	0						2017-01-20	12:00:00	16.8	16.8	19.5	39	0	0					2017-12-19	06:00:00	18.7	16.7
										2014-11-28	08:25:00.470	27.1	25.7	27.1	37	0	0				2015-12-09	07:25:00.000	21	20.4	21	72	0	0						2017-01-20	13:00:00	14.4	14.4	16.8	54	0	0					2017-12-19	07:00:00	21.2	18.8
										2014-11-28	09:25:00.467	27.8	26.9	27.9	34	0	0				2015-12-09	08:25:00.000	21.8	21.1	22	69	0	0						2017-01-20	14:00:00	11	11	14.4	71	0	0					2017-12-19	09:00:00	22.7	21.8
										2014-11-28	10:25:00.466	26.9	26.8	27.9	37	0	0				2015-12-09	09:25:00.000	22.6	22	22.6	66	0	0						2017-01-20	15:00:00	10.9	10	11	82	0	0					2017-12-19	10:00:00	22.2	22.2
										2014-11-28	11:25:00.465	24.6	24.5	26.8		0	0				2015-12-09	10:25:00.000	22.1	22.1	22.7	65	0	0						2017-01-20	16:00:00	9.4	9.4	10.9	91	0	0					2017-12-19	11:00:00	21.6	21.5
										2014-11-28	12:25:00.463	20.9	20.8	24.4	66	0	0				2015-12-09	11:25:00.000	20.4	20.4	22.1	72	0	0						2017-01-22	03:00:00	11.7	9.5	11.7	98	0	0					2017-12-19	12:00:00	17.9	17.9
										2014-11-28	13:25:00.472	18.6	18.5	20.8	76	0	0				2015-12-09	12:25:00.000	20.2	20.2	20.4	76	0	0						2017-01-22	04:00:00	14.5	11.8	14.5	82	0	0					2017-12-19	13:00:00	15.3	15.3
										2014-11-28	14:25:00.471	17.4	17.3	18.5	81	0	0				2015-12-09	13:25:00.000	19.8	19.8	20.2	77	0	0						2017-01-22	05:00:00	17.8	14.6	17.8	68	0	0					2017-12-20	03:00:00	11.7	10.1
										2014-11-28	15:25:00.470	16.7	16.6	17.3	86	0	0				2015-12-09	14:25:00.000	19.7	19.6	19.9	78	0	0						2017-01-22	06:00:00	20.7	17.8	20.9	58	0	0					2017-12-20	04:00:00	15.6	11.8
										2014-11-28	16:25:00.469	16.3	16.3	16.6	90	0	0				2015-12-09	15:25:00.000	18.9	18.9	19.6	80	0	0						2017-01-22	07:00:00	23.1	20.3	23.3	46	0	0					2017-12-20	05:00:00	17.1	15.6
										2014-11-28	17:25:00.468	16.7	16.1	16.7	90	0	0				2015-12-09	16:25:00.000	17.9	17.9	19.1	83	0	0						2017-01-22	08:00:00	23.6	23	23.8	40	0	0					2017-12-20	06:00:00	19	17.2
										2014-11-28	18:25:00.473	16.8	16.7	17	82	0	0				2015-12-09	17:25:00.000	16.8	16.8	17.9	88	0	0						2017-01-22	09:00:00	23.6	23.1	23.9	43	0	0					2017-12-20	07:00:00	20	19
										2014-11-28	19:25:00.472	16.5	16.4	16.7	83	0	0				2015-12-09	18:25:00.000	16.1	16	16.8	91	0	0						2017-01-22	10:00:00	23.3	23.2	23.9	43	0	0					2017-12-20	08:00:00	20.6	19.9
										2014-11-28	20:25:00.470	15.9	15.8	16.5	84	0	0				2015-12-09	19:25:00.000	15.4	15.4	16.1	92	0	0						2017-01-22	11:00:00	22.3	22.3	23.3	50	0	0					2017-12-20	09:00:00	20.5	20.1
										2014-11-28	21:25:00.469	15.1	15.1	15.8	87	0	0				2015-12-09	20:25:00.000	14.5	14.5	15.4	93	0	0						2017-01-22	13:00:00	18	18	20.3	78	0	0					2017-12-20	10:00:00	20.8	20.4
										2014-11-28	22:25:00.469	14.4	14.4	15.1	91	0	0				2015-12-09	21:25:00.000	14.2	14.2	14.5	94	0	0						2017-01-22	14:00:00	15.5	15.5	17.9	96	0	0					2017-12-20	11:00:00	20.2	20.2
										2014-11-28	23:25:00.468	14.2	14.1	14.4	92	0	0				2015-12-09	22:25:00.000	14.1	14	14.3	95	0	0						2017-01-22	15:00:00	15.1	15.1	15.5	99	0	0					2017-12-20	12:00:00	18.3	18.3
										2014-11-29	02:55:00.470	13.9	13.7	13.9	95	0	0				2015-12-09	23:25:00.000	14.4	14.2	14.6	95	0	0						2017-01-22	16:00:00	13.9	13.9	15.2	99	0	0					2017-12-20	13:00:00	17	17
										2014-11-29	03:25:00.469	15.7	14	15.7	90	0	0				2015-12-10	00:25:00.000	14.2	14.1	14.4	96	0	0						2017-01-22	17:00:00	14.1	13.9	14.3	99	0	0					2017-12-20	14:00:00	16.4	16.4
										2014-11-29	04:25:00.468	19.1	15.8	19.2		0	0				2015-12-10	01:25:00.000	14.1	14.1	14.3	96	0	0						2017-01-23	01:00:00	10.9	10.6	11.4	99	0	0					2017-12-20	15:00:00	16.2	16.2
										2014-11-29	05:25:00.467	21.8	19.2	21.9	57	0	0				2015-12-10	02:25:00.000	13.6	13.6	14.1	96	0	0						2017-01-26	03:00:00	17.6	16.7	17.6	90	0	0					2017-12-20	16:00:00	15.7	15.7
										2014-11-29	06:25:00.472	24.1	22	24.1	48	0	0				2015-12-10	03:25:00.000	14.5	13.7	14.5	97	0	0						2017-01-26	04:00:00	18	17.7	18.1	85	0	0					2017-12-20	17:00:00	15.6	15.6
										2014-11-29	07:25:00.471	26.4	24.2	26.5	41	0	0				2015-12-10	04:25:00.000	16.4	14.6	16.5	93	0	0						2017-01-26	05:00:00	18.1	17.7	18.1	87	0	0					2017-12-20	22:00:00	14.3	13.8
										2014-11-29	08:25:00.469	28.1	26.6	28.3	39	0	0				2015-12-10	05:25:00.000	19	16.5	19.1		0	0						2017-01-26	06:00:00	18	17.8	18.1	93	0	0					2017-12-21	01:00:00	12.3	12.3
										2014-11-29	09:25:00.468	28.3	27.7	28.7	41	0	0				2015-12-10	06:25:00.000	21.7	19.1	21.8	67	0	0						2017-01-26	07:00:00	16.7	16.7	18	99	0	0					2017-12-21	02:00:00	12	11.9
										2014-11-29	10:25:00.466	27.8	27.8	28.2	43	0	0				2015-12-10	07:25:00.000	23.9	21.8	23.9	57	0	0						2017-01-26	08:00:00	16.3	16.2	16.7	99	1	1					2017-12-21	03:00:00	13.6	12
										2014-11-29	11:25:00.464	25.2	25.1	27.7		0	0				2015-12-10	08:25:00.000	24.1	23.5	24.2	53	0	0						2017-01-26	09:00:00	16.1	16.1	16.3	99	6	4					2017-12-21	04:00:00	16.6	13.7
										2014-11-29	12:25:00.472	21.7	21.6	25.1	68	0	0				2015-12-10	09:25:00.000	24.4	23.9	24.4	54	0	0						2017-01-26	10:00:00	16	15.9	16.3	99	12	6					2017-12-21	05:00:00	19.3	16.6
										2014-11-29	13:25:00.471	19.2	19.2	21.6		0	0				2015-12-10	10:25:00.000	24.1	23.7	24.4	55	0	0						2017-01-26	14:00:00	15	15	15.3	99	27	0					2017-12-21	06:00:00	21.7	19.3
										2014-11-29	14:25:00.470	18	18	19.2	85	0	0				2015-12-10	11:25:00.000	22.5	22.4	24	60	0	0						2017-01-26	15:00:00	14.9	14.7	15	99	27	0					2017-12-21	07:00:00	22.8	21.6
										2014-11-29	15:25:00.469	17.3	17.3	18	88	0	0				2015-12-10	12:25:00.000	20.6	20.5	22.4	68	0	0						2017-01-26	16:00:00	14.8	14.7	15	99	28	0					2017-12-21	08:00:00	23.5	22.6
										2014-11-29	16:25:00.469	16.7	16.7	17.3	91	0	0				2015-12-10	13:25:00.000	18.4	18.4	20.5	77	0	0						2017-01-26	17:00:00	14.7	14.7	14.9	99	28	0					2017-12-21	09:00:00	23.9	23.3
										2014-11-29	17:25:00.468	16	16	16.7	91	0	0				2015-12-10	14:25:00.000	17.2	17.2	18.3	83	0	0						2017-01-26	23:00:00	14.2	14.1	14.3	99	28	0					2017-12-21	10:00:00	23.9	23.9
										2014-11-29	18:25:00.474	15.8	15.8	16.1	92	0	0				2015-12-10	15:25:00.000	16.7	16.7	17.2	87	0	0						2017-01-27	00:00:00	14.1	14	14.3	99	28	0					2017-12-21	11:00:00	23.1	23.1
										2014-11-29	19:25:00.472	15.7	15.6	15.8	93	0	0				2015-12-10	16:25:00.000	16.8	16.7	16.8	89	0	0						2017-01-27	01:00:00	13.9	13.9	14.2	99	28	0					2017-12-21	12:00:00	19.4	19.4
										2014-11-29	20:25:00.470	15.3	15.3	15.7	94	0	0				2015-12-10	17:25:00.000	16.9	16.8	17	89	0	0						2017-01-27	02:00:00	14.2	13.8	14.2	99	28	0					2017-12-21	13:00:00	15.8	15.7
										2014-11-29	21:25:00.469	14.6	14.6	15.4	94	0	0				2015-12-10	18:25:00.000	16.6	16.6	17	89	0	0						2017-01-27	03:00:00	13.6	13.5	14.2	99	28	0					2017-12-22	03:00:00	13.3	11.5
										2014-11-29	22:25:00.468	14.4	14.3	14.6	95	0	0				2015-12-10	19:25:00.000	16	15.9	16.6	91	0	0						2017-01-27	04:00:00	14.9	13.7	15	99	0	0					2017-12-22	04:00:00	14.9	13.3
										2014-11-29	23:25:00.467	14.2	14.1	14.4	96	0	0				2015-12-10	20:25:00.000	15.7	15.7	16.1	91	0	0						2017-01-27	05:00:00	16.2	14.9	16.3	99	0	0					2017-12-22	05:00:00	18.3	15
										2014-11-30	00:25:00.473	13.8	13.8	14.2	97	0	0				2015-12-10	21:25:00.000	15.6	15.6	15.7	93	0	0						2017-01-27	06:00:00	17.5	16.2	17.6	86	0	0					2017-12-22	06:00:00	20.4	18.3
										2014-11-30	01:25:00.472	13.7	13.6	13.8	97	0	0				2015-12-10	22:25:00.000	15.6	15.6	15.8	93	0	0						2017-01-27	07:00:00	17.8	17.1	18.3	81	0	0					2017-12-22	07:00:00	22.6	20.4
										2014-11-30	02:25:00.471	13.8	13.7	13.8	97	0	0				2015-12-10	23:25:00.000	15.1	15.1	15.6	93	0	0						2017-01-27	08:00:00	18.3	17.9	19.4	84	0	0					2017-12-22	08:00:00	23.6	22.4
										2014-11-30	03:25:00.469	15.7	13.9	15.8	93	0	0				2015-12-11	00:25:00.000	15.1	14.9	15.1	94	0	0						2017-01-27	09:00:00	19.2	18.2	20.2	74	0	0					2017-12-22	09:00:00	24.2	23.5
										2014-11-30	04:25:00.469	20.2	15.9	20.4		0	0				2015-12-11	01:25:00.000	14.6	14.6	15.1	95	0	0						2017-01-27	10:00:00	19.2	18.3	19.6	71	0	0					2017-12-22	10:00:00	23.9	23.9
										2014-11-30	05:25:00.467	23.7	20.5	23.8	45	0	0				2015-12-11	02:25:00.000	15.1	14.7	15.1	94	0	0						2017-01-27	11:00:00	18.1	18.1	19.4	78	0	0					2017-12-22	11:00:00	23.1	23.1
										2014-11-30	06:25:00.473	25.6	23.9	25.6	37	0	0				2015-12-11	03:55:00.000	15.3	15	15.3	91	0	0						2017-01-27	12:00:00	17.1	17.1	18.1	85	0	0					2017-12-22	12:00:00	20.2	20.2
										2014-11-30	07:25:00.472	27.7	25.6	27.8		0	0				2015-12-11	04:25:00.000	16.9	15.3	17	85	0	0						2017-01-27	13:00:00	15.6	15.6	17	96	0	0					2017-12-22	13:00:00	18.2	18.2
										2014-11-30	08:25:00.470	28.4	27.7	28.5	24	0	0				2015-12-11	05:25:00.000	18.7	17	18.7	76	0	0						2017-01-27	14:00:00	14.8	14.8	15.6	99	0	0					2017-12-22	15:00:00	16	15.7
										2014-11-30	09:25:00.468	28.9	28.3	29	21	0	0				2015-12-11	06:25:00.000	19.4	18.7	19.4	69	0	0						2017-01-27	15:00:00	14.4	14.4	14.9	99	0	0					2017-12-22	17:00:00	14.8	14.8
										2014-11-30	10:25:00.465	28.6	28.5	29.1	21	0	0				2015-12-11	07:25:00.000	20.3	19.3	20.3	65	0	0						2017-01-27	16:00:00	13.9	13.8	14.5	99	0	0					2017-12-23	04:00:00	16	13.1
										2014-11-30	11:25:00.465	26.6	26.5	28.9	26	0	0				2015-12-11	08:25:00.000	21.1	20.3	21.1	58	0	0						2017-01-27	17:00:00	13.8	13.6	14	99	0	0					2017-12-23	05:00:00	18.9	16.1
										2014-11-30	12:25:00.472	21.6	21.5	26.5		0	0				2015-12-11	09:55:00.000	21.2	20.9	21.5	57	0	0						2017-01-28	02:00:00	11.2	11.1	11.3	99	0	0					2017-12-23	06:00:00	20.7	18.9
										2014-11-30	13:25:00.471	18.1	18.1	21.4	55	0	0				2015-12-11	10:25:00.000	21.3	21.1	21.5	55	0	0						2017-01-29	03:00:00	12.8	12.6	12.9	99	0	0					2017-12-23	07:00:00	22.3	20.8
										2014-11-30	14:25:00.470	16.7	16.7	18	61	0	0				2015-12-11	11:25:00.000	20.1	20	21.3	64	0	0						2017-01-29	04:00:00	13.3	12.8	13.3	99	0	0					2017-12-23	08:00:00	23	22.2
										2014-11-30	15:25:00.469	15.7	15.7	16.7	66	0	0				2015-12-11	12:25:00.000	17.9	17.9	20	72	0	0						2017-01-29	05:00:00	14.6	13.4	14.8	99	0	0					2017-12-23	09:00:00	23.8	23
										2014-11-30	16:25:00.468	15.3	15.2	15.7	67	0	0				2015-12-11	13:25:00.000	15.8	15.7	17.8	79	0	0						2017-01-29	06:00:00	16.3	14.6	16.3	94	0	0					2017-12-23	10:00:00	23.3	23.2
																					2015-12-11	14:25:00.000	14.6	14.6	15.7	85	0	0						2017-01-29	07:00:00	18	16.1	18.1	80	0	0					2017-12-23	11:00:00	22.5	22.5
																					2015-12-11	15:25:00.000	13.9	13.8	14.6	89	0	0						2017-01-29	08:00:00	19.8	17.9	19.8	70	0	0					2017-12-23	12:00:00	19.2	19.2
										DATE	TIME	AT (°C)	ATMIN (°C)	ATMAX (°C)	RH (%)	DAYRAIN (mm)	HRRAIN (mm)				2015-12-11	16:25:00.000	13.4	13.4	13.9	91	0	0						2017-01-29	10:00:00	20.6	20.2	21.1	66	0	0					2017-12-23	13:00:00	15.6	15.5
										2014-12-01	00:25:00.473	12	12	12.3	80	0	0				2015-12-11	17:25:00.000	13.1	13.1	13.4	93	0	0						2017-01-29	12:00:00	19.1	19.1	20.2	77	0	0					2017-12-24	04:00:00	15.6	9.1
										2014-12-01	01:25:00.472	11.6	11.6	12	81	0	0				2015-12-11	18:25:00.000	13.1	13.1	13.6	93	0	0						2017-01-29	13:00:00	17.1	17.1	19.1	93	0	0					2017-12-24	05:00:00	19.6	15.8
										2014-12-01	02:25:00.471	11.8	11.5	11.9	82	0	0				2015-12-11	19:25:00.000	12.7	12.6	13.1	94	0	0						2017-01-29	14:00:00	15.3	15.3	17.1	99	0	0					2017-12-24	06:00:00	21.7	19.7
										2014-12-01	03:25:00.470	15.9	11.9	16		0	0				2015-12-11	20:25:00.000	12.6	12.6	12.7	95	0	0						2017-01-29	16:00:00	13.9	13.7	14.6	99	0	0					2017-12-24	07:00:00	21.8	21.4
										2014-12-01	04:25:00.468	19.7	16.1	19.8	46	0	0				2015-12-11	21:25:00.000	12.5	12.5	12.8	95	0	0						2017-01-29	17:00:00	13.2	13.2	14	99	0	0					2017-12-24	08:00:00	22.9	21.8
										2014-12-01	05:25:00.466	22.5	19.9	22.6	38	0	0				2015-12-11	22:25:00.000	12.2	12.2	12.5	96	0	0						2017-01-30	00:00:00	10.5	10.2	10.7	99	0	0					2017-12-24	09:00:00	23.2	22.9
										2014-12-01	06:25:00.472	25.1	22.7	25.1	31	0	0				2015-12-11	23:25:00.000	12.1	11.9	12.2	97	0	0						2017-01-30	01:00:00	10.3	10.1	10.6	99	0	0					2017-12-24	10:00:00	22.8	22.7
										2014-12-01	07:25:00.471	27.1	25.1	27.1	27	0	0				2015-12-12	00:25:00.000	11.9	11.7	12.2	97	0	0																		2017-12-24	11:00:00	21.2	21.2
										2014-12-01	08:25:00.469	27.9	27.1	28	25	0	0				2015-12-12	01:25:00.000	11.5	11.4	11.9	98	0	0						2017-02-02	01:00:00	10	9.4	10	99	0	0					2017-12-24	12:00:00	17.4	17.4
										2014-12-01	09:25:00.468	28.1	27.9	28.1	22	0	0				2015-12-12	02:25:00.000	11.8	11.2	11.9	98	0	0						2017-02-03	02:00:00	10.2	9.9	10.3	99	0	0					2017-12-24	13:00:00	14.2	14.2
										2014-12-01	10:25:00.466	27.8	27.7	28.1	22	0	0				2015-12-12	03:25:00.000	12.3	11.9	12.4	98	0	0						2017-02-03	03:00:00	12.6	10.3	12.6	99	0	0					2017-12-25	04:00:00	12.8	9.4
										2014-12-01	11:25:00.465	26.3	26.3	27.8	23	0	0				2015-12-12	04:25:00.000	12.7	12.4	12.7	98	0	0						2017-02-03	04:00:00	16.2	12.6	16.2	96	0	0					2017-12-25	05:00:00	17.6	12.9
										2014-12-01	12:25:00.473	23.5	23.3	26.3	30	0	0				2015-12-12	05:25:00.000	13.9	12.7	13.9	96	0	0						2017-02-03	05:00:00	19.6	16.3	19.6	69	0	0					2017-12-25	06:00:00	19.8	17.6
										2014-12-01	13:25:00.472	19.1	19.1	23.2		0	0				2015-12-12	06:25:00.000	14.6	13.9	14.7	91	0	0						2017-02-03	06:00:00	21.8	19.7	21.8	58	0	0					2017-12-25	07:00:00	21.3	19.8
										2014-12-01	14:25:00.471	17.2	17.2	19	53	0	0				2015-12-12	07:25:00.000	14.3	14.2	14.8	89	0	0						2017-02-03	07:00:00	22.8	21.8	23.1	45	0	0					2017-12-25	08:00:00	21.4	21.2
										2014-12-01	15:25:00.469	16.1	16.1	17.2	59	0	0				2015-12-12	08:25:00.000	13.9	13.7	14.4	89	0	0						2017-02-03	08:00:00	23.6	22.8	24	44	0	0					2017-12-25	09:00:00	21.9	21.4
										2014-12-01	16:25:00.468	16.5	16.2	16.5	58	0	0				2015-12-12	09:25:00.000	14.5	13.9	14.5	87	0	0						2017-02-03	09:00:00	24.5	23.4	24.7	40	0	0					2017-12-25	10:00:00	21.8	21.7
										2014-12-01	17:25:00.468	15.6	15.6	16.5	64	0	0				2015-12-12	10:25:00.000	15	14.6	15.1	85	0	0						2017-02-03	10:00:00	24.3	24.1	24.8	40	0	0					2017-12-25	11:00:00	21.2	21.2
										2014-12-01	18:25:00.472	14.8	14.8	15.7	65	0	0				2015-12-12	11:25:00.000	15.3	15.1	15.3	84	0	0						2017-02-03	11:00:00	23.5	23.5	24.5	42	0	0					2017-12-25	12:00:00	17.4	17.4
										2014-12-01	19:25:00.471	14	13.9	14.9	69	0	0				2015-12-12	12:25:00.000	14.4	14.4	15.3	87	0	0						2017-02-03	12:00:00	21.8	21.8	24.1	49	0	0					2017-12-25	13:00:00	14.2	14.2
										2014-12-01	20:25:00.470	14.3	13.5	14.4	65	0	0				2015-12-12	13:25:00.000	13.3	13.3	14.4	90	0	0						2017-02-03	13:00:00	18.2	18.2	21.7	73	0	0					2017-12-26	04:00:00	13.1	10.2
										2014-12-01	21:25:00.470	14.6	14.4	14.7	63	0	0				2015-12-12	14:25:00.000	12.3	12.3	13.2	93	0	0						2017-02-03	14:00:00	16.7	16.7	18.2	91	0	0					2017-12-26	05:00:00	16.4	13.1
										2014-12-01	22:25:00.468	14	14	14.6	66	0	0				2015-12-12	15:25:00.000	12	11.9	12.3	94	0	0						2017-02-03	15:00:00	15.5	15.5	16.7	99	0	0					2017-12-26	06:00:00	18.8	16.5
										2014-12-01	23:25:00.466	14.8	14.1	14.9	62	0	0				2015-12-12	16:25:00.000	12	11.8	12.1	95	0	0						2017-02-03	16:00:00	14.8	14.8	15.5	99	0	0					2017-12-26	07:00:00	20.7	18.9
										2014-12-02	00:25:00.473	13.8	13.8	14.8	67	0	0				2015-12-12	17:25:00.000	11.3	11.3	12	96	0	0						2017-02-03	17:00:00	14.3	14.2	14.8	99	0	0					2017-12-26	08:00:00	22.2	20.7
										2014-12-02	01:25:00.472	14	13.5	14	66	0	0				2015-12-12	18:25:00.000	10.6	10.6	11.3	96	0	0						2017-02-03	18:00:00	13.9	13.9	14.3	99	0	0					2017-12-26	09:00:00	22.3	21.6
										2014-12-02	02:55:00.470	13.7	13.7	14.1	68	0	0				2015-12-12	19:25:00.000	10.2	10.2	10.6	97	0	0						2017-02-04	00:00:00	12.4	12.2	12.5	99	0	0					2017-12-26	10:00:00	22.2	22
										2014-12-02	03:25:00.469	15.8	13.8	15.9	61	0	0				2015-12-12	20:25:00.000	9.6	9.6	10.2	97	0	0						2017-02-04	01:00:00	13.7	12.1	13.7	99	0	0					2017-12-26	11:00:00	21.6	21.6
										2014-12-02	04:25:00.467	17.9	15.9	18	54	0	0				2015-12-12	21:25:00.000	9	9	9.7	97	0	0						2017-02-04	02:00:00	13.9	13.4	14.1	99	0	0					2017-12-26	12:00:00	17.9	17.9
										2014-12-02	05:25:00.467	20.7	18	20.8	44	0	0				2015-12-12	22:25:00.000	8.5	8.5	9.1	98	0	0						2017-02-05	03:00:00	16.8	16.1	16.8	97	0	0					2017-12-26	13:00:00	14.7	14.7
										2014-12-02	06:25:00.473	23	20.9	23.1	39	0	0				2015-12-12	23:25:00.000	8.1	8.1	8.5	98	0	0						2017-02-05	04:00:00	18.3	16.8	18.3	88	0	0					2017-12-26	14:00:00	13.1	13.1
										2014-12-02	07:25:00.471	25.3	23.1	25.3	33	0	0				2015-12-13	00:25:00.000	7.5	7.5	8.1	98	0	0						2017-02-05	05:00:00	18.6	17.9	19.1	83	0	0					2017-12-27	04:00:00	14.6	10.2
										2014-12-02	08:25:00.470	26.4	25.3	26.5	30	0	0				2015-12-13	01:25:00.000	6.8	6.8	7.5	98	0	0						2017-02-05	06:00:00	19.6	18.4	20.3	77	0	0					2017-12-27	05:00:00	18.3	14.7
										2014-12-02	09:25:00.468	26.8	26.2	26.8	28	0	0				2015-12-13	02:25:00.000	6.6	6.4	6.8	99	0	0						2017-02-05	07:00:00	21	19.5	21	72	0	0					2017-12-27	06:00:00	20.7	18.2
										2014-12-02	10:25:00.466	26.5	26.5	27	28	0	0				2015-12-13	03:25:00.000	8	6.6	8.1	98	0	0						2017-02-05	08:00:00	21.8	20.6	22.2	66	0	0					2017-12-27	07:00:00	22.9	20.9
										2014-12-02	11:55:00.473	25	25	26.5	32	0	0				2015-12-13	04:25:00.000	10.5	8.1	10.6	88	0	0						2017-02-05	09:00:00	22.5	21.6	23	65	0	0					2017-12-27	08:00:00	23.3	22.5
										2014-12-02	12:25:00.473	21.1	21	25		0	0				2015-12-13	05:25:00.000	14.2	10.7	14.3		0	0						2017-02-05	10:00:00	22.5	22.4	23.2	67	0	0					2017-12-27	09:00:00	24.3	23.4
										2014-12-02	13:25:00.472	18.3	18.2	21	57	0	0				2015-12-13	06:25:00.000	17.1	14.4	17.2	53	0	0						2017-02-05	11:00:00	23	22.5	23	65	0	0					2017-12-27	10:00:00	23.9	23.7
										2014-12-02	14:25:00.470	16.5	16.5	18.2	64	0	0				2015-12-13	07:25:00.000	19.1	17.2	19.1		0	0						2017-02-05	13:00:00	19.2	19.1	20.7	91	0	0					2017-12-27	11:00:00	22.7	22.7
										2014-12-02	15:25:00.470	15.9	15.9	16.5	67	0	0				2015-12-13	08:25:00.000	19.5	18.8	19.5	36	0	0						2017-02-05	14:00:00	17.8	17.8	19.2	99	0	0					2017-12-27	12:00:00	18.7	18.7
										2014-12-02	16:25:00.468	15.1	15.1	15.9	69	0	0				2015-12-13	09:25:00.000	20.2	19.4	20.2	35	0	0						2017-02-05	15:00:00	17.2	16.8	17.8	99	0	0					2017-12-27	13:00:00	15.4	15.4
										2014-12-02	17:25:00.468	14.8	14.7	15.1	68	0	0				2015-12-13	10:25:00.000	19.8	19.8	20.5	37	0	0						2017-02-05	16:00:00	16.3	16.2	17.4	99	0	0					2017-12-28	04:00:00	15.1	9.4
										2014-12-02	18:25:00.472	14	13.9	14.8	72	0	0				2015-12-13	11:25:00.001	18.6	18.5	19.8	39	0	0						2017-02-05	17:00:00	15.6	15.5	16.4	99	0	0					2017-12-28	05:00:00	19.4	15.1
										2014-12-02	19:25:00.471	13.7	13.6	13.9	74	0	0				2015-12-13	12:25:00.000	15.4	15.3	18.5		0	0						2017-02-05	18:00:00	14.8	14.8	15.6	99	0	0					2017-12-28	06:00:00	22.2	19.4
										2014-12-02	20:25:00.470	13.4	13.4	13.7	75	0	0				2015-12-13	13:25:00.000	12.7	12.7	15.3	66	0	0						2017-02-05	19:00:00	14.4	14.4	14.9	99	0	0					2017-12-28	07:00:00	23.6	22.1
										2014-12-02	21:25:00.469	12.8	12.8	13.5	78	0	0				2015-12-13	14:25:00.000	11.3	11.3	12.6	73	0	0						2017-02-05	23:00:00	14	13.6	14.7	99	0	0					2017-12-28	08:00:00	24.2	23.4
										2014-12-02	22:25:00.468	13.1	12.8	13.1	78	0	0				2015-12-13	15:25:00.000	10.6	10.5	11.3	79	0	0						2017-02-06	00:00:00	14.1	13.9	14.4	99	0	0					2017-12-28	09:00:00	23.9	23.9
										2014-12-02	23:25:00.467	12.6	12.5	13.1	81	0	0				2015-12-13	16:25:00.000	9.9	9.9	10.6	82	0	0						2017-02-06	01:00:00	14.2	13.5	14.2	99	0	0					2017-12-28	10:00:00	23.5	23.5
										2014-12-03	00:55:00.472	12.3	12.3	12.6	81	0	0				2015-12-13	17:25:00.000	9.3	9.3	9.9	85	0	0						2017-02-06	02:00:00	13.8	13.4	14.2	99	0	0					2017-12-28	11:00:00	22.7	22.7
										2014-12-03	01:25:00.472	12	12	12.3	82	0	0				2015-12-13	18:25:00.000	8.4	8.4	9.3	86	0	0						2017-02-09	19:00:00	11.6	11.3	12.9	99	0	0					2017-12-28	12:00:00	18.6	18.6
										2014-12-03	02:25:00.471	12.2	11.9	12.2	82	0	0				2015-12-13	19:25:00.000	8.1	8	8.5	88	0	0						2017-02-09	20:00:00	11	10.9	11.9	99	0	0					2017-12-28	13:00:00	15.3	15.3
										2014-12-03	03:25:00.469	15.5	12.3	15.6		0	0				2015-12-13	20:25:00.000	7.5	7.4	8.1	90	0	0						2017-02-09	21:00:00	12	11	12	99	0	0					2017-12-28	15:00:00	12.6	12.6
										2014-12-03	04:25:00.468	18.5	15.7	18.5	58	0	0				2015-12-13	21:25:00.000	7.4	7.3	7.6	91	0	0						2017-02-09	22:00:00	11.6	11.6	12.2	99	0	0					2017-12-29	04:00:00	14.2	9.4
										2014-12-03	05:25:00.466	21.2	18.5	21.3	48	0	0				2015-12-13	22:25:00.000	6.7	6.7	7.4	91	0	0						2017-02-09	23:00:00	11.4	11.4	11.6	99	0	0					2017-12-29	05:00:00	18.3	14.3
										2014-12-03	06:25:00.472	23.5	21.3	23.6	45	0	0				2015-12-13	23:25:00.000	6.5	6.4	6.7	92	0	0						2017-02-10	00:00:00	11	10.7	11.4	99	0	0					2017-12-29	06:00:00	21.1	18.3
										2014-12-03	07:25:00.471	25.8	23.6	25.8	36	0	0				2015-12-14	00:25:00.000	6.2	6.1	6.5	92	0	0						2017-02-10	01:00:00	9.8	9.8	11	99	0	0					2017-12-29	07:00:00	22	20.8
										2014-12-03	08:55:00.468	26.6	25.8	26.6	33	0	0				2015-12-14	01:25:00.000	6.1	6.1	6.2	93	0	0						2017-02-10	02:00:00	10.1	9.8	10.2	99	0	0					2017-12-29	08:00:00	22.7	21.9
										2014-12-03	09:25:00.467	27.1	26.5	27.2	32	0	0				2015-12-14	02:25:00.000	6.6	6	6.7	93	0	0						2017-02-10	03:00:00	12	10	12	99	0	0					2017-12-29	09:00:00	23.3	22.9
										2014-12-03	10:25:00.466	26.8	26.8	27.4	30	0	0				2015-12-14	03:25:00.000	9	6.7	9.1	87	0	0						2017-02-10	04:00:00	15.5	12	15.5	79	0	0					2017-12-29	10:00:00	23.2	23
										2014-12-03	11:25:00.464	25.7	25.7	26.9	32	0	0				2015-12-14	04:25:00.000	12.6	9.1	12.7		0	0						2017-02-10	05:00:00	18	15.6	18	58	0	0					2017-12-29	11:00:00	22.2	22.2
										2014-12-03	12:25:00.472	21.6	21.5	25.6		0	0				2015-12-14	05:25:00.000	15.7	12.8	15.8	53	0	0						2017-02-10	06:00:00	19.1	17.9	19.8	55	0	0					2017-12-29	12:00:00	17.9	17.9
										2014-12-03	13:25:00.471	18.6	18.6	21.5	58	0	0				2015-12-14	06:25:00.000	17.4	15.8	17.5	44	0	0						2017-02-10	07:00:00	20.6	19.1	20.9	46	0	0					2017-12-29	13:00:00	14.8	14.8
										2014-12-03	14:25:00.471	16.9	16.8	18.6	65	0	0				2015-12-14	07:25:00.000	18.8	17.4	18.9	39	0	0						2017-02-10	08:00:00	21.5	20.7	21.9	38	0	0					2017-12-29	14:00:00	13.1	13.1
										2014-12-03	15:25:00.470	15.8	15.8	16.8	71	0	0				2015-12-14	08:25:00.000	19.7	18.8	19.7	37	0	0						2017-02-10	09:00:00	23	21.6	23	34	0	0					2017-12-30	04:00:00	13.5	9.5
										2014-12-03	16:25:00.469	15.1	15.1	15.8	74	0	0				2015-12-14	09:25:00.000	20.4	19.5	20.5	36	0	0						2017-02-10	10:00:00	22.3	21.8	22.9	37	0	0					2017-12-30	05:00:00	17.2	13.6
										2014-12-03	17:25:00.467	14.7	14.7	15.1	76	0	0				2015-12-14	10:25:00.000	19.9	19.8	20.6	36	0	0						2017-02-10	11:00:00	21.8	21.7	22.5	39	0	0					2017-12-30	06:00:00	19.9	17.4
										2014-12-03	18:25:00.473	14.6	14.5	14.7	73	0	0				2015-12-14	11:25:00.000	18.4	18.4	19.8	37	0	0						2017-02-10	12:00:00	21.1	20.9	22.1	41	0	0					2017-12-30	07:00:00	20.9	19.9
										2014-12-03	19:25:00.471	14.4	14.3	14.6	73	0	0				2015-12-14	12:25:00.000	16	15.9	18.4	43	0	0						2017-02-10	13:00:00	17.9	17.9	21	49	0	0					2017-12-30	08:00:00	21.5	20.9
										2014-12-03	20:25:00.471	13.7	13.7	14.4	75	0	0				2015-12-14	13:25:00.000	12.5	12.4	15.8		0	0						2017-02-10	14:00:00	14.6	14.6	17.8	66	0	0					2017-12-30	09:00:00	21.5	21.4
										2014-12-03	21:25:00.470	13.7	13.4	13.7	74	0	0				2015-12-14	14:25:00.000	11	11	12.4	63	0	0						2017-02-10	15:00:00	13.6	13.4	14.6	76	0	0					2017-12-30	10:00:00	21.8	21.5
										2014-12-03	22:25:00.468	13.4	13.3	13.7	77	0	0				2015-12-14	15:25:00.000	10	10	11	70	0	0						2017-02-10	16:00:00	12.5	12.5	13.6	86	0	0					2017-12-30	11:00:00	20.9	20.9
										2014-12-03	23:25:00.468	12.5	12.5	13.4	81	0	0				2015-12-14	16:25:00.000	9.3	9.3	10	75	0	0						2017-02-10	17:00:00	11.9	11.9	12.6	93	0	0					2017-12-30	12:00:00	17.4	17.4
										2014-12-04	00:25:00.472	12.5	12.5	12.7	80	0	0				2015-12-14	17:25:00.000	9	9	9.3	77	0	0						2017-02-10	18:00:00	11.4	11.3	11.9	97	0	0					2017-12-30	13:00:00	14.4	14.4
										2014-12-04	01:25:00.471	12.3	12.3	12.6	82	0	0				2015-12-14	18:25:00.000	8.9	8.8	9.1	77	0	0						2017-02-10	20:00:00	9.8	9.6	10.7	99	0	0					2017-12-31	05:00:00	11.1	10.1
										2014-12-04	02:25:00.470	12.5	12.1	12.5	81	0	0				2015-12-14	19:25:00.000	8.2	8.2	8.8	79	0	0						2017-02-10	21:00:00	9.6	9.1	10.2	99	0	0					2017-12-31	06:00:00	15.8	11.2
										2014-12-04	03:25:00.470	14.8	12.5	14.9	73	0	0				2015-12-14	20:25:00.000	7.7	7.7	8.2	81	0	0						2017-02-11	02:00:00	7.9	7.8	8.9	99	0	0					2017-12-31	07:00:00	19.2	15.9
										2014-12-04	04:25:00.468	18.5	14.9	18.6		0	0				2015-12-14	21:25:00.000	7.7	7.7	7.8	82	0	0						2017-02-11	03:00:00	11.8	7.9	11.8	94	0	0					2017-12-31	08:00:00	21.4	19.4
										2014-12-04	05:25:00.466	21.6	18.6	21.7	45	0	0				2015-12-14	22:25:00.000	8.2	7.7	8.2	80	0	0						2017-02-11	04:00:00	15.3	11.9	15.3	72	0	0					2017-12-31	09:00:00	22.2	21.3
										2014-12-04	06:25:00.473	23.6	21.7	23.6	42	0	0				2015-12-14	23:25:00.000	8.3	8.1	8.4	77	0	0						2017-02-11	05:00:00	18.7	15.4	18.7	52	0	0					2017-12-31	10:00:00	22.1	21.8
										2014-12-04	07:25:00.470	25.1	23.6	25.4	33	0	0				2015-12-15	00:25:00.000	8.1	7.7	8.2	77	0	0						2017-02-11	07:00:00	21.7	20.5	22.2	33	0	0					2017-12-31	11:00:00	20.8	20.8
										2014-12-04	08:25:00.469	26.2	25.2	26.2	33	0	0				2015-12-15	01:25:00.000	7.7	7.7	8.2	78	0	0						2017-02-11	08:00:00	22.8	21.7	23.1	26	0	0					2017-12-31	12:00:00	16.4	16.4
										2014-12-04	09:25:00.467	26.8	26	27	32	0	0				2015-12-15	02:25:00.000	7.5	7.1	7.7	80	0	0						2017-02-11	09:00:00	23.1	22.7	23.5	30	0	0					2017-12-31	13:00:00	12.9	12.9
										2014-12-04	10:25:00.465	26.8	26.7	27.2	29	0	0				2015-12-15	03:25:00.000	9.2	7.4	9.3	76	0	0						2017-02-11	10:00:00	23.8	23	24	28	0	0
										2014-12-04	11:25:00.464	25.3	25.2	26.7	31	0	0				2015-12-15	04:25:00.000	11.9	9.4	12	66	0	0						2017-02-11	11:00:00	23.5	23.3	24	27	0	0					2018-01-01	04:00:00	9.9	9.6
										2014-12-04	12:25:00.472	20.6	20.5	25.2		0	0				2015-12-15	05:25:00.000	15.2	12.1	15.3		0	0						2017-02-11	12:00:00	22	22	23.5	32	0	0					2018-01-01	05:00:00	10.5	9.8
										2014-12-04	13:25:00.471	17.4	17.4	20.4	63	0	0				2015-12-15	06:25:00.000	17.6	15.4	17.7	45	0	0						2017-02-11	13:00:00	18.4	18.4	21.9	45	0	0					2018-01-01	06:00:00	14.1	10.5
										2014-12-04	14:25:00.470	16	15.9	17.4	72	0	0				2015-12-15	07:25:00.000	19.7	17.8	19.8	37	0	0						2017-02-11	14:00:00	15.5	15.5	18.3	60	0	0					2018-01-01	07:00:00	18	14.3
										2014-12-04	15:25:00.468	14.8	14.8	15.9	76	0	0				2015-12-15	08:25:00.000	20.5	19.7	20.6	33	0	0						2017-02-11	15:00:00	14.2	14.2	15.4	68	0	0					2018-01-01	08:00:00	19.1	18
										2014-12-04	16:25:00.468	14.4	14.4	14.8	82	0	0				2015-12-15	09:25:00.000	21.2	20.6	21.3	31	0	0						2017-02-11	16:00:00	13.1	13.1	14.2	77	0	0					2018-01-01	09:00:00	19.2	19
										2014-12-04	17:25:00.467	13.8	13.8	14.4	87	0	0				2015-12-15	10:25:00.000	21.1	21	21.6	31	0	0						2017-02-11	17:00:00	12.9	12.8	13.5	84	0	0					2018-01-01	10:00:00	18.6	18.6
										2014-12-04	18:25:00.473	13.3	13.3	13.8	88	0	0				2015-12-15	11:25:00.000	19.6	19.6	21	33	0	0						2017-02-11	18:00:00	12.2	12.2	12.8	95	0	0					2018-01-01	11:00:00	17.8	17.8
										2014-12-04	19:25:00.472	12.9	12.8	13.2	91	0	0				2015-12-15	12:25:00.000	15.7	15.6	19.5		0	0						2017-02-11	19:00:00	11.6	11.4	12.2	99	0	0					2018-01-01	12:00:00	15.6	15.3
										2014-12-04	20:25:00.471	12.5	12.4	12.9	92	0	0				2015-12-15	13:25:00.000	12.2	12.2	15.5	58	0	0						2017-02-11	20:00:00	11	10.9	11.5	99	0	0					2018-01-01	13:00:00	13.8	13.5
										2014-12-04	21:25:00.469	12.2	12.2	12.5	93	0	0				2015-12-15	14:25:00.000	10.4	10.4	12.2	67	0	0						2017-02-11	21:00:00	10.2	10.1	11	99	0	0					2018-01-02	04:00:00	9.5	8.8
										2014-12-04	22:25:00.469	11.9	11.8	12.2	94	0	0				2015-12-15	15:25:00.000	9.5	9.5	10.4	75	0	0						2017-02-11	22:00:00	9.8	9.8	10.3	99	0	0					2018-01-02	05:00:00	10.9	9.4
										2014-12-04	23:25:00.467	11.3	11.3	11.9	95	0	0				2015-12-15	16:25:00.000	8.7	8.7	9.5	79	0	0						2017-02-11	23:00:00	9.5	9.4	9.8	99	0	0					2018-01-02	06:00:00	13.9	11
										2014-12-05	00:25:00.473	10.5	10.5	11.3	95	0	0				2015-12-15	17:25:00.000	8.1	8.1	8.7	82	0	0						2017-02-12	00:00:00	9.4	9.2	9.6	99	0	0					2018-01-02	07:00:00	15.7	13.9
										2014-12-05	01:25:00.471	10.3	10.2	10.5	96	0	0				2015-12-15	18:25:00.000	7.6	7.6	8.1	84	0	0						2017-02-12	02:00:00	9.3	8.6	9.3	99	0	0					2018-01-02	08:00:00	16.6	15.7
										2014-12-05	02:25:00.470	10.5	10	10.5	97	0	0				2015-12-15	19:25:00.000	7.3	7.3	7.7	85	0	0						2017-02-12	03:00:00	11.9	9.3	11.9	99	0	0					2018-01-02	09:00:00	16.5	16.4
										2014-12-05	03:25:00.469	12.3	10.5	12.4	96	0	0				2015-12-15	20:25:00.000	6.8	6.7	7.3	88	0	0						2017-02-12	05:00:00	19.8	16.7	19.9	63	0	0					2018-01-02	10:00:00	16.8	16.5
										2014-12-05	04:25:00.467	17.5	12.5	17.6		0	0				2015-12-15	21:25:00.000	6.5	6.4	6.8	89	0	0						2017-02-12	06:00:00	22.6	19.8	22.6	47	0	0					2018-01-02	11:00:00	16.3	16.3
										2014-12-05	05:25:00.467	21		21.1	53	0	0				2015-12-15	22:25:00.000	6.1	5.9	6.5	90	0	0						2017-02-12	07:00:00	23.2	22.3	23.5	39	0	0					2018-01-02	12:00:00	14.4	14.4
										2014-12-05	06:25:00.472	23.2	21.2	23.3		0	0				2015-12-15	23:25:00.000	5.8	5.8	6.1	91	0	0						2017-02-12	08:00:00	23.5	23.3	24.5	40	0	0					2018-01-02	13:00:00	12.2	12.2
										2014-12-05	07:25:00.470	25.8	23.4	26	31	0	0				2015-12-16	00:25:00.000	5.5	5.5	5.8	92	0	0						2017-02-12	09:00:00	23.8	23.2	24.3	35	0	0					2018-01-03	04:00:00	9.6	9
										2014-12-05	08:25:00.469	26.5	25.7	26.5	28	0	0				2015-12-16	01:25:00.000	5.4	5.2	5.5	93	0	0						2017-02-12	10:00:00	23.8	23.5	24.4	35	0	0					2018-01-03	05:00:00	11.1	9.6
										2014-12-05	09:25:00.467	26.5	26.3	26.7	27	0	0				2015-12-16	02:25:00.000	5.3	5.2	5.4	93	0	0						2017-02-12	11:00:00	23.3	23.3	24.3	38	0	0					2018-01-03	06:00:00	13.6	11.1
										2014-12-05	10:25:00.465	26.9	26.5	27.1	27	0	0				2015-12-16	03:25:00.000	6.7	5.3	6.8	92	0	0						2017-02-12	12:00:00	21.8	21.8	23.3	44	0	0					2018-01-03	07:00:00	15.2	13.5
										2014-12-05	11:25:00.464	24.6	24.5	26.9	33	0	0				2015-12-16	04:25:00.000	11.8	6.8	12		0	0						2017-02-12	14:00:00	17.2	16.8	19.6	66	0	0					2018-01-03	08:00:00	16.1	14.9
										2014-12-05	12:25:00.473	19.9	19.8	24.4		0	0				2015-12-16	05:25:00.000	15.9		16	52	0	0						2017-02-12	15:00:00	16	15.8	17	71	0	0					2018-01-03	09:00:00	17	16
										2014-12-05	13:25:00.472	16.8	16.8	19.8	67	0	0				2015-12-16	06:25:00.000	18.4	16	18.4	42	0	0						2017-02-12	16:00:00	14.4	14.4	16.1	85	0	0					2018-01-03	10:00:00	17.8	16.9
										2014-12-05	14:25:00.471	15.5	15.5	16.8	74	0	0				2015-12-16	07:25:00.000	20.3	18.5	20.5	33	0	0						2017-02-12	17:00:00	13.5	13.4	14.3	97	0	0					2018-01-03	11:00:00	17	17
										2014-12-05	15:25:00.470	14.5	14.5	15.4	79	0	0				2015-12-16	08:25:00.000	21.2	20.4	21.5	27	0	0						2017-02-12	18:00:00	12.5	12.5	13.5	99	0	0					2018-01-03	12:00:00	14.6	14.6
										2014-12-05	16:25:00.469	13.6	13.6	14.5	83	0	0				2015-12-16	09:25:00.000	21.2	21	21.9	26	0	0						2017-02-12	19:00:00	12.1	12	12.5	99	0	0					2018-01-04	04:00:00	7.8	6.9
										2014-12-05	17:25:00.468	12.9	12.8	13.6	86	0	0				2015-12-16	10:25:00.000	22.5	21.3	22.5	24	0	0						2017-02-12	21:00:00	11.1	10.9	11.6	99	0	0					2018-01-04	05:00:00	10.7	8
										2014-12-05	18:25:00.473	12.4	12.4	12.8	87	0	0				2015-12-16	11:25:00.000	18.8	18.8	22.4		0	0						2017-02-12	22:00:00	10.5	10.4	11.1	99	0	0					2018-01-04	06:00:00	14.9	10.8
										2014-12-05	19:25:00.472	12.1	11.9	12.4	89	0	0				2015-12-16	12:25:00.000	15.8	15.7	18.7	47	0	0						2017-02-12	23:00:00	9.7	9.7	10.5	99	0	0					2018-01-04	07:00:00	16.9	14.8
										2014-12-05	20:25:00.470	11.8	11.7	12.1	90	0	0				2015-12-16	13:25:00.000	13.4	13.4	15.7	55	0	0						2017-02-13	00:00:00	9.8	9.6	10.1	99	0	0					2018-01-04	08:00:00	18.6	16.7
										2014-12-05	21:25:00.470	11.5	11.5	11.7	92	0	0				2015-12-16	14:25:00.000	11.5	11.5	13.3	65	0	0						2017-02-13	02:00:00	8.9	8.8	9.3	99	0	0					2018-01-04	09:00:00	18.9	18.5
										2014-12-05	22:25:00.468	11.3	11.3	11.5	91	0	0				2015-12-16	15:25:00.000	10.4	10.4	11.5	74	0	0						2017-02-13	03:00:00	11.9	8.8	11.9	99	0	0					2018-01-04	10:00:00	17.8	17.8
										2014-12-05	23:25:00.467	10.7	10.7	11.3	91	0	0				2015-12-16	16:25:00.000	9.5	9.5	10.4	79	0	0						2017-02-13	04:00:00	17.6	12.1	17.6	66	0	0					2018-01-04	11:00:00	16.6	16.6
										2014-12-06	00:25:00.473	10.3	10.3	10.7	93	0	0				2015-12-16	17:25:00.000	8.8	8.8	9.5	82	0	0						2017-02-13	05:00:00	20	17.6	22.7	49	0	0					2018-01-04	12:00:00	14.4	14.4
										2014-12-06	01:25:00.472	10.1	10.1	10.4	93	0	0				2015-12-16	18:25:00.000	8.3	8.3	8.8	86	0	0						2017-02-13	07:00:00	22.9	21.8	23.3	36	0	0					2018-01-04	13:00:00	12.8	12.8
										2014-12-06	02:25:00.471	10.4	10	10.4	93	0	0				2015-12-16	19:25:00.000	8	7.9	8.3	89	0	0						2017-02-13	09:00:00	23.9	23.2	24.4	34	0	0					2018-01-05	05:00:00	11.5	9
										2014-12-06	03:25:00.469	13.3	10.4	13.5		0	0				2015-12-16	20:25:00.000	7.5	7.5	8	90	0	0						2017-02-13	10:00:00	24	23.4	24.2	33	0	0					2018-01-05	06:00:00	12.7	11.6
										2014-12-06	04:25:00.468	17.1	13.6	17.1	62	0	0				2015-12-16	21:25:00.000	7	7	7.5	91	0	0						2017-02-13	11:00:00	23.6	23.6	24.1	29	0	0					2018-01-05	07:00:00	14.5	12.7
										2014-12-06	05:25:00.467	19.7	17.1	19.7		0	0				2015-12-16	22:25:00.000	6.6	6.6	7.1	92	0	0						2017-02-13	12:00:00	22.5	22.5	24	38	0	0					2018-01-05	08:00:00	16.2	14.6
										2014-12-06	06:25:00.473	22.4	19.8	22.4	41	0	0				2015-12-16	23:25:00.000	6.3	6.2	6.6	94	0	0						2017-02-13	13:00:00	19.4	19.4	22.4	51	0	0					2018-01-05	09:00:00	17	16
										2014-12-06	07:25:00.471	24.4	22.5	24.5	34	0	0				2015-12-17	00:25:00.000	6.4	6.2	6.5	94	0	0						2017-02-13	14:00:00	16.6	16.6	19.4	64	0	0					2018-01-05	10:00:00	16.7	16.6
										2014-12-06	08:25:00.470	25.3	24.5	25.3	28	0	0				2015-12-17	01:25:00.000	6.5	6.4	6.5	94	0	0						2017-02-13	15:00:00	14.5	14.5	16.5	82	0	0					2018-01-05	11:00:00	16.3	16.2
										2014-12-06	09:25:00.468	25.7	25.2	25.9	27	0	0				2015-12-17	02:25:00.000	6.3	6.3	6.5	95	0	0						2017-02-13	16:00:00	13.9	13.9	14.7	91	0	0					2018-01-05	12:00:00	14	14
										2014-12-06	10:25:00.466	25.5	25.5	26.3	29	0	0				2015-12-17	03:25:00.000	7.9	6.3	8	97	0	0						2017-02-13	17:00:00	13.3	13.3	14	96	0	0					2018-01-06	04:00:00	10.1	7.1
										2014-12-06	11:25:00.466	24	23.9	25.6	33	0	0				2015-12-17	04:25:00.000	11.5	8	11.6	89	0	0						2017-02-13	18:00:00	13.5	12.9	13.6	99	0	0					2018-01-06	05:00:00	12.7	10.1
										2014-12-06	12:25:00.473	19.8	19.7	23.8		0	0				2015-12-17	05:25:00.000	13.7	11.7	13.8		0	0						2017-02-13	20:00:00	13.8	13.5	14.3	94	0	0					2018-01-06	06:00:00	15.8	12.9
										2014-12-06	13:25:00.471	16.8	16.8	19.6	55	0	0				2015-12-17	06:25:00.000	16.3	13.8	16.3	61	0	0						2017-02-13	21:00:00	12	12	13.9	99	0	0					2018-01-06	07:00:00	18.1	15.9
										2014-12-06	14:25:00.470	15.4	15.3	16.7	62	0	0				2015-12-17	07:25:00.000	18.3	16.3	18.4	51	0	0						2017-02-13	22:00:00	12.1	11.3	12.1	99	0	0					2018-01-06	08:00:00	19.7	17.6
										2014-12-06	15:25:00.470	14.2	14.2	15.3	69	0	0				2015-12-17	08:25:00.000	19.3	18.4	19.3	42	0	0						2017-02-13	23:00:00	12.3	11.9	12.3	99	0	0					2018-01-06	09:00:00	19.7	19.1
										2014-12-06	16:25:00.468	13.4	13.4	14.2	71	0	0				2015-12-17	09:25:00.000	19.7	19.3	19.8	38	0	0						2017-02-14	01:00:00	11.6	11.6	12.4	97	0	0					2018-01-06	10:00:00	19.2	19.2
										2014-12-06	17:25:00.468	12.9	12.8	13.4	75	0	0				2015-12-17	10:25:00.000	19.9	19.6	19.9	38	0	0						2017-02-14	02:00:00	10.7	10.6	11.6	99	0	0					2018-01-06	11:00:00	18.4	18.4
										2014-12-06	18:25:00.472	12.2	12.2	12.9	76	0	0				2015-12-17	11:25:00.000	17.7	17.6	19.8	46	0	0						2017-02-14	03:00:00	13.3	10.6	13.3	89	0	0					2018-01-06	12:00:00	15.9	15.9
										2014-12-06	19:25:00.471	11.8	11.8	12.2	78	0	0				2015-12-17	12:25:00.000	14.6	14.6	17.6		0	0						2017-02-14	04:00:00	16.8	13.3	16.8	66	0	0					2018-01-06	13:00:00	12	12
										2014-12-06	20:25:00.469	11.9	11.9	12	75	0	0				2015-12-17	13:25:00.000	12.1	12	14.5	70	0	0						2017-02-14	05:00:00	20.3	16.8	20.3	47	0	0					2018-01-07	05:00:00	13.2	10.6
										2014-12-06	21:25:00.469	11.2	11.2	12	78	0	0				2015-12-17	14:25:00.000	11	11	12	78	0	0						2017-02-14	06:00:00	21.9	20.3	22.4	40	0	0					2018-01-07	06:00:00	15.8	13.1
										2014-12-06	22:25:00.468	10.9	10.8	11.2	80	0	0				2015-12-17	15:25:00.000	10.2	10.2	11	82	0	0						2017-02-14	07:00:00	23.4	22	23.7	37	0	0					2018-01-07	07:00:00	17.8	15.7
										2014-12-06	23:25:00.466	10.3	10.2	10.9	82	0	0				2015-12-17	16:25:00.000	9.7	9.7	10.2	85	0	0						2017-02-14	08:00:00	24.4	23.2	24.5	32	0	0					2018-01-07	08:00:00	18.8	17.6
										2014-12-07	00:25:00.472	10.5	10.2	10.5	81	0	0				2015-12-17	17:25:00.000	9.1	9.1	9.7	87	0	0						2017-02-14	09:00:00	25.2	24	25.2	31	0	0					2018-01-07	09:00:00	19.7	18.8
										2014-12-07	01:25:00.472	9.9	9.8	10.5	85	0	0				2015-12-17	18:25:00.000	8.9	8.9	9.1	89	0	0						2017-02-14	10:00:00	24.6	24.5	25.3	28	0	0					2018-01-07	10:00:00	19.4	19.3
										2014-12-07	02:25:00.470	10	9.6	10.1	84	0	0				2015-12-17	19:25:00.000	8.5	8.5	8.9	91	0	0						2017-02-14	11:00:00	24	23.8	25.2	30	0	0					2018-01-07	11:00:00	18.9	18.9
										2014-12-07	03:25:00.469	12.8	10.1	13		0	0				2015-12-17	20:25:00.000	8	8	8.5	92	0	0						2017-02-14	12:00:00	22.8	22.7	23.9	39	0	0					2018-01-08	10:00:00	20.2	19.8
										2014-12-07	04:25:00.468	16.7	13	16.8	55	0	0				2015-12-17	21:25:00.000	7.6	7.5	8	93	0	0						2017-02-14	13:00:00	20.5	20.5	22.9	48	0	0					2018-01-08	11:00:00	19.6	19.6
										2014-12-07	05:25:00.466	20.3	16.8	20.4		0	0				2015-12-17	22:25:00.000	7.4	7.2	7.6	94	0	0						2017-02-14	14:00:00	17	17	20.4	66	0	0					2018-01-08	12:00:00	17.4	17.4
										2014-12-07	06:25:00.472	22.5	20.5	22.6	36	0	0				2015-12-17	23:25:00.000	7	7	7.4	94	0	0						2017-02-14	15:00:00	15.9	15.8	17	75	0	0					2018-01-08	13:00:00	13.2	13.2
										2014-12-07	07:25:00.472	24.5	22.6	24.6	29	0	0				2015-12-18	00:25:00.000	6.9	6.7	7	95	0	0						2017-02-14	16:00:00	15.2	15.2	16.2	82	0	0					2018-01-09	04:00:00	11.9	7.6
										2014-12-07	08:25:00.470	25.6	24.6	25.7	25	0	0				2015-12-18	01:25:00.000	6.5	6.4	6.9	96	0	0						2017-02-14	17:00:00	14.4	14.3	15.2	92	0	0					2018-01-09	05:00:00	15.1	11.9
										2014-12-07	09:25:00.468	26.1	25.5	26.1	21	0	0				2015-12-18	02:25:00.000	6.8	6.3	6.8	97	0	0						2017-02-14	18:00:00	13.7	13.5	14.5	99	0	0					2018-01-09	06:00:00	17.8	15.2
										2014-12-07	10:25:00.467	25.9	25.7	26	22	0	0				2015-12-18	03:25:00.000	8.3	6.8	8.4	97	0	0						2017-02-14	19:00:00	12.7	12.7	13.7	99	0	0					2018-01-09	07:00:00	19.1	17.8
										2014-12-07	11:25:00.465	24.1	24	25.8	24	0	0				2015-12-18	04:25:00.000	10.9	8.5	11	92	0	0						2017-02-14	20:00:00	13.2	12.6	13.2	97	0	0					2018-01-09	08:00:00	19.9	19.1
										2014-12-07	12:25:00.473	19.9	19.8	24		0	0				2015-12-18	05:25:00.000	14.1	11.1	14.2		0	0						2017-02-14	21:00:00	12.6	12.5	13.3	99	0	0					2018-01-09	09:00:00	20.7	19.9
										2014-12-07	13:25:00.472	16	15.9	19.7	52	0	0				2015-12-18	06:25:00.000	17	14.2	17.1	60	0	0						2017-02-14	22:00:00	11.7	11.7	12.7	99	0	0					2018-01-09	10:00:00	20.2	20.1
										2014-12-07	14:25:00.471	14.3	14.3	15.9	62	0	0				2015-12-18	07:25:00.000	18.9	17.1	18.9		0	0						2017-02-14	23:00:00	10.8	10.7	11.7	99	0	0					2018-01-09	11:00:00	19.9	19.9
										2014-12-07	15:25:00.470	13	13	14.3	70	0	0				2015-12-18	08:25:00.000	19.9	18.9	19.9	43	0	0						2017-02-15	00:00:00	10.5	10.5	11.5	99	0	0					2018-01-09	12:00:00	17.6	17.6
										2014-12-07	16:25:00.468	12.2	12.2	13	74	0	0				2015-12-18	09:25:00.000	20.6	20	20.6	39	0	0						2017-02-15	01:00:00	10.5	10.1	10.7	99	0	0					2018-01-09	13:00:00	13.5	13.5
										2014-12-07	17:25:00.468	11.6	11.5	12.2	80	0	0				2015-12-18	10:25:00.000	20.3	20.1	20.9	38	0	0						2017-02-15	02:00:00	11.3	10.4	11.4	99	0	0					2018-01-09	14:00:00	12.5	12.5
										2014-12-07	18:25:00.473	11.4	11.3	11.7	80	0	0				2015-12-18	11:25:00.000	18.8	18.8	20.2	41	0	0						2017-02-15	03:00:00	14.7	11.3	14.7	86	0	0					2018-01-10	04:00:00	13	10.2
										2014-12-07	19:25:00.471	11	11	11.4	82	0	0				2015-12-18	12:25:00.000	16	15.8	18.8	49	0	0						2017-02-15	04:00:00	17.7	14.8	17.7	66	0	0					2018-01-10	05:00:00	15.8	12.9
										2014-12-07	20:25:00.470	10.5	10.4	11	83	0	0				2015-12-18	13:25:00.000	12.7	12.7	15.8		0	0						2017-02-15	05:00:00	20.3	17.8	20.7	53	0	0					2018-01-10	06:00:00	18.7	15.9
										2014-12-07	21:25:00.469	10.1	10.1	10.4	83	0	0				2015-12-18	14:25:00.000	11.3	11.2	12.6	73	0	0						2017-02-15	06:00:00	23.1	20.6	23.1	41	0	0					2018-01-10	07:00:00	20.4	18.6
										2014-12-07	22:25:00.469	10.1	10	10.2	84	0	0				2015-12-18	15:25:00.000	10.4	10.4	11.2	77	0	0						2017-02-15	07:00:00	24	22.8	24.3	36	0	0					2018-01-10	08:00:00	21.6	20.2
										2014-12-07	23:25:00.468	10	10	10.2	83	0	0				2015-12-18	16:25:00.000	9.9	9.8	10.4	80	0	0						2017-02-15	08:00:00	25.9	24.1	25.9	31	0	0					2018-01-10	09:00:00	22.4	21.5
										2014-12-08	00:25:00.473	9.7	9.7	10	83	0	0				2015-12-18	17:25:00.000	9.3	9.3	9.9	83	0	0						2017-02-15	09:00:00	26.6	25.3	26.6	25	0	0					2018-01-10	10:00:00	21.8	21.7
										2014-12-08	01:25:00.472	9.3	9.3	9.7	85	0	0				2015-12-18	18:25:00.000	9	8.9	9.3	86	0	0						2017-02-15	10:00:00	27.1	26.5	27.4	27	0	0					2018-01-10	11:00:00	21.5	21.3
										2014-12-08	02:25:00.470	9.2	9.2	9.4	84	0	0				2015-12-18	19:25:00.000	8.3	8.3	9.1	87	0	0						2017-02-15	11:00:00	25.9	25.8	27.1	33	0	0					2018-01-10	12:00:00	18.9	18.9
										2014-12-08	03:25:00.469	11.9	9.3	12.1		0	0				2015-12-18	20:25:00.000	7.9	7.8	8.3	89	0	0						2017-02-15	12:00:00	24.5	24.5	25.8	39	0	0					2018-01-10	13:00:00	16.3	16.2
										2014-12-08	04:25:00.468	16.6	12.3	16.7	49	0	0				2015-12-18	21:25:00.000	8	7.7	8	90	0	0						2017-02-15	13:00:00	21.8	21.8	24.6	49	0	0					2018-01-10	14:00:00	15.6	15.6
										2014-12-08	05:25:00.467	19.4	16.8	19.4	42	0	0				2015-12-18	22:25:00.000	7.5	7.5	8	91	0	0						2017-02-15	14:00:00	20.2	20.1	21.8	57	0	0					2018-01-11	04:00:00	12.6	9.8
										2014-12-08	06:25:00.472	21.9	19.5	21.9	38	0	0				2015-12-18	23:25:00.000	7.3	7.2	7.5	92	0	0						2017-02-15	15:00:00	18.5	18.5	20.3	66	0	0					2018-01-11	05:00:00	16.1	12.8
										2014-12-08	07:25:00.471	23.8	22	23.9	31	0	0				2015-12-19	00:25:00.000	7	7	7.3	92	0	0						2017-02-15	16:00:00	18.2	18	18.8	68	0	0					2018-01-11	06:00:00	17.8	16.1
										2014-12-08	08:25:00.469	25	23.8	25	26	0	0				2015-12-19	01:25:00.000	6.6	6.6	7	93	0	0						2017-02-15	17:00:00	17.3	17.3	18.2	71	0	0					2018-01-11	07:00:00	19.4	17.7
										2014-12-08	09:25:00.467	25.2	24.8	25.3	26	0	0				2015-12-19	02:25:00.000	6.5	6.4	6.6	94	0	0						2017-02-15	18:00:00	15.9	15.5	17.2	87	0	0					2018-01-11	08:00:00	21.5	19.3
										2014-12-08	10:25:00.466	24.9	24.9	25.2	27	0	0				2015-12-19	03:25:00.000	8	6.5	8.1	93	0	0						2017-02-15	19:00:00	15.1	15.1	16.1	91	0	0					2018-01-11	09:00:00	21.6	21
										2014-12-08	11:25:00.465	22.9	22.8	24.9	34	0	0				2015-12-19	04:25:00.000	10.8	8.1	10.9	83	0	0						2017-02-15	20:00:00	14.4	14.4	15.3	96	0	0					2018-01-11	10:00:00	21.5	21.5
										2014-12-08	12:25:00.473	18.7	18.6	22.7		0	0				2015-12-19	05:25:00.000	14	11	14.1		0	0						2017-02-15	21:00:00	17	14.4	17.1	80	0	0					2018-01-11	11:00:00	21.2	21.2
										2014-12-08	13:25:00.472	15.3	15.3	18.5	65	0	0				2015-12-19	06:25:00.000	17.1	14.2	17.2	52	0	0						2017-02-15	22:00:00	15.9	15.9	17	83	0	0					2018-01-11	12:00:00	19.2	19.2
										2014-12-08	14:25:00.471	14	13.9	15.3	75	0	0				2015-12-19	07:25:00.000	19.4	17.2	19.5		0	0						2017-02-15	23:00:00	15.7	15.2	15.9	81	0	0					2018-01-11	13:00:00	15.5	15.5
										2014-12-08	15:25:00.470	13.2	13.2	14	81	0	0				2015-12-19	08:25:00.000	20.1	19.5	20.2	37	0	0						2017-02-16	00:00:00	13.9	13.9	15.6	94	0	0					2018-01-11	14:00:00	14.6	14.6
										2014-12-08	16:25:00.469	12.4	12.4	13.2	86	0	0				2015-12-19	09:25:00.000	20.4	20	20.5	36	0	0						2017-02-16	01:00:00	13.3	13.2	13.9	99	0	0					2018-01-12	03:00:00	10.8	9.7
										2014-12-08	17:25:00.468	12	12	12.4	89	0	0				2015-12-19	10:25:00.000	20.3	20.2	20.6	35	0	0						2017-02-16	02:00:00	14.5	13.1	14.5	91	0	0					2018-01-12	04:00:00	14.6	10.9
										2014-12-08	18:25:00.473	11.4	11.4	12	92	0	0				2015-12-19	11:25:00.000	18.9	18.9	20.2	39	0	0						2017-02-16	03:00:00	16	14.5	16	82	0	0					2018-01-12	05:00:00	17.9	14.6
										2014-12-08	19:25:00.472	11	11	11.4	93	0	0				2015-12-19	12:55:00.000	15.3	15.2	18.9		0	0						2017-02-16	04:00:00	19.5	16	19.5	62	0	0					2018-01-12	06:00:00	19.3	17.6
										2014-12-08	20:25:00.470	10.9	10.7	11	95	0	0				2015-12-19	13:25:00.000	12.4	12.3	15.1	65	0	0						2017-02-16	05:00:00	23.7	19.6	24	31	0	0					2018-01-12	07:00:00	21.2	19.3
										2014-12-08	21:25:00.469	10.5	10.5	11	95	0	0				2015-12-19	14:25:00.000	11.1	11	12.3	75	0	0						2017-02-16	06:00:00	24.9	23.4	25.1	32	0	0					2018-01-12	08:00:00	22.1	21
										2014-12-08	22:25:00.468	9.9	9.8	10.5	97	0	0				2015-12-19	15:25:00.000	10	9.9	11	81	0	0						2017-02-16	07:00:00	25.8	24.6	25.8	28	0	0					2018-01-12	09:00:00	22.7	21.8
										2014-12-08	23:25:00.466	9.6	9.5	9.9	97	0	0				2015-12-19	16:25:00.000	9.2	9.1	10	85	0	0						2017-02-16	08:00:00	26.2	25.8	26.6	27	0	0					2018-01-12	10:00:00	22.5	22.2
										2014-12-09	00:25:00.472	9.5	9.4	9.7	98	0	0				2015-12-19	17:25:00.000	8.7	8.7	9.2	87	0	0						2017-02-16	09:00:00	26.4	25.8	26.5	28	0	0					2018-01-12	11:00:00	21.8	21.8
										2014-12-09	01:25:00.472	9.1	9.1	9.5	98	0	0				2015-12-19	18:25:00.000	8	8	8.7	89	0	0						2017-02-16	10:00:00	26.6	26.3	27.4	25	0	0					2018-01-12	12:00:00	18.7	18.7
										2014-12-09	02:25:00.471	9.2	8.9	9.2	98	0	0				2015-12-19	19:25:00.000	7.5	7.5	8	91	0	0						2017-02-16	11:00:00	26	25.5	26.7	33	0	0					2018-01-12	13:00:00	15.3	15.3
										2014-12-09	03:25:00.470	10.5	9.1	10.6	99	0	0				2015-12-19	20:25:00.000	7.2	7.2	7.6	92	0	0						2017-02-16	12:00:00	24.8	24.8	26.2	37	0	0					2018-01-12	15:00:00	12.5	12.4
										2014-12-09	04:25:00.468	14.2	10.6	14.3		0	0				2015-12-19	21:25:00.000	6.8	6.8	7.3	93	0	0						2017-02-16	13:00:00	22.3	22.3	24.8	46	0	0					2018-01-13	04:00:00	14.2	8.2
										2014-12-09	05:25:00.467	19.2	14.4	19.3	52	0	0				2015-12-19	22:25:00.000	6.6	6.5	6.9	94	0	0						2017-02-16	14:00:00	21.2	21.1	22.3	54	0	0					2018-01-13	05:00:00	18.1	14.3
										2014-12-09	06:25:00.472	22.4	19.4	22.5		0	0				2015-12-19	23:25:00.000	6.1	6.1	6.5	94	0	0						2017-02-16	15:00:00	20.3	20.3	21.5	60	0	0					2018-01-13	06:00:00	20.3	18.2
										2014-12-09	07:25:00.470	24.3	22.5	24.4	35	0	0				2015-12-20	00:55:00.000	5.9	5.7	6.1	95	0	0						2017-02-16	16:00:00	20.5	20.2	20.6	62	0	0					2018-01-13	07:00:00	21.8	20.5
										2014-12-09	08:25:00.468	26.1	24.4	26.2	26	0	0				2015-12-20	01:25:00.000	5.6	5.3	5.8	96	0	0						2017-02-16	17:00:00	20.3	20.1	20.6	60	0	0					2018-01-13	08:00:00	22.4	21.7
										2014-12-09	09:25:00.467	25.6	25.1	26.1	27	0	0				2015-12-20	02:25:00.000	5.7	5.4	5.8	96	0	0						2017-02-16	18:00:00	19.5	19.3	20.3	64	0	0					2018-01-13	09:00:00	22.4	22.2
										2014-12-09	10:25:00.465	25.5	25.4	26.2	34	0	0				2015-12-20	03:25:00.000	6.4	5.8	6.5	97	0	0						2017-02-16	19:00:00	19.1	19.1	19.7	62	0	0					2018-01-13	10:00:00	22.4	22.2
										2014-12-09	11:25:00.464	22.7	22.6	25.5	44	0	0				2015-12-20	04:25:00.001	9.6	6.5	9.8	97	0	0						2017-02-16	20:00:00	17.5	17.5	19.1	69	0	0					2018-01-13	11:00:00	21.8	21.6
										2014-12-09	12:55:00.471	18.6	18.6	22.6		0	0				2015-12-20	05:25:00.000	13	9.8	13.1		0	0						2017-02-16	21:00:00	16.5	16.1	17.4	77	0	0					2018-01-13	12:00:00	19	19
										2014-12-09	13:25:00.471	16.1	16.1	18.5	70	0	0				2015-12-20	06:25:00.000	17	13.2	17.1	57	0	0						2017-02-16	22:00:00	17.2	16.2	17.3	70	0	0					2018-01-13	13:00:00	14.5	14.5
										2014-12-09	14:25:00.470	14.6	14.6	16.1	79	0	0				2015-12-20	07:25:00.000	19.2	17.1	19.3	47	0	0						2017-02-16	23:00:00	16.4	16.4	17.3	78	0	0					2018-01-13	14:00:00	12.5	12.5
										2014-12-09	15:25:00.468	13.6	13.6	14.6	82	0	0				2015-12-20	08:25:00.000	19.9	19.3	20.1		0	0						2017-02-17	00:00:00	16.2	16.2	16.5	77	0	0					2018-01-14	04:00:00	14.3	8.9
										2014-12-09	16:25:00.468	13.1	13.1	13.6	84	0	0				2015-12-20	09:25:00.000	20.1	19.8	20.1	34	0	0						2017-02-17	01:00:00	16.4	16.2	16.6	72	0	0					2018-01-14	05:00:00	17.1	14.5
										2014-12-09	17:25:00.468	12.6	12.5	13.1	89	0	0				2015-12-20	10:25:00.000	19.6	19.6	20.3	36	0	0						2017-02-17	02:00:00	16.6	16.2	16.6	71	0	0					2018-01-14	06:00:00	19.6	17.3
										2014-12-09	18:25:00.473	12	12	12.5	91	0	0				2015-12-20	11:25:00.000	18.1	18	19.5	40	0	0						2017-02-17	03:00:00	17.4	16.6	17.4	68	0	0					2018-01-14	07:00:00	21.2	19.8
										2014-12-09	19:25:00.472	11.5	11.5	12	92	0	0				2015-12-20	12:25:00.000	14.2	14.1	17.9		0	0						2017-02-17	04:00:00	19.6	17.5	19.6	59	0	0					2018-01-14	08:00:00	23	21.1
										2014-12-09	20:25:00.471	11.1	11.1	11.5	94	0	0				2015-12-20	13:25:00.000	11.2	11.2	14	65	0	0						2017-02-17	05:00:00	20.1	19.6	20.2	56	0	0					2018-01-14	09:00:00	23.4	22.4
										2014-12-09	21:25:00.469	10.9	10.9	11.1	93	0	0				2015-12-20	14:25:00.000	10.1	10.1	11.2	74	0	0						2017-02-17	06:00:00	21.5	20	21.6	52	0	0					2018-01-14	10:00:00	22.7	22.5
										2014-12-09	22:25:00.468	10.5	10.4	10.9	95	0	0				2015-12-20	15:25:00.000	9.2	9.1	10.1	80	0	0						2017-02-17	07:00:00	23.2	21.4	23.2	46	0	0					2018-01-14	11:00:00	21.9	21.9
										2014-12-09	23:25:00.467	10	9.9	10.5	96	0	0				2015-12-20	16:25:00.000	8.8	8.8	9.3	83	0	0						2017-02-17	08:00:00	25.9	23.1	25.9	42	0	0					2018-01-14	12:00:00	19.5	19.5
										2014-12-10	00:25:00.467	9.5	9.5	10	96	0	0				2015-12-20	17:25:00.000	8.3	8.3	8.8	85	0	0						2017-02-17	09:00:00	26.8	25.5	27.1	40	0	0					2018-01-14	13:00:00	14.6	14.6
										2014-12-10	01:25:00.473	9.1	9.1	9.4	97	0	0				2015-12-20	18:25:00.000	8.1	8	8.3	88	0	0						2017-02-17	11:00:00	26.5	26	26.5	47	0	0					2018-01-14	14:00:00	12.9	12.9
										2014-12-10	02:25:00.471	9	8.9	9.1	98	0	0				2015-12-20	19:25:00.000	7.5	7.5	8.1	89	0	0						2017-02-17	12:00:00	24.9	24.9	26.4	50	0	0					2018-01-15	04:00:00	13.4	9.5
										2014-12-10	03:25:00.470	11.1	9.1	11.2	92	0	0				2015-12-20	20:25:00.000	7.3	7.2	7.7	91	0	0						2017-02-17	13:00:00	23.2	23.2	24.8	55	0	0					2018-01-15	05:00:00	16.3	13.4
										2014-12-10	04:25:00.469	15.7	11.2	15.9		0	0				2015-12-20	21:25:00.000	7.1	7	7.4	92	0	0						2017-02-17	14:00:00	21.6	21.6	23.2	63	0	0					2018-01-15	06:00:00	18.4	16.3
										2014-12-10	05:25:00.467	18.9	16	19	32	0	0				2015-12-20	22:25:00.000	6.7	6.7	7.1	93	0	0						2017-02-17	15:00:00	20.2	20.2	21.6	68	0	0					2018-01-15	07:00:00	20	18.3
										2014-12-10	06:55:00.471	20.7	19	20.7	29	0	0				2015-12-20	23:25:00.000	6.8	6.8	7	94	0	0						2017-02-17	16:00:00	20	19.9	20.3	70	0	0					2018-01-15	08:00:00	21.1	20
										2014-12-10	07:25:00.470	22.2	20.8	22.2	21	0	0				2015-12-21	00:25:00.000	6.7	6.6	6.8	95	0	0						2017-02-17	17:00:00	19	18.9	20	77	0	0					2018-01-15	09:00:00	22.1	21
										2014-12-10	08:25:00.469	22.8	22.2	22.9	15	0	0				2015-12-21	01:25:00.000	6.4	6.4	6.8	95	0	0						2017-02-17	18:00:00	17	17	18.9	94	0	0					2018-01-15	10:00:00	21.9	21.9
										2014-12-10	09:25:00.467	23.1	22.7	23.3	18	0	0				2015-12-21	02:25:00.000	5.9	5.8	6.5	96	0	0						2017-02-17	19:00:00	16	16	16.9	99	0	0					2018-01-15	11:00:00	21.2	21.2
										2014-12-10	10:25:00.466	22.7	22.5	23.2	17	0	0				2015-12-21	03:25:00.000	7	5.9	7	96	0	0						2017-02-17	20:00:00	15.4	15.4	16	99	0	0					2018-01-15	12:00:00	19	19
										2014-12-10	11:25:00.464	21	21	22.7	20	0	0				2015-12-21	04:25:00.001	10.2	7.1	10.3	93	0	0						2017-02-17	21:00:00	15.6	15.3	15.7	99	0	0					2018-01-15	13:00:00	16.4	16.4
										2014-12-10	12:25:00.472	18.4	18.3	21	28	0	0				2015-12-21	05:25:00.000	14.1	10.4	14.2		0	0						2017-02-17	22:00:00	14.9	14.9	15.9	99	0	0					2018-01-15	14:00:00	15.8	15.5
										2014-12-10	13:25:00.472	14.1	14	18.2		0	0				2015-12-21	06:25:00.000	17	14.3	17	57	0	0						2017-02-17	23:00:00	14.7	14.2	14.8	99	0	0					2018-01-15	17:00:00	13.6	13.5
										2014-12-10	14:25:00.471	12	12	14	57	0	0				2015-12-21	07:25:00.000	18.5	17	18.6	50	0	0						2017-02-18	00:00:00	15.1	14.6	15.6	99	0	0					2018-01-15	18:00:00	12.8	12.8
										2014-12-10	15:25:00.470	10.9	10.8	11.9	63	0	0				2015-12-21	08:25:00.000	19.4	18.7	19.5	42	0	0						2017-02-18	01:00:00	14.8	14.7	15.1	99	0	0					2018-01-16	03:00:00	11	9.5
										2014-12-10	16:25:00.468	10.1	10.1	10.8	71	0	0				2015-12-21	09:25:00.000	19.7	19.4	19.8	39	0	0						2017-02-18	02:00:00	14.9	14.7	15.1	99	0	0					2018-01-16	04:00:00	14.4	11.1
										2014-12-10	17:25:00.468	9.3	9.3	10.1	74	0	0				2015-12-21	10:55:00.000	19.6	19.5	20	40	0	0						2017-02-18	03:00:00	17	14.9	17	99	0	0					2018-01-16	05:00:00	17.7	14.4
										2014-12-10	18:25:00.472	8.7	8.6	9.3	78	0	0				2015-12-21	11:25:00.000	17.8	17.7	19.7	48	0	0						2017-02-18	04:00:00	19.9	17	19.9	88	0	0					2018-01-16	06:00:00	20.3	17.6
										2014-12-10	19:25:00.472	8.3	8.3	8.7	80	0	0				2015-12-30	03:09:05.000	9.7	8.5	9.8	95	0	0						2017-02-18	05:00:00	23	19.9	23	69	0	0					2018-01-16	07:00:00	21.8	20.2
										2014-12-10	20:25:00.470	7.8	7.8	8.4	82	0	0																	2017-02-18	06:00:00	26.1	23	26.1	50	0	0					2018-01-16	08:00:00	23.1	21.5
										2014-12-10	21:25:00.469	7.7	7.5	7.9	80	0	0																	2017-02-18	07:00:00	27.6	25.8	27.8	39	0	0					2018-01-16	09:00:00	23.8	22.9
										2014-12-10	22:25:00.468	7.3	7.3	7.6	83	0	0				DATE	TIME	AT (°C)	ATMIN (°C)	ATMAX (°C)	RH (%)	DAYRAIN (mm)	HRRAIN (mm)						2017-02-18	08:00:00	28.9	27.5	29.7	35	0	0					2018-01-16	10:00:00	23.6	23.4
										2014-12-10	23:25:00.467	7.2	7	7.3	82	0	0				2016-01-06	02:31:07.000	11.8	11.7	11.9	97	0	0						2017-02-18	09:00:00	30.2	28.9	30.2	29	0	0					2018-01-16	11:00:00	23.4	23.4
										2014-12-11	00:25:00.472	6.7	6.6	7.2	83	0	0				2016-01-31	09:24:47.531	18.8	18.8	20.7	56	0	0						2017-02-18	10:00:00	28.6	28.6	30.3	31	0	0					2018-01-16	12:00:00	20	20
										2014-12-11	01:25:00.471	6.8	6.7	6.9	80	0	0																	2017-02-18	12:00:00	26.8	26.8	28.8	36	0	0					2018-01-16	13:00:00	15	15
										2014-12-11	02:25:00.470	6.9	6.2	6.9	80	0	0																	2017-02-18	14:00:00	20.9	20.9	23.1	65	0	0					2018-01-17	04:00:00	10.6	9.5
										2014-12-11	03:25:00.469	9.1	6.9	9.3		0	0				DATE	TIME	AT (°C)	ATMIN (°C)	ATMAX (°C)	RH (%)	DAYRAIN (mm)	HRRAIN (mm)						2017-02-18	15:00:00	20.4	20.2	20.9	72	0	0					2018-01-17	05:00:00	13.4	10.7
										2014-12-11	04:25:00.467	12.9	9.4	13	53	0	0				2016-02-01	08:48:04.437	21	19.8	21	33	0	0						2017-02-18	16:00:00	19.9	19.3	20.3	86	0	0					2018-01-17	06:00:00	16.1	13.3
										2014-12-11	05:25:00.465	15.4	13	15.5	44	0	0				2016-02-02	11:02:23.062				0	0	0						2017-02-18	17:00:00	19.2	19.2	20.1	93	0	0					2018-01-17	07:00:00	18.4	16
										2014-12-11	06:25:00.472	18.2	15.6	18.3	36	0	0				2016-02-02	12:25:30.109	18.1	18.1	19.3		0	0						2017-02-18	18:00:00	18.6	18.6	19.1	98	0	0					2018-01-17	08:00:00	20.2	18
										2014-12-11	07:25:00.470	20.2	18.3	20.3	30	0	0				2016-02-02	13:25:30.140	15.3	15.2	18.1	47	0	0						2017-02-18	19:00:00	17.9	17.9	18.6	99	0	0					2018-01-17	09:00:00	20.8	19.5
										2014-12-11	08:25:00.469	21.2	20.1	21.3	28	0	0				2016-02-02	14:25:30.171	12.8	12.8	15.2		0	0						2017-02-18	20:00:00	17.7	17.7	18.4	99	0	0					2018-01-17	10:00:00	21	20.6
										2014-12-11	09:25:00.468	21.7	21.1	21.8	25	0	0				2016-02-02	15:25:30.203	11.4	11.4	12.8	69	0	0						2017-02-18	21:00:00	17.2	16.9	17.7	99	0	0					2018-01-17	11:00:00	20.8	20.6
										2014-12-11	10:25:00.467	21.6	21.5	21.7	25	0	0				2016-02-02	16:25:30.250	10.6	10.6	11.4		0	0						2017-02-18	22:00:00	16.7	16.4	17.2	99	0	0					2018-01-17	12:00:00	17.7	17.7
										2014-12-11	11:25:00.465	20.2	20.1	21.6	27	0	0				2016-02-02	17:25:30.281	9.8	9.8	10.6	78	0	0						2017-02-18	23:00:00	17.5	16.6	17.6	99	0	0					2018-01-17	13:00:00	15.5	15.5
										2014-12-11	12:25:00.473	16	15.9	20.1		0	0				2016-02-02	18:25:30.328	9.2	9.2	9.8	81	0	0						2017-02-19	00:00:00	17.5	17.2	17.7	99	0	0					2018-01-17	14:00:00	13.3	13.3
										2014-12-11	13:25:00.472	12.8	12.8	15.8	59	0	0				2016-02-02	19:25:30.359	8.8	8.8	9.2	84	0	0						2017-02-19	02:00:00	15.9	15.8	16.9	99	0	0					2018-01-17	16:00:00	11.6	11.6
										2014-12-11	14:55:00.470	11.6	11.5	12.7	64	0	0				2016-02-02	20:25:30.390	8.3	8.2	8.8	87	0	0						2017-02-19	03:00:00	20.3	15.9	20.3	86	0	0					2018-01-18	04:00:00	14.7	9.8
										2014-12-11	15:25:00.470	11	10.9	11.6	71	0	0				2016-02-02	21:25:30.437	7.8	7.8	8.3	87	0	0						2017-02-19	04:00:00	21.6	20.3	21.8	76	0	0					2018-01-18	05:00:00	19.8	14.7
										2014-12-11	16:25:00.468	9.9	9.9	10.9	77	0	0				2016-02-02	22:25:30.468	7.7	7.7	7.9	89	0	0						2017-02-19	05:00:00	25.2	21.6	25.2	54	0	0					2018-01-18	06:00:00	21.9	19.9
										2014-12-11	17:25:00.468	9.8	9.7	9.9	79	0	0				2016-02-02	23:25:30.500	7.6	7.5	7.7	89	0	0						2017-02-19	06:00:00	27.6	25.3	27.8	37	0	0					2018-01-18	07:00:00	24.7	21.9
										2014-12-11	18:25:00.473	9	9	9.8	83	0	0				2016-02-03	00:25:30.546	7.5	7.3	7.6	91	0	0						2017-02-19	07:00:00	29.7	27.7	29.7	29	0	0					2018-01-18	08:00:00	25.3	24.4
										2014-12-11	19:25:00.471	8.1	8.1	9	86	0	0				2016-02-03	01:25:30.593	7.2	7.2	7.6	92	0	0						2017-02-19	08:00:00	29.8	29	29.8	29	0	0					2018-01-18	09:00:00	26.1	24.9
										2014-12-11	20:25:00.471	7.8	7.8	8.1	89	0	0				2016-02-03	02:25:30.625	6.7	6.6	7.3	92	0	0						2017-02-19	09:00:00	30.5	29.7	30.5	27	0	0					2018-01-18	10:00:00	25.9	25.5
										2014-12-11	21:25:00.470	7.2	7.1	7.8	91	0	0				2016-02-03	03:25:30.671	8.8	6.7	8.9	90	0	0						2017-02-19	10:00:00	30.5	29.9	30.9	26	0	0					2018-01-18	11:00:00	24.7	24.6
										2014-12-11	22:25:00.468	6.9	6.9	7.2	93	0	0				2016-02-03	04:25:30.703		9			0	0						2017-02-19	11:00:00	30	29.9	30.7	28	0	0					2018-01-18	12:00:00	22	22
										2014-12-11	23:25:00.468	6.5	6.5	6.9	94	0	0				2016-02-03	05:25:30.750	15.6		15.7	57	0	0						2017-02-19	12:00:00	29.4	28.9	30.4	32	0	0					2018-01-18	13:00:00	17.4	17.4
										2014-12-12	00:25:00.473	6	5.9	6.4	95	0	0				2016-02-03	06:25:30.796	18	15.8	18		0	0						2017-02-19	13:00:00	25	24.9	29.3	46	0	0					2018-01-18	16:00:00	13.4	13.4
										2014-12-12	01:25:00.471	5.6	5.6	6	95	0	0				2016-02-03	07:25:30.828	19.5	18	19.5	41	0	0						2017-02-19	14:00:00	22.5	22.4	25	61	0	0					2018-01-19	03:00:00	10.8	8.2
										2014-12-12	02:55:00.469	5.4	5.2	5.6	95	0	0				2016-02-03	08:25:30.875	20.1	19.5	20.3		0	0						2017-02-19	15:00:00	21	21	22.5	70	0	0					2018-01-19	04:00:00	14.9	10.9
										2014-12-12	03:55:00.468	7.6	5.4	7.8		0	0				2016-02-03	09:25:30.906	20.6	20.1	20.8	34	0	0						2017-02-19	16:00:00	21.1	20.9	21.5	74	0	0					2018-01-19	05:00:00	19.2	15.1
										2014-12-12	04:25:00.467	12.1	7.8	12.2	61	0	0				2016-02-03	10:25:30.937	20.9	20.4	21.4	36	0	0						2017-02-19	17:00:00	20.3	20.3	21.1	81	0	0					2018-01-19	06:00:00	20.7	19.3
										2014-12-12	05:25:00.467	15.6	12.3	15.7	51	0	0				2016-02-03	11:25:30.968	19.9	19.9	20.9	36	0	0						2017-02-19	18:00:00	20.6	19.9	20.6	85	0	0					2018-01-19	07:00:00	22.5	20.7
										2014-12-12	06:25:00.472	17.7	15.8	17.8	44	0	0				2016-02-03	12:25:31.015	18.8	18.7	19.9	38	0	0						2017-02-19	19:00:00	19	19	20.7	94	0	0					2018-01-19	08:00:00	23.4	22.1
										2014-12-12	07:25:00.471	19.5	17.8	19.7	36	0	0				2016-02-03	13:25:31.046	16.7	16.7	18.7		0	0						2017-02-19	20:00:00	17.9	17.9	18.9	99	0	0					2018-01-19	09:00:00	23.2	22.8
										2014-12-12	08:25:00.470	20.2	19.7	20.4	31	0	0				2016-02-03	14:25:31.078	14.2	14.2	16.6	56	0	0						2017-02-19	21:00:00	17.4	17.4	17.9	99	0	0					2018-01-19	10:00:00	23.5	23.1
										2014-12-12	09:25:00.468	20.7	20.2	20.9	32	0	0				2016-02-03	15:25:31.125	12.4	12.4	14.1		0	0						2017-02-19	22:00:00	17.2	17	17.5	99	0	0					2018-01-19	11:00:00	22.6	22.6
										2014-12-12	10:25:00.466	20.4	20.3	20.9	36	0	0				2016-02-03	16:25:31.156	11.4	11.4	12.4	72	0	0						2017-02-19	23:00:00	16.8	16.7	17.4	99	0	0					2018-01-19	12:00:00	20.3	20.3
										2014-12-12	11:25:00.466	18.2	18.1	20.3		0	0				2016-02-03	17:25:31.187	11.2	11.1	11.4	73	0	0						2017-02-20	00:00:00	16.9	16.7	17.5	99	0	0					2018-01-19	13:00:00	16.2	16.2
										2014-12-12	12:25:00.473	15.3	15.2	18.1	58	0	0				2016-02-03	18:25:31.234	10.3	10.3	11.2		0	0						2017-02-20	01:00:00	17.2	16.9	17.4	98	0	0					2018-01-19	14:00:00	14.6	14.5
										2014-12-12	13:25:00.471	13.6	13.6	15.2		0	0				2016-02-03	19:25:31.281	9.9	9.7	10.3	79	0	0						2017-02-20	02:00:00	17	16.8	18.1	99	0	0					2018-01-19	17:00:00	14.6	14.5
										2014-12-12	14:25:00.470	12.8	12.8	13.6	75	0	0				2016-02-03	20:25:31.312	9.8	9.8	9.9	81	0	0						2017-02-20	03:00:00	19.3	17	19.3	91	0	0					2018-01-20	04:00:00	12.8	10.1
										2014-12-12	15:25:00.469	12.2	12.2	12.8	81	0	0				2016-02-03	21:25:31.343	9.5	9.5	9.8	81	0	0						2017-02-20	04:00:00	24.4	19.4	24.4	56	0	0					2018-01-20	05:00:00	15.6	12.8
										2014-12-12	16:25:00.469	12.2	11.7	12.2	83	0	0				2016-02-03	22:25:31.390	9.6	9.2	9.6	81	0	0						2017-02-20	05:00:00	26.9	24.4	27.5	45	0	0					2018-01-20	06:00:00	18.1	15.6
										2014-12-12	17:25:00.467	12	12	12.2	84	0	0				2016-02-03	23:25:31.421	8.5	8.5	9.5	82	0	0						2017-02-20	06:00:00	29.1	27	29.2	34	0	0					2018-01-20	07:00:00	19.9	18.2
										2014-12-12	18:25:00.473	11.8	11.7	12	87	0	0				2016-02-04	00:25:31.468	8	7.8	8.5	84	0	0						2017-02-20	07:00:00	30.1	28.9	30.1	30	0	0					2018-01-20	08:00:00	21	19.8
										2014-12-12	19:25:00.472	11.6	11.6	11.9	88	0	0				2016-02-04	01:25:31.515	8	7.8	8.2	83	0	0						2017-02-20	08:00:00	30.5	30	30.6	31	0	0					2018-01-20	09:00:00	21.8	20.9
										2014-12-12	20:25:00.471	11.7	11.5	11.7	88	0	0				2016-02-04	02:25:31.546	7.4	7.2	7.9	86	0	0						2017-02-20	09:00:00	31.5	30.3	31.8	22	0	0					2018-01-20	10:00:00	21.8	21.5
										2014-12-12	21:25:00.469	11.4	11.4	11.8	88	0	0				2016-02-04	03:25:31.593	9.8	7.4	9.9		0	0						2017-02-20	10:00:00	31.9	31.2	32.6	17	0	0					2018-01-20	11:00:00	21.5	21.4
										2014-12-12	22:25:00.468	11.3	11.2	11.4	89	0	0				2016-02-04	04:25:31.640	12.7	10	12.8	66	0	0						2017-02-20	11:00:00	32	31.4	32.1	18	0	0					2018-01-20	12:00:00	19.3	19.3
										2014-12-12	23:25:00.467	11.4	11.3	11.7	85	0	0				2016-02-04	05:25:31.687		12.9			0	0						2017-02-20	12:00:00	29.1	29.1	31.9	25	0	0					2018-01-20	14:00:00	13	13
										2014-12-13	00:25:00.472	10.6	10.5	11.4	85	0	0				2016-02-04	06:25:31.734	18.6		18.7	46	0	0						2017-02-20	13:00:00	25.3	25.2	29.1	38	0	0					2018-01-21	04:00:00	15	8.3
										2014-12-13	01:25:00.472	10.2	10.2	10.6	86	0	0				2016-02-04	07:25:31.765	20.4	18.6	20.5		0	0						2017-02-20	14:00:00	23.5	23.5	25.3	50	0	0					2018-01-21	05:00:00	19.1	15.1
										2014-12-13	02:25:00.470	10.4	10.1	10.5	84	0	0				2016-02-04	08:25:31.812	22.1	20.4	22.1	32	0	0						2017-02-20	15:00:00	23.1	22.8	23.5	56	0	0					2018-01-21	06:00:00	19.8	18.7
										2014-12-13	03:25:00.469	13.2	10.6	13.3		0	0				2016-02-04	09:25:31.843	22.3	22	22.5	29	0	0						2017-02-20	16:00:00	22.1	22.1	23.7	63	0	0					2018-01-21	07:00:00	21	19.9
										2014-12-13	04:25:00.466	15.4	13.3	15.4	58	0	0				2016-02-04	10:25:31.875	22.9	22.3	22.9	27	0	0						2017-02-20	17:00:00	21.7	21.6	22.2	69	0	0					2018-01-21	08:00:00	22.1	21.2
										2014-12-13	05:25:00.466	16.6	15.5	16.7	55	0	0				2016-02-04	11:25:31.921	21.8	21.7	23.2	30	0	0						2017-02-20	18:00:00	22.1	21.1	22.4	62	0	0					2018-01-21	09:00:00	23.4	22.2
										2014-12-13	06:25:00.473	18.4	16.7	18.5	48	0	0				2016-02-04	12:25:31.968	20.1	20	21.7	32	0	0						2017-02-20	19:00:00	21.3	21.2	22.1	82	0	0					2018-01-21	10:00:00	23.6	22.7
										2014-12-13	07:25:00.471	18.9	18.5	19.1	50	0	0				2016-02-04	13:25:32.000			20		0	0						2017-02-20	20:00:00	20.9	20.9	21.4	73	0	0					2018-01-21	11:00:00	22.9	22.7
										2014-12-13	08:25:00.470	18.3	18.3	19.1	54	0	0				2016-02-04	14:25:32.046	13.5	13.4		55	0	0						2017-02-20	21:00:00	19.9	19.8	21	82	0	0					2018-01-21	12:00:00	19.9	19.9
										2014-12-13	09:25:00.469	18.1	18	18.4	58	0	0				2016-02-04	15:25:32.078	12.3	12.2	13.4		0	0						2017-02-20	22:00:00	19	19	19.8	91	0	0					2018-01-21	13:00:00	15.5	15.5
										2014-12-13	10:25:00.467	18	17.9	18.1	62	0	0				2016-02-04	16:25:32.125	11.2	11.2	12.2	74	0	0						2017-02-20	23:00:00	18.1	18.1	19.1	96	0	0					2018-01-21	14:00:00	13.7	13.7
										2014-12-13	11:25:00.466	17	17	18.1		0	0				2016-02-04	17:25:32.156	10.1	10.1	11.2		0	0						2017-02-21	01:00:00	16.1	16.1	17.1	99	0	0					2018-01-22	04:00:00	13.8	8.5
										2014-12-13	12:25:00.473	16	16	17	86	0	0				2016-02-04	18:25:32.203	9.6	9.6	10.1	83	0	0						2017-02-21	02:00:00	16.8	15.8	16.9	97	0	0					2018-01-22	05:00:00	19.6	13.8
										2014-12-13	13:25:00.472	16	16	16.1	88	0	0				2016-02-04	19:25:32.250	9	9	9.5	86	0	0						2017-02-21	03:00:00	17.5	16.8	17.5	91	0	0					2018-01-22	06:00:00	21	19.6
										2014-12-13	14:25:00.470	15.9	15.8	16.1	88	0	0				2016-02-04	20:25:32.281	8.4	8.4	9.1	88	0	0						2017-02-21	04:00:00	19.1	17.5	19.1	79	0	0					2018-01-22	07:00:00	22.3	21
										2014-12-13	15:25:00.468	16	15.8	16	88	0	0				2016-02-04	21:25:32.328	8.1	7.9	8.4	90	0	0						2017-02-21	05:00:00	21.2	19.1	21.2	73	0	0					2018-01-22	08:00:00	23	22.4
										2014-12-13	16:25:00.467	15.8	15.8	16	87	0	0				2016-02-04	22:25:32.359	7.8	7.7	8.1	92	0	0						2017-02-21	06:00:00	22.4	21.2	22.8	68	0	0					2018-01-22	10:00:00	23	22.7
										2014-12-13	17:25:00.466	15.5	15.4	15.8	87	0	0				2016-02-04	23:25:32.406	7.4	7.4	7.8	92	0	0						2017-02-21	07:00:00	23.7	22.4	24	62	0	0					2018-01-22	11:00:00	22.1	22.1
										2014-12-13	18:25:00.472	15.2	15.1	15.5	88	0	0				2016-02-05	00:25:32.453	7	7	7.5	93	0	0						2017-02-21	08:00:00	24.5	23.5	24.7	60	0	0					2018-01-22	12:00:00	19.7	19.7
										2014-12-13	19:25:00.471	14.8	14.8	15.2	89	0	0				2016-02-05	01:25:32.500	6.7	6.6	7	93	0	0						2017-02-21	09:00:00	25.2	24	25.3	52	0	0					2018-01-22	13:00:00	16.9	16.9
										2014-12-13	20:25:00.470	14.7	14.7	14.8	90	0	0				2016-02-05	02:25:32.546	6.2	6.2	6.6	94	0	0						2017-02-21	10:00:00	24.5	24.1	25.5	52	0	0					2018-01-22	14:00:00	14.3	14.3
										2014-12-13	21:25:00.468	14.5	14.5	14.8	91	0	0				2016-02-05	03:25:32.578	8.2	6.2	8.3	96	0	0						2017-02-21	11:00:00	24	24	25.6	53	0	0					2018-01-22	15:00:00	13	13
										2014-12-13	22:25:00.467	14.6	14.5	14.6	89	0	0				2016-02-05	04:25:32.625		8.4			0	0						2017-02-21	12:00:00	24.3	24	24.6	46	0	0					2018-01-22	17:00:00	11.7	11.6
										2014-12-13	23:25:00.466	14.7	14.6	14.7	88	0	0				2016-02-05	05:25:32.671	17.2		17.3	64	0	0						2017-02-21	13:00:00	22.7	22.7	24.2	56	0	0					2018-01-23	03:00:00	14.3	13.3
										2014-12-14	00:25:00.472	14.4	14.4	14.7	90	0	0				2016-02-05	06:25:32.718	19.6	17.4	19.7		0	0						2017-02-21	14:00:00	20	20	22.7	64	0	0					2018-01-23	04:00:00	15	14.3
										2014-12-14	01:25:00.471	14.2	14.2	14.4	91	0	0				2016-02-05	07:25:32.765	21.6	19.7	21.7	36	0	0						2017-02-21	15:00:00	18.4	18.3	20	78	0	0					2018-01-23	05:00:00	17	15
										2014-12-14	02:25:00.470	14.2	14.2	14.2	91	0	0				2016-02-05	08:25:32.796	22.6	21.9	22.9		0	0						2017-02-21	16:00:00	17.6	17.6	18.7	83	0	0					2018-01-23	06:00:00	14.7	14.7
										2014-12-14	03:25:00.469	14.4	14.2	14.4	91	0	0				2016-02-05	09:25:32.843	23	22.6	23.3	28	0	0						2017-02-21	17:00:00	17	17	18.4	92	0	0					2018-01-23	07:00:00	13.7	13.7
										2014-12-14	04:25:00.466	14.6	14.4	14.7	90	0	0				2016-02-05	10:25:32.875	23.1	22.8	23.6	30	0	0						2017-02-21	18:00:00	16.3	16.3	17	97	0	0					2018-01-23	08:00:00	13.4	13.2
										2014-12-14	05:25:00.465	15.2	14.6	15.2	87	0	0				2016-02-05	11:25:00.000	22.3	22.2	23.2	32	0	0						2017-02-21	19:00:00	16.3	16.2	16.7	99	0	0					2018-01-23	09:00:00	13	12.5
										2014-12-14	06:25:00.472	15.2	15.1	15.4	90	0	0				2016-02-05	12:25:00.000	20.7	20.7	22.2	35	0	0						2017-02-21	20:00:00	15.4	15.4	16.3	99	0	0					2018-01-23	10:00:00	14.8	13.2
										2014-12-14	07:25:00.471	15.3	15.1	15.3	89	0	0				2016-02-05	13:25:00.000			20.7		0	0						2017-02-21	21:00:00	14.8	14.7	15.5	99	0	0					2018-01-23	11:00:00	14.8	14.4
										2014-12-14	08:25:00.469	15.3	15.2	15.4	90	0	0				2016-02-05	14:25:00.000	13.7	13.7		64	0	0						2017-02-21	22:00:00	14	14	14.8	99	0	0					2018-01-23	12:00:00	14.3	14.3
										2014-12-14	09:25:00.468	15.3	15.2	15.4	91	0	0				2016-02-05	15:25:00.000	12.4	12.3	13.7		0	0						2017-02-21	23:00:00	13.4	13.2	13.9	99	0	0					2018-01-23	13:00:00	13.3	13.1
										2014-12-14	10:25:00.467	15.2	15.2	15.4	92	0	0				2016-02-05	16:25:00.000	11.2	11.2	12.3	77	0	0						2017-02-22	00:00:00	12.7	12.7	13.3	99	0	0					2018-01-23	14:00:00	12.8	12.8
										2014-12-14	11:25:00.466	15.1	14.8	15.2	97	3	3				2016-02-05	17:25:00.000	10.7	10.7	11.2		0	0						2017-02-22	01:00:00	12.2	12.2	12.9	99	0	0					2018-01-24	03:00:00	11.3	10.7
										2014-12-14	12:25:00.473	14.8	14.8	15.2	96	3	0				2016-02-05	18:25:00.000	10.3	10.3	10.7	86	0	0						2017-02-22	02:00:00	12.2	12	12.5	99	0	0					2018-01-24	04:00:00	12.9	11.3
										2014-12-14	13:25:00.471	14.8	14.5	14.8	98	3	0				2016-02-05	19:25:00.000	9.8	9.8	10.3	88	0	0						2017-02-22	03:00:00	16.5	12.2	16.5	99	0	0					2018-01-24	05:00:00	14.2	12.9
										2014-12-14	14:25:00.470	14.7	14.7	14.8	98	3	0				2016-02-05	20:25:00.000	8.9	8.9	9.8	90	0	0						2017-02-22	04:00:00	22.6	16.7	22.6	58	0	0					2018-01-24	06:00:00	14.6	13.7
										2014-12-14	15:25:00.468	14.5	14.5	14.7	98	5	3				2016-02-05	21:25:00.000	8.7	8.5	9	92	0	0						2017-02-22	05:00:00	24	22.7	25.5	41	0	0					2018-01-24	07:00:00	15.8	14.6
										2014-12-14	16:25:00.467	14	14	14.5	97	7	2				2016-02-05	22:25:00.000	8.2	8.2	8.8	92	0	0						2017-02-22	06:00:00	25.2	24	25.5	19	0	0					2018-01-24	08:00:00	16.7	15.9
										2014-12-14	17:25:00.465	13.1	12.9	13.9	98	8	1				2016-02-05	23:25:00.000	8.1	8	8.4	94	0	0						2017-02-22	07:00:00	25.9	25.2	26.3	26	0	0					2018-01-24	09:00:00	18.1	16.7
										2014-12-14	18:25:00.472	13.6	13.1	13.6	99	9	1				2016-02-06	00:25:00.000	7.7	7.6	8.1	94	0	0						2017-02-22	08:00:00	26.2	25.6	26.4	24	0	0					2018-01-24	10:00:00	16.8	16.7
										2014-12-14	19:25:00.471	12.9	12.9	13.6	98	9	0				2016-02-06	01:25:00.000	7.5	7.4	7.7	95	0	0						2017-02-22	09:00:00	26.8	26.1	26.9	24	0	0					2018-01-24	11:00:00	16.4	16.4
										2014-12-14	20:25:00.470	12.4	12.3	12.9	99	9	0				2016-02-06	02:25:00.000	7.6	7.2	7.6	96	0	0						2017-02-22	10:00:00	26.5	26.1	27.2	27	0	0					2018-01-24	12:00:00	15.6	15.6
										2014-12-14	21:25:00.469	12.7	12.2	12.8	97	9	0				2016-02-06	03:25:00.000	8.9	7.6	8.9	97	0	0						2017-02-22	11:00:00	25.5	25.5	26.8	29	0	0					2018-01-24	13:00:00	14.2	14.2
										2014-12-14	22:25:00.467	12.6	12.5	12.8	95	9	0				2016-02-06	04:25:00.000		9			0	0						2017-02-22	12:00:00	23.8	23.8	25.5	43	0	0					2018-01-25	03:00:00	10.1	9.8
										2014-12-14	23:25:00.466	12.5	12.5	12.6	96	9	0				2016-02-06	05:25:00.000	16.8		17	72	0	0						2017-02-22	13:00:00	22	22	23.7	44	0	0					2018-01-25	04:00:00	10.8	10
										2014-12-15	00:25:00.473	12.3	12.3	12.5	95	9	0				2016-02-06	06:25:00.000		17			0	0						2017-02-22	14:00:00	20.3	20.3	22	47	0	0					2018-01-25	05:00:00	11.9	10.9
										2014-12-15	01:25:00.471	11.4	11.4	12.2	98	9	0				2016-02-06	07:25:00.000	21.9		22	44	0	0						2017-02-22	15:00:00	19	19	20.5	52	0	0					2018-01-25	06:00:00	13	11.7
										2014-12-15	02:25:00.470	12.1	11.4	12.2	98	9	0				2016-02-06	08:25:00.000	23	22.1	23	41	0	0						2017-02-22	16:00:00	16.8	16.8	18.9	59	0	0					2018-01-25	07:00:00	14.4	13.1
										2014-12-15	03:25:00.469	12.8	12.1	12.8	94	9	0				2016-02-06	09:25:00.000	23.3	22.9	23.4	42	0	0						2017-02-22	17:00:00	16.6	16.6	17.3	54	0	0					2018-01-25	08:00:00	16	14.5
										2014-12-15	04:25:00.467	13.4	12.9	13.5	88	0	0				2016-02-06	10:25:00.000	23.3	23	23.5	42	0	0						2017-02-22	19:00:00	15.2	15.1	16.4	60	0	0					2018-01-25	09:00:00	17	15.7
										2014-12-15	05:25:00.466	14.8	13.5	14.8	82	0	0				2016-02-06	11:25:00.000	21.9	21.9	23.2	44	0	0						2017-02-22	20:00:00	13.9	13.8	15.4	66	0	0					2018-01-25	10:00:00	17.4	16.8
										2014-12-15	06:25:00.472	16.3	14.9	16.4	76	0	0				2016-02-06	12:55:00.000	20.4	20.3	21.8		0	0						2017-02-22	21:00:00	12.9	12.9	14.3	68	0	0					2018-01-25	11:00:00	16.9	16.9
										2014-12-15	07:25:00.471	17.7	16.4	17.8	70	0	0				2016-02-06	13:25:00.000	17.8	17.8	20.3	63	0	0						2017-02-22	22:00:00	13.1	11.9	13.4	65	0	0					2018-01-25	12:00:00	15.7	15.7
										2014-12-15	08:25:00.470	18	17.4	18	67	0	0				2016-02-06	14:25:00.000	16.4	16.4	17.8		0	0						2017-02-22	23:00:00	12.3	11.8	13.1	71	0	0					2018-01-25	13:00:00	14	14
										2014-12-15	09:25:00.468	17.3	17.3	18.2	69	0	0				2016-02-06	15:25:00.000	15.4	15.4	16.4	76	0	0						2017-02-23	00:00:00	12.8	11.8	12.8	68	0	0					2018-01-25	14:00:00	12.8	12.8
										2014-12-15	10:25:00.467	17.2	17.2	17.7	70	0	0				2016-02-06	16:25:00.000	16.2	15.4	16.2	75	0	0						2017-02-23	01:00:00	13.2	12.8	14.5	66	0	0					2018-01-26	04:00:00	9.3	8.8
										2014-12-15	11:25:00.466	16.7	16.7	17.8	68	0	0				2016-02-06	17:25:00.000	15.2	15.2	16.3	75	0	0						2017-02-23	02:00:00	13.3	12.3	13.3	69	0	0					2018-01-26	05:00:00	10.2	9.2
										2014-12-15	12:25:00.472	15.4	15.3	16.7	72	0	0				2016-02-06	18:25:00.000	13.9	13.9	15.2		0	0						2017-02-23	03:00:00	15.4	13.4	15.4	59	0	0					2018-01-26	06:00:00	13.6	10.1
										2014-12-15	13:25:00.471	13.5	13.5	15.3		0	0				2016-02-06	19:25:00.000	13.6	13.5	13.9	85	0	0						2017-02-23	04:00:00	18.3	15.4	18.3	47	0	0					2018-01-26	07:00:00	16.4	13.8
										2014-12-15	14:55:00.469	12.3	12.3	13.4	91	0	0				2016-02-06	20:25:00.000	13.2	13.1	13.6	87	0	0						2017-02-23	05:00:00	21	18.3	21	39	0	0					2018-01-26	08:00:00	17.8	16.5
										2014-12-15	15:25:00.469	11.9	11.9	12.3	95	0	0				2016-02-06	21:25:00.000	13.1	13	13.2	87	0	0						2017-02-23	06:00:00	23.1	21	23.5	28	0	0					2018-01-26	09:00:00	18.5	17.5
										2014-12-15	16:25:00.467	11.4	11.4	11.9	96	0	0				2016-02-06	22:25:00.000	13.5	13.1	13.5	86	0	0						2017-02-23	07:00:00	24.5	23	24.6	24	0	0					2018-01-26	10:00:00	18	18
										2014-12-15	17:25:00.467	11.2	11	11.4	97	0	0				2016-02-06	23:25:00.000	14.1	13.6	14.1	83	0	0						2017-02-23	08:00:00	24.6	24	24.9	13	0	0					2018-01-26	11:00:00	17.4	17.2
										2014-12-15	18:25:00.472	10.7	10.6	11.2	98	0	0				2016-02-07	00:25:00.000	13.2	13.2	14	85	0	0						2017-02-23	09:00:00	24.7	24.3	25.1	15	0	0					2018-01-26	12:00:00	15.5	15.5
										2014-12-15	19:25:00.471	10.3	10.2	10.7	98	0	0				2016-02-07	01:25:00.000	13.8	13.2	13.9	84	0	0						2017-02-23	10:00:00	24.8	24.5	25.3	17	0	0					2018-01-26	13:00:00	13.2	13.2
										2014-12-15	20:25:00.470	10	10	10.3	99	0	0				2016-02-07	02:25:00.000	14	13.9	14	83	0	0						2017-02-23	11:00:00	24.2	24.1	24.8	19	0	0					2018-01-27	03:00:00	9.3	9.2
										2014-12-15	21:25:00.468	9.7	9.6	10	99	0	0				2016-02-07	03:25:00.000	15	14	15.1	80	0	0						2017-02-23	12:00:00	23.4	23.3	24.3	21	0	0					2018-01-27	04:00:00	10.1	9.3
										2014-12-15	22:25:00.467	9.5	9.5	9.7	99	0	0				2016-02-07	04:25:00.000	15.3	15.1	15.5	81	0	0						2017-02-23	13:00:00	21	21	23.3	27	0	0					2018-01-27	05:00:00	12	10.1
										2014-12-15	23:25:00.467	9.2	9.1	9.5		0	0				2016-02-07	05:25:00.000	16.1	15.3	16.1	81	0	0						2017-02-23	14:00:00	19.7	19.7	21.1	33	0	0					2018-01-27	06:00:00	13.8	12
										2014-12-16	00:25:00.472	9.3	9.2	9.3	0	0	0				2016-02-07	06:25:00.000	16.2	16	16.3	83	0	0						2017-02-23	15:00:00	18.1	18	19.6	40	0	0					2018-01-27	07:00:00	16.2	14
										2014-12-16	01:25:00.472	8.8	8.8	9.3	0	0	0				2016-02-07	07:25:00.000	18	16.3	18		0	0						2017-02-23	16:00:00	17.6	17.5	18.1	44	0	0					2018-01-27	08:00:00	18.1	15.6
										2014-12-16	02:25:00.469	9.1	8.6	9.1	0	0	0				2016-02-07	08:25:00.000	19.4	18	19.6	65	0	0						2017-02-23	17:00:00	16.9	16.9	17.6	45	0	0					2018-01-27	09:00:00	19.3	18
										2014-12-16	03:25:00.468	10.6	9.1	10.7	0	0	0				2016-02-07	09:25:00.000	20.3	19.4	20.6		0	0						2017-02-23	18:00:00	17.2	16.6	17.3	39	0	0					2018-01-27	10:00:00	19.6	19.1
										2014-12-16	04:25:00.467	12.4	10.8	12.4		0	0				2016-02-07	10:25:00.000	20.7	20.3	20.7	59	0	0						2017-02-23	19:00:00	17.3	16.8	17.5	38	0	0					2018-01-27	11:00:00	19.9	19.4
										2014-12-16	05:25:00.466	13.6	12.4	13.6	88	0	0				2016-02-07	11:25:00.000	19.8	19.8	20.7	62	0	0						2017-02-23	20:00:00	16.5	16.4	17.9	39	0	0					2018-01-27	12:00:00	18	18
										2014-12-16	06:25:00.473	15.6	13.6	15.7	79	0	0				2016-02-07	12:25:00.000	18.7	18.7	19.9	64	0	0						2017-02-23	21:00:00	16	15	16.5	43	0	0					2018-01-27	13:00:00	13.7	13.7
										2014-12-16	07:25:00.472	17	15.7	17.1		0	0				2016-02-07	13:25:00.000	16.3	16.3	18.7		0	0						2017-02-23	22:00:00	15.1	15.1	16	45	0	0					2018-01-28	04:00:00	9.5	9
										2014-12-16	08:25:00.470	18.3	17.1	18.3	61	0	0				2016-02-07	14:25:00.092	14.6	14.5	16.2	81	0	0						2017-02-23	23:00:00	14	14	15.4	53	0	0					2018-01-28	05:00:00	13.1	9.5
										2014-12-16	09:25:00.469	17.8	17.8	18.4	62	0	0				2016-02-07	15:25:00.000	13.8	13.7	14.5		0	0						2017-02-24	00:00:00	13.4	13.3	14.1	57	0	0					2018-01-28	06:00:00	17	13.1
										2014-12-16	10:25:00.468	18.3	17.8	18.4	59	0	0				2016-02-07	16:25:00.000	12.9	12.8	13.7	88	0	0						2017-02-24	01:00:00	12.8	12.7	13.4	61	0	0					2018-01-28	07:00:00	19.6	17
										2014-12-16	11:25:00.466	17.4	17.4	18.3	61	0	0				2016-02-07	17:25:00.000	12.1	12.1	12.8	90	0	0						2017-02-24	02:00:00	14	12.6	14.1	55	0	0					2018-01-28	08:00:00	21	19.5
										2014-12-16	12:25:00.472	15.3	15.2	17.4		0	0				2016-02-07	18:25:00.000	11.6	11.6	12.1	92	0	0						2017-02-24	03:00:00	17	14.1	17	44	0	0					2018-01-28	09:00:00	21.4	20.5
										2014-12-16	13:25:00.471	13.1	13.1	15.2	85	0	0				2016-02-07	19:25:00.000	11	11	11.6	93	0	0						2017-02-24	04:00:00	19.8	17	19.8	33	0	0					2018-01-28	10:00:00	21.8	21.4
										2014-12-16	14:25:00.470	12.3	12.3	13.1	89	0	0				2016-02-07	20:25:00.000	10.7	10.7	11	94	0	0						2017-02-24	05:00:00	21.3	19.9	21.7	33	0	0					2018-01-28	11:00:00	20.8	20.8
										2014-12-16	15:25:00.469	11.6	11.6	12.3	93	0	0				2016-02-07	21:25:00.000	10.5	10.5	10.7	95	0	0						2017-02-24	06:00:00	22.8	21.4	22.8	31	0	0					2018-01-28	12:00:00	19	19
										2014-12-16	16:25:00.467	11.5	11.5	11.6	93	0	0				2016-02-07	22:25:00.000	10.2	10.1	10.5	96	0	0						2017-02-24	07:00:00	24.2	22.9	24.5	25	0	0					2018-01-28	13:00:00	14.8	14.8
										2014-12-16	17:55:00.473	11.2	11.1	11.5	95	0	0				2016-02-07	23:25:00.000	9.8	9.7	10.2	96	0	0						2017-02-24	08:00:00	24.4	24	24.7	21	0	0					2018-01-28	14:00:00	12	11.9
										2014-12-16	18:25:00.472	10.7	10.7	11.2	96	0	0				2016-02-08	00:25:00.000	9.6	9.5	9.8	97	0	0						2017-02-24	10:00:00	24.6	24.2	24.9	27	0	0					2018-01-29	04:00:00	10.2	8.6
										2014-12-16	19:25:00.472	10.3	10.3	10.7	97	0	0				2016-02-08	01:25:00.000	9	9	9.6	97	0	0						2017-02-24	11:00:00	24.2	24.1	24.9	25	0	0					2018-01-29	05:00:00	14.7	10.3
										2014-12-16	20:25:00.470	10	10	10.3	98	0	0				2016-02-08	02:25:00.000	9.2	9	9.4	97	0	0						2017-02-24	12:00:00	23.1	23.1	24.2	29	0	0					2018-01-29	06:00:00	18.7	14.8
										2014-12-16	21:25:00.468	9.8	9.8	10.1	98	0	0				2016-02-08	03:25:00.000	10.1	9.3	10.1	98	0	0						2017-02-24	13:00:00	20.9	20.9	23.1	31	0	0					2018-01-29	07:00:00	20.3	18.5
										2014-12-16	22:25:00.467	9.7	9.6	9.8	99	0	0				2016-02-08	04:25:00.000	12.2	10.1	12.3		0	0						2017-02-24	14:00:00	19.6	19.6	20.8	38	0	0					2018-01-29	08:00:00	21.5	20.2
										2014-12-16	23:25:00.466	9.4	9.3	9.7		0	0				2016-02-08	05:25:00.000		12.4		73	0	0						2017-02-24	15:00:00	19.3	19.1	19.6	40	0	0					2018-01-29	09:00:00	22.3	21.5
										2014-12-17	00:25:00.472	9.1	9.1	9.4	0	0	0				2016-02-08	06:25:00.000	19.3		19.3		0	0						2017-02-24	16:00:00	19.1	19	19.4	40	0	0					2018-01-29	10:00:00	22.8	22.2
										2014-12-17	01:25:00.471	8.9	8.7	9.2	0	0	0				2016-02-08	07:25:00.000	20.8	19.4	20.9	48	0	0						2017-02-24	17:00:00	18.7	18.7	19.1	42	0	0					2018-01-29	11:00:00	22	22
										2014-12-17	02:25:00.469	9.3	8.8	9.4	0	1	1				2016-02-08	08:25:00.000	22	20.9	22.1	46	0	0						2017-02-24	18:00:00	18.1	18.1	18.7	44	0	0					2018-01-29	12:00:00	20.3	20.3
										2014-12-17	03:25:00.469	9.6	9.2	9.6	0	1	0				2016-02-08	09:25:00.000	22.3	21.9	22.5	46	0	0						2017-02-24	19:00:00	17.2	17	18.1	48	0	0					2018-01-29	13:00:00	17	17
										2014-12-17	04:25:00.467	10.6	9.6	10.7		0	0				2016-02-08	10:25:00.000	22.3	21.8	22.4	48	0	0						2017-02-24	20:00:00	16.8	16.5	17.2	48	0	0					2018-01-29	14:00:00	14.3	14.3
										2014-12-17	05:25:00.465	12.3	10.7	12.4	88	0	0				2016-02-08	11:25:00.000	21.5	21.5	22.5	49	0	0						2017-02-24	21:00:00	16.4	16.4	16.8	47	0	0					2018-01-30	03:00:00	13.2	11.6
										2014-12-17	06:25:00.473	14.5	12.4	14.6		0	0				2016-02-08	12:25:00.000	20.4	20.3	21.5		0	0						2017-02-24	22:00:00	16.1	16.1	16.4	46	0	0					2018-01-30	04:00:00	16.1	13.2
										2014-12-17	07:25:00.471	16.1	14.7	16.3	65	0	0				2016-02-08	13:25:00.000	17.8	17.8	20.3	63	0	0						2017-02-24	23:00:00	14.9	14.9	16.1	50	0	0					2018-01-30	05:00:00	19.8	16.2
										2014-12-17	08:25:00.470	17.4	16.1	17.6	58	0	0				2016-02-08	14:25:00.000	15.6	15.6	17.7		0	0						2017-02-25	00:00:00	14.8	14.8	15	51	0	0					2018-01-30	06:00:00	23.2	19.8
										2014-12-17	09:25:00.468	18.3	17.5	18.3	50	0	0				2016-02-08	15:25:00.000	14.4	14.4	15.6	79	0	0						2017-02-25	01:00:00	14.5	14.2	14.8	52	0	0					2018-01-30	07:00:00	24.7	23.3
										2014-12-17	10:25:00.468	18.3	18.3	18.6	46	0	0				2016-02-08	16:25:00.000	13.5	13.5	14.4		0	0						2017-02-25	02:00:00	14.4	14	14.5	52	0	0					2018-01-30	08:00:00	25.6	24.7
										2014-12-17	11:25:00.466	17.2	17.2	18.4	55	0	0				2016-02-08	17:25:00.000	13	12.9	13.5	87	0	0						2017-02-25	03:00:00	15.7	14.4	15.7	49	0	0					2018-01-30	09:00:00	25.7	25.3
										2014-12-17	12:25:00.473	15	14.9	17.1	62	0	0				2016-02-08	18:25:00.000	12.3	12.2	12.9	89	0	0						2017-02-25	04:00:00	20.2	15.7	20.2	34	0	0					2018-01-30	10:00:00	25.5	25.4
										2014-12-17	13:25:00.472	12.5	12.5	14.9		0	0				2016-02-08	19:25:00.000	11.8	11.8	12.3	91	0	0						2017-02-25	05:00:00	23.2	20.1	23.2	27	0	0					2018-01-30	11:00:00	24.6	24.6
										2014-12-17	14:25:00.470	11.8	11.8	12.5	86	0	0				2016-02-08	20:25:00.000	11.6	11.6	11.8	93	0	0						2017-02-25	06:00:00	24.9	23.2	24.9	23	0	0					2018-01-30	12:00:00	22.9	22.9
										2014-12-17	15:25:00.470	11.5	11.3	11.8	87	0	0				2016-02-08	21:25:00.000	11.4	11.4	11.6	94	0	0						2017-02-25	07:00:00	25.9	24.3	26	21	0	0					2018-01-30	13:00:00	19.5	19.5
										2014-12-17	16:25:00.469	10.7	10.7	11.6	89	0	0				2016-02-08	22:25:00.000	10.9	10.8	11.3	95	0	0						2017-02-25	09:00:00	27.4	26.6	27.6	21	0	0					2018-01-30	14:00:00	18.9	18.8
										2014-12-17	17:25:00.467	9.7	9.7	10.7	92	0	0				2016-02-08	23:25:00.000	10.7	10.6	10.9	96	0	0						2017-02-25	10:00:00	27.5	26.8	27.7	20	0	0					2018-01-30	16:00:00	17.8	17.8
										2014-12-17	18:25:00.472	8.8	8.8	9.7	94	0	0				2016-02-09	00:25:00.000	10.6	10.5	10.8	96	0	0						2017-02-25	11:00:00	26.7	26.6	27.4	19	0	0					2018-01-31	01:00:00	12.2	12.2
										2014-12-17	19:25:00.471	8.2	8.1	8.8	97	0	0				2016-02-09	01:25:00.000	10.3	10.3	10.7	96	0	0						2017-02-25	12:00:00	25.3	25.3	26.9	20	0	0					2018-01-31	03:00:00	13	11.9
										2014-12-17	20:25:00.470	7.7	7.7	8.3	97	0	0				2016-02-09	02:25:00.000	10.2	10.1	10.3	97	0	0						2017-02-25	13:00:00	22.3	22.3	25.4	28	0	0					2018-01-31	04:00:00	15.6	12.9
										2014-12-17	21:25:00.469	7.6	7.4	7.7		0	0				2016-02-09	03:25:00.000	11.2	10.2	11.3	97	0	0						2017-02-25	14:00:00	19.8	19.8	22.3	36	0	0					2018-01-31	05:00:00	18.3	15.7
										2014-12-17	22:25:00.468	7.9	7.8	8	98	0	0				2016-02-09	04:25:00.000	13.2	11.3	13.3		0	0						2017-02-25	15:00:00	19.2	19.2	20	41	0	0					2018-01-31	06:00:00	21.2	18.3
										2014-12-17	23:25:00.467	8	7.6	8	99	0	0				2016-02-09	05:25:00.000		13.3		76	0	0						2017-02-25	16:00:00	17.9	17.9	19.3	52	0	0					2018-01-31	07:00:00	22.9	21.1
										2014-12-18	00:25:00.465	7.6	7.6	8	98	0	0				2016-02-09	06:25:00.000	18.8		18.8		0	0						2017-02-25	17:00:00	17.3	17.1	18.2	60	0	0					2018-01-31	08:00:00	24.2	22.9
										2014-12-18	01:25:00.464	7.4	7.3	7.7	99	0	0				2016-02-09	07:25:00.000	20.9	18.9	21	54	0	0						2017-02-25	18:00:00	16.4	16.4	17.3	64	0	0					2018-01-31	09:00:00	23.7	23.6
										2014-12-18	02:25:00.472	7.7	7.2	7.8	99	0	0				2016-02-09	08:25:00.000	22	21.1	22.1	51	0	0						2017-02-25	19:00:00	15.8	15.8	16.5	67	0	0					2018-01-31	10:00:00	24.6	23.7
										2014-12-18	03:24:53.390	8.3	7.8	8.4	99	0	0				2016-02-09	09:25:00.000	23.3	22.1	23.4		0	0						2017-02-25	20:00:00	14.7	14.7	16.1	73	0	0					2018-01-31	11:00:00	24.4	24.3
										2014-12-18	04:24:53.312	9.2	8.4	9.2	93	0	0				2016-02-09	10:25:00.000	23.3	23.2	23.6	44	0	0						2017-02-25	21:00:00	14.2	14.1	14.8	74	0	0					2018-01-31	12:00:00	22.7	22.7
										2014-12-18	05:24:53.234	11	9.2	11.1	85	0	0				2016-02-09	11:25:00.000	22.6	22.6	23.6	42	0	0						2017-02-25	22:00:00	14.2	-12.4	14.8	74	0	0					2018-01-31	13:00:00	20.1	20.1
										2014-12-18	06:24:53.156	13.5	11.2	13.6	76	0	0				2016-02-09	12:25:00.000	21.1	21.1	22.6		0	0						2017-02-25	23:00:00	13.5	13.5	14.4	76	0	0					2018-01-31	14:00:00	18.5	18.3
										2014-12-18	07:24:53.078	16.1	13.7	16.2		0	0				2016-02-09	13:25:00.000			21	60	0	0						2017-02-26	00:00:00	13.4	13.4	13.7	78	0	0					2018-01-31	21:00:00	14.4	13.7
										2014-12-18	08:24:53.000	16.3	16.2	16.8	65	0	0				2016-02-09	14:25:00.000	15.3	15.3			0	0						2017-02-26	01:00:00	13.3	12.7	13.4	38	0	0
										2014-12-18	09:24:52.906	16.3	16.3	16.6	65	0	0				2016-02-09	15:25:00.000	14.2	14.2	15.3	81	0	0						2017-02-26	02:00:00	13.3	13	13.4	76	0	0					2018-02-01	03:00:00	14.2	11.3
										2014-12-18	10:24:52.828	16.6	16.1	16.6	62	0	0				2016-02-09	16:25:00.000	13.2	13.1	14.2		0	0						2017-02-26	03:00:00	15.2	13.3	15.2	65	0	0					2018-02-01	04:00:00	18.1	14.2
										2014-12-18	11:24:52.750	15.6	15.5	16.6	64	0	0				2016-02-09	17:25:00.000	12.8	12.8	13.1	89	0	0						2017-02-26	04:00:00	19.5	15.3	19.5	47	0	0					2018-02-01	05:00:00	21.2	18.2
										2014-12-18	12:24:52.734	13.2	13.1	15.5		0	0				2016-02-09	18:25:00.000	12.1	12	12.8	91	0	0						2017-02-26	05:00:00	22.1	19.5	22.1	38	0	0					2018-02-01	06:00:00	24	21.2
										2014-12-18	13:24:52.593	11.5	11.5	13.1	86	0	0				2016-02-09	19:25:00.000	11.7	11.7	12.2	92	0	0						2017-02-26	06:00:00	24.1	22.1	24.2	34	0	0					2018-02-01	07:00:00	25.7	24
										2014-12-18	14:24:52.500	10.6	10.5	11.4	92	0	0				2016-02-09	20:55:00.000	11.2	11.2	11.8	93	0	0						2017-02-26	07:00:00	25.5	23.8	25.6	29	0	0					2018-02-01	08:00:00	26	25.5
										2014-12-18	15:24:52.406	10	10	10.6	94	0	0				2016-02-09	21:25:00.000	10.8	10.7	11.3	94	0	0						2017-02-26	08:00:00	25.8	25.2	26.2	25	0	0					2018-02-01	09:00:00	26.6	25.7
										2014-12-18	16:24:52.328	9.5	9.5	10	96	0	0				2016-02-09	22:25:00.000	10.4	10.4	10.8	95	0	0						2017-02-26	09:00:00	26.7	26	26.8	21	0	0					2018-02-01	10:00:00	26.5	26.5
										2014-12-18	17:24:52.234	9.1	9.1	9.5	97	0	0				2016-02-09	23:25:00.000	10.3	10.1	10.5	96	0	0						2017-02-26	10:00:00	26.8	26.5	27.3	22	0	0					2018-02-01	11:00:00	26.1	26
										2014-12-18	18:24:52.140	8.7	8.7	9.1	98	0	0				2016-02-10	00:25:00.000	9.6	9.6	10.3	96	0	0						2017-02-26	11:00:00	27	26.5	27.2	23	0	0					2018-02-01	12:00:00	24.2	24.2
										2014-12-18	19:24:52.046	8.3	8.3	8.7	99	0	0				2016-02-10	01:25:00.000	9.4	9.4	9.7	96	0	0						2017-02-26	13:00:00	22.3	22.3	25.5	34	0	0					2018-02-01	13:00:00	19.4	19.4
										2014-12-18	20:24:51.968	7.8	7.8	8.3	99	0	0				2016-02-10	02:25:00.000	9.3	9	9.4	97	0	0						2017-02-26	14:00:00	19	19	22.2	46	0	0					2018-02-01	14:00:00	17.7	17.6
										2014-12-18	21:24:51.875	9.1	7.9	9.2		0	0				2016-02-10	03:25:00.000	11.3	9.3	11.4	98	0	0						2017-02-26	15:00:00	17.1	17.1	19.1	57	0	0					2018-02-01	17:00:00	14.6	14.6
										2014-12-18	22:24:51.781	9.7	9.2	9.8	0	0	0				2016-02-10	04:25:00.000	13.8	11.4	13.9	95	0	0						2017-02-26	16:00:00	16.2	16.2	17.1	61	0	0					2018-02-01	18:00:00	14	14
										2014-12-18	23:24:51.687	9.2	9.2	9.8	0	0	0				2016-02-10	05:25:00.000	16.8	13.9	16.9		0	0						2017-02-26	17:00:00	15.5	15.5	16.3	65	0	0					2018-02-02	03:00:00	13.4	11.7
										2014-12-19	00:24:51.609	9.2	9.1	9.2	0	0	0				2016-02-10	06:25:00.000				64	0	0						2017-02-26	18:00:00	16.7	14.7	16.7	62	0	0					2018-02-02	04:00:00	16.6	13.3
										2014-12-19	01:24:51.515	9	9	9.2		0	0				2016-02-10	07:25:00.000	21.9	20.4	22.1		0	0						2017-02-26	19:00:00	16.1	16	17	63	0	0					2018-02-02	05:00:00	18.8	16.6
										2014-12-19	02:24:51.437	8.7	8.7	9	98	0	0				2016-02-10	08:25:00.000	23.6	22	23.6	43	0	0						2017-02-26	20:00:00	14.5	14.5	16.2	73	0	0					2018-02-02	06:00:00	21.8	18.8
										2014-12-19	03:24:51.343	8.9	8.6	8.9	97	0	0				2016-02-10	09:25:00.000	24.5	23.6	24.5		0	0						2017-02-26	21:00:00	13.4	13.4	14.5	77	0	0					2018-02-02	07:00:00	24.3	21.6
										2014-12-19	04:24:51.250	9.5	8.9	9.6	95	0	0				2016-02-10	10:25:00.000	24.5	24.4	24.9	35	0	0						2017-02-26	22:00:00	12.6	11.9	13.3	83	0	0					2018-02-02	08:00:00	24.8	24.2
										2014-12-19	05:24:51.203	10.6	9.6	10.6	90	0	0				2016-02-10	11:25:00.000	23.9	23.8	24.4	36	0	0						2017-02-27	00:00:00	12	12	13.3	85	0	0					2018-02-02	09:00:00	25.3	24.9
										2014-12-19	06:24:51.125	13.2	10.7	13.2		0	0				2016-02-10	12:25:00.000	21.9	21.8	23.9		0	0						2017-02-27	01:00:00	11.6	11.1	12	90	0	0					2018-02-02	10:00:00	25.2	25
										2014-12-19	07:24:51.031	15.3	13.3	15.4	73	0	0				2016-02-10	13:25:00.000	19.1	19.1	21.8	59	0	0						2017-02-27	02:00:00	14.3	11.6	14.3	70	0	0					2018-02-02	11:00:00	24.4	24.4
										2014-12-19	08:24:50.937	15	15	15.4	71	0	0				2016-02-10	14:25:00.000	16.5	16.4	19		0	0						2017-02-27	03:00:00	17.8	14.3	17.8	52	0	0					2018-02-02	12:00:00	22.9	22.8
										2014-12-19	09:24:50.843	15.5	15	15.5	70	0	0				2016-02-10	15:25:00.000	15.1	15.1	16.4	73	0	0						2017-02-27	04:00:00	21.2	17.9	21.3	40	0	0					2018-02-02	13:00:00	20	20
										2014-12-19	10:24:50.750	15.2	15.2	15.7	68	0	0				2016-02-10	16:25:00.000	13.8	13.8	15		0	0						2017-02-27	05:00:00	23.9	21.3	24	32	0	0					2018-02-02	14:00:00	18.6	18.1
										2014-12-19	11:24:50.640	14.9	14.9	15.3	71	0	0				2016-02-10	17:55:00.000	12.6	12.6	13.8	84	0	0						2017-02-27	06:00:00	26	23.9	26	26	0	0					2018-02-02	17:00:00	14.8	14.8
										2014-12-19	12:24:50.562	13.2	13.1	14.9	78	0	0				2016-02-10	18:25:00.000	11.7	11.7	12.6		0	0						2017-02-27	07:00:00	27.3	25.9	27.6	19	0	0					2018-02-02	18:00:00	14.3	14.2
										2014-12-19	13:24:50.484	11.5	11.4	13.1	88	0	0				2016-02-10	19:25:00.000	11.4	11.4	11.7	90	0	0						2017-02-27	08:00:00	28	27.3	28.3	21	0	0					2018-02-02	19:00:00	13.4	13.3
										2014-12-19	14:24:50.406	10.6	10.6	11.5	92	0	0				2016-02-10	20:25:00.000	11	10.9	11.4	92	0	0						2017-02-28	02:00:00	13.3	12.7	13.4	99	0	0					2018-02-02	20:00:00	13.4	13
										2014-12-19	15:24:50.312	10	10	10.6	94	0	0				2016-02-10	21:25:00.000	11.1	10.7	11.1	94	0	0						2017-02-28	03:00:00	18.3	13.4	18.3	76	0	0					2018-02-03	03:00:00	12.5	9.9
										2014-12-19	16:24:50.234	9.2	9.2	10	96	0	0				2016-02-10	22:25:00.000	10.9	10.6	11.1	94	0	0						2017-02-28	04:00:00	24.3	18.5	24.3	38	0	0					2018-02-03	04:00:00	16.6	12.5
										2014-12-19	17:24:50.140	8.9	8.9	9.2	98	0	0				2016-02-10	23:25:00.000	10.8	10.5	11	95	0	0						2017-02-28	05:00:00	26.2	24.2	27	32	0	0					2018-02-03	05:00:00	19.7	16.7
										2014-12-19	18:24:50.046	9	8.9	9.3	97	0	0				2016-02-11	00:25:00.000	11.2	10.9	11.2	93	0	0						2017-02-28	06:00:00	28.2	26.2	29	25	0	0					2018-02-03	06:00:00	21.3	19.8
										2014-12-19	19:24:49.953	8	8	9	98	0	0				2016-02-11	01:25:00.000	11.5	11.1	11.5	92	0	0						2017-02-28	07:00:00	30.8	28.5	30.8	21	0	0					2018-02-03	07:00:00	22.2	21.3
										2014-12-19	20:24:49.859	8.2	7.8	8.2	99	0	0				2016-02-11	02:25:00.000	12.1	11.4	12.2		0	0						2017-02-28	08:00:00	30.8	29.4	31.2	23	0	0					2018-02-03	08:00:00	23	22.3
										2014-12-19	21:24:49.765	9.6	8.2	9.7		0	0				2016-02-11	03:25:00.000	14	12.2	14.1	83	0	0						2017-02-28	09:00:00	31.4	30.6	32.2	19	0	0					2018-02-03	09:00:00	23.5	22.7
										2014-12-19	22:24:49.671	9.4	9.3	9.8	99	0	0				2016-02-11	04:25:00.000	16.7	14.1	16.8		0	0						2017-02-28	10:00:00	31.7	30.9	32	21	0	0					2018-02-03	10:00:00	23.2	23.1
										2014-12-19	23:24:49.578	8.9	8.9	9.3	99	0	0				2016-02-11	05:25:00.000	19.2	16.9	19.3	61	0	0						2017-02-28	11:00:00	30.2	30.2	31.9	25	0	0					2018-02-03	11:00:00	22.6	22.6
										2014-12-20	00:24:49.484	8.7	8.6	8.9	98	0	0				2016-02-11	06:25:00.000	21.2	19.4	21.2		0	0						2017-02-28	12:00:00	27.5	27.4	30.2	29	0	0					2018-02-03	12:00:00	21.1	21.1
										2014-12-20	01:54:49.343	8.7	8.7	8.7	96	0	0				2016-02-11	07:25:00.000	22.6	21.2	22.6	51	0	0						2017-02-28	13:00:00	25.5	25.5	27.5	35	0	0					2018-02-03	13:00:00	18.4	18.4
										2014-12-20	02:24:49.296	8.9	8.7	8.9	96	0	0				2016-02-11	08:25:00.000	24.1	22.7	24.2		0	0						2017-02-28	14:00:00	23	23	25.7	48	0	0					2018-02-03	14:00:00	15	15
										2014-12-20	03:24:49.218	9.2	8.7	9.2	95	0	0				2016-02-11	09:25:00.000	25.2	24.2	25.3	24	0	0						2017-02-28	15:00:00	21.9	21.7	23	55	0	0					2018-02-04	03:00:00	11.1	9.5
										2014-12-20	04:24:49.187	9.9	9.2	9.9	89	0	0				2016-02-11	10:25:00.000	25.5	25.2	25.9	22	0	0						2017-02-28	16:00:00	20.4	20.4	22.1	59	0	0					2018-02-04	04:00:00	14.7	11.1
										2014-12-20	05:24:49.078	11.1	9.9	11.1	80	0	0				2016-02-11	11:25:00.000	24.8	24.8	26	21	0	0						2017-02-28	17:00:00	19.4	19.4	20.6	67	0	0					2018-02-04	05:00:00	17.7	14.7
										2014-12-20	06:24:48.953	12.7	11.2	12.8	73	0	0				2016-02-11	12:25:00.000	22.9	22.8	24.8		0	0						2017-02-28	18:00:00	18.8	18.8	19.6	69	0	0					2018-02-04	06:00:00	20	17.8
										2014-12-20	07:24:48.875	13.6	12.8	13.7	68	0	0				2016-02-11	13:25:00.000			22.7	45	0	0						2017-02-28	19:00:00	18.4	18	18.9	75	0	0					2018-02-04	07:00:00	21.5	19.8
										2014-12-20	08:24:48.796	14.8	13.6	14.9	66	0	0				2016-02-11	14:25:00.000	17.5	17.5			0	0						2017-02-28	20:00:00	19.4	18.4	19.4	74	0	0					2018-02-04	08:00:00	21.8	21.1
										2014-12-20	09:24:48.718	15.9	14.8	16	59	0	0				2016-02-11	15:25:00.000	16	16	17.5	72	0	0						2017-02-28	21:00:00	19.1	19	19.4	77	0	0					2018-02-04	09:00:00	22.9	21.9
										2014-12-20	10:24:48.625	16.1	15.9	16.4	58	0	0				2016-02-11	16:25:00.000	15.4	15.3	16		0	0						2017-02-28	22:00:00	20.6	19	20.8	59	0	0					2018-02-04	10:00:00	22.8	22.3
										2014-12-20	11:54:48.515	14.9	14.9	16	63	0	0				2016-02-11	17:25:00.000	14.7	14.7	15.4	82	0	0						2017-02-28	23:00:00	19.7	19.2	20.5	66	0	0					2018-02-04	11:00:00	22.1	22
										2014-12-20	12:24:48.484	13	13	14.9	73	0	0				2016-02-11	18:25:00.000	13.8	13.7	14.7	80	0	0																		2018-02-04	12:00:00	20.7	20.7
										2014-12-20	13:24:48.390	11	11	12.9		0	0				2016-02-11	19:25:00.000	13	12.9	13.7	81	0	0						2017-03-01	01:00:00	19.9	18.8	19.9	64	0	0					2018-02-04	13:00:00	17.1	17.1
										2014-12-20	14:24:48.312	10.3	10.2	11	88	0	0				2016-02-11	20:25:00.000	12.6	12.6	13	82	0	0						2017-03-01	02:00:00	19.4	19.3	20.1	59	0	0					2018-02-04	14:00:00	14.1	14.1
										2014-12-20	15:24:48.234	9.1	9.1	10.2	92	0	0				2016-02-11	21:25:00.000	12	12	12.5	83	0	0						2017-03-01	03:00:00	21.4	19.2	21.4	50	0	0					2018-02-04	15:00:00	12.8	12.8
										2014-12-20	16:24:48.140	8.4	8.4	9.1	94	0	0				2016-02-11	22:25:00.000	11.5	11.4	12	85	0	0						2017-03-01	04:00:00	25.9	21.5	25.9	36	0	0					2018-02-05	04:00:00	15	10.8
										2014-12-20	17:24:48.046	7.6	7.5	8.4	96	0	0				2016-02-11	23:55:00.000	11	11	11.5	86	0	0						2017-03-01	05:00:00	26	25	26.7	37	0	0					2018-02-05	05:00:00	17.7	15.1
										2014-12-20	18:24:47.968	7.4	7.4	7.6	96	0	0				2016-02-12	00:25:00.000	10.5	10.5	11	87	0	0						2017-03-01	06:00:00	25.6	25.4	26.4	40	0	0					2018-02-05	06:00:00	20.5	17.6
										2014-12-20	19:24:47.875	6.9	6.8	7.4	97	0	0				2016-02-12	01:25:00.000	9.9	9.9	10.6	88	0	0						2017-03-01	07:00:00	28.1	25.7	28.5	35	0	0					2018-02-05	07:00:00	21	20.4
										2014-12-20	20:24:47.781	6.9	6.7	6.9	98	0	0				2016-02-12	02:25:00.000	9.9	9.8	10	90	0	0						2017-03-01	08:00:00	29	27.9	29.3	35	0	0					2018-02-05	08:00:00	21.4	20.8
										2014-12-20	21:24:47.687	7.4	6.8	7.5	99	0	0				2016-02-12	03:25:00.000	11.8	9.9	11.9	89	0	0						2017-03-01	09:00:00	29.8	28.5	30	31	0	0					2018-02-05	09:00:00	20.9	20.7
										2014-12-20	22:24:47.593	7.2	7.2	7.5	97	0	0				2016-02-12	04:25:00.000		12			0	0						2017-03-01	10:00:00	29.8	29.3	30.8	29	0	0					2018-02-05	11:00:00	20.2	20.2
										2014-12-20	23:24:47.500	7.1	7	7.2	98	0	0				2016-02-12	05:25:00.000	19.5		19.6	61	0	0						2017-03-01	11:00:00	29.7	29.5	30.3	31	0	0					2018-02-05	12:00:00	18.9	18.9
										2014-12-21	00:24:47.406	7.5	7.1	7.5	97	0	0				2016-02-12	06:25:00.000	21.8	19.7	21.9		0	0						2017-03-01	12:00:00	27.9	27.9	29.6	37	0	0					2018-02-05	13:00:00	16.7	16.7
										2014-12-21	01:24:47.312	7.3	7.3	7.5	96	0	0				2016-02-12	07:25:00.000	24	21.9	24	35	0	0						2017-03-01	13:00:00	25.6	25.5	27.8	45	0	0					2018-02-05	14:00:00	14.9	14.9
										2014-12-21	02:24:47.218	7.5	7.2	7.5	95	0	0				2016-02-12	08:25:00.000	24.9	23.9	25	32	0	0						2017-03-01	14:00:00	24.7	24.6	25.5	45	0	0					2018-02-05	16:00:00	14.8	14.6
										2014-12-21	03:54:47.328	7.6	7.4	7.6	94	0	0				2016-02-12	09:25:00.000	24.8	23.8	24.9	31	0	0						2017-03-01	15:00:00	21.7	21.7	24.8	60	0	0					2018-02-05	17:00:00	14.1	13.9
										2014-12-21	04:24:47.281	8.2	7.6	8.2	91	0	0				2016-02-12	10:25:00.000	24.1	24.1	25	34	0	0						2017-03-01	16:00:00	20.6	20.4	21.9	67	0	0					2018-02-05	19:00:00	13.2	12.9
										2014-12-21	05:24:47.187	9.5	8.3	9.6	86	0	0				2016-02-12	11:25:00.000	23.8	23.8	24.3	33	0	0						2017-03-01	17:00:00	21	20.6	21.7	64	0	0					2018-02-05	20:00:00	13	12.5
										2014-12-21	06:24:47.109	10.9	9.6	10.9	78	0	0				2016-02-12	12:25:00.000	21.7	21.7	23.8		0	0						2017-03-01	18:00:00	21	20.9	21.3	66	0	0					2018-02-05	21:00:00	13.6	13
										2014-12-21	07:24:47.031	12.2	10.9	12.2	72	0	0				2016-02-12	13:25:00.000	19.4	19.3	21.6	49	0	0						2017-03-01	19:00:00	19.7	19.6	21	76	0	0					2018-02-05	22:00:00	13.7	12.9
										2014-12-21	08:24:46.953	12.8	12.3	12.8	70	0	0				2016-02-12	14:25:00.000	17	17	19.3		0	0						2017-03-01	20:00:00	21.3	19.7	21.4	65	0	0					2018-02-05	23:00:00	14.3	13.5
										2014-12-21	09:24:46.875	13.3	12.9	13.5	68	0	0				2016-02-12	15:25:00.000	15.8	15.8	17	63	0	0						2017-03-01	21:00:00	20.3	20.3	21.3	68	0	0					2018-02-06	00:00:00	13.2	13
										2014-12-21	10:24:46.781	13.4	13.1	13.5	67	0	0				2016-02-12	16:25:00.000	15	15	15.8	66	0	0						2017-03-01	22:00:00	18.9	18.9	20.3	76	0	0					2018-02-06	01:00:00	11.9	11.9
										2014-12-21	11:24:46.703	12.4	12.4	13.4	72	0	0				2016-02-12	17:25:00.001	16.9	15	16.9		0	0						2017-03-01	23:00:00	17.7	17.5	18.9	86	0	0					2018-02-06	02:00:00	12.8	11.9
										2014-12-21	12:24:46.625	10.5	10.4	12.4	81	0	0				2016-02-12	18:25:00.000	16.4	16.3	17.3	63	0	0						2017-03-02	00:00:00	16.7	16.6	17.6	93	0	0					2018-02-06	03:00:00	14	12.8
										2014-12-21	13:24:46.546	9.2	9.2	10.4	89	0	0				2016-02-12	19:25:00.000	14.4	14.3	16.3		0	0						2017-03-02	02:00:00	16	15.9	16.7	97	0	0					2018-02-06	04:00:00	17.6	13.9
										2014-12-21	14:24:46.468	8.3	8.2	9.2	93	0	0				2016-02-12	20:25:00.000	13.7	13.7	14.5	73	0	0						2017-03-02	03:00:00	20.1	16	20.1	78	0	0					2018-02-06	06:00:00	19	18.6
										2014-12-21	15:24:46.390	7.7	7.7	8.2	95	0	0				2016-02-12	21:25:00.000	13	13	13.7	76	0	0						2017-03-02	04:00:00	23.8	20.1	23.8	60	0	0					2018-02-06	07:00:00	19.4	19
										2014-12-21	16:24:46.296	7.4	7.4	7.7	97	0	0				2016-02-12	22:25:00.000	12.1	12	13	79	0	0						2017-03-02	05:00:00	24.7	23.7	25.3	53	0	0					2018-02-06	08:00:00	20	19.4
										2014-12-21	17:24:46.203	6.8	6.7	7.4	98	0	0				2016-02-12	23:25:00.000	11.4	11.4	12	80	0	0						2017-03-02	06:00:00	25.4	24.7	26.2	50	0	0					2018-02-06	09:00:00	21.9	20.1
										2014-12-21	18:24:46.125	6.5	6.5	6.9	98	0	0				2016-02-13	00:25:00.000	11.9	11.4	11.9	82	0	0						2017-03-02	07:00:00	26.6	25.1	26.8	46	0	0					2018-02-06	10:00:00	21.8	21.8
										2014-12-21	19:24:46.031	6	5.9	6.5	99	0	0				2016-02-13	01:25:00.000	14.2	11.9	14.2		0	0						2017-03-02	08:00:00	26	26	27.7	44	0	0					2018-02-06	11:00:00	20.8	20.8
										2014-12-21	20:24:45.937	5.9	5.8	6.1	99	0	0				2016-02-13	02:25:00.000	12.7	12.7	14.2	69	0	0						2017-03-02	09:00:00	28.1	26.1	28.1	41	0	0					2018-02-06	12:00:00	19.2	19.2
										2014-12-21	21:24:45.843	5.3	5.3	5.8	99	0	0				2016-02-13	03:25:00.000	13.8	12.5	13.9	67	0	0						2017-03-02	10:00:00	27.9	27.7	28.4	37	0	0					2018-02-06	13:00:00	17.4	17.4
										2014-12-21	22:24:45.750	5.3	5	5.4		0	0				2016-02-13	04:25:00.000	16.7	14	16.8		0	0						2017-03-02	11:00:00	27.3	27.2	28	38	0	0					2018-02-06	14:00:00	16.4	16.4
										2014-12-21	23:24:45.656	4.9	4.9	5.3	0	0	0				2016-02-13	05:25:00.000	18.7	16.9	18.9	46	0	0						2017-03-02	12:00:00	26	26	27.3	38	0	0					2018-02-06	15:00:00	15.3	15.3
										2014-12-22	00:24:45.578	4.7	4.7	5	0	0	0				2016-02-13	06:25:00.000	17.9	17.5	18.9		0	0						2017-03-02	13:00:00	24.3	24.3	25.9	47	0	0					2018-02-06	17:00:00	12.7	12
										2014-12-22	01:24:45.484	5.7	4.5	5.8	0	0	0				2016-02-13	07:25:00.000	19.3	18	19.4	48	0	0						2017-03-02	14:00:00	22.5	22.5	24.3	57	0	0					2018-02-06	18:00:00	13.5	12.8
										2014-12-22	02:24:45.390	6.9	5.9	6.9	0	0	0				2016-02-13	08:25:00.000	19.4	19.2	20	47	0	0						2017-03-02	15:00:00	22.2	21.8	22.8	60	0	0					2018-02-06	19:00:00	12.8	12.8
										2014-12-22	03:24:45.296	7.5	7	7.5	0	0	0				2016-02-13	09:25:00.000	20.8	19.5	20.9	44	0	0						2017-03-02	16:00:00	20.6	20.4	22.4	67	0	0					2018-02-06	20:00:00	12.3	12.1
										2014-12-22	04:24:45.234	7.2	7.2	7.4	0	0	0				2016-02-13	10:25:00.000	20.4	20.1	20.7	45	0	0						2017-03-02	17:00:00	20.2	19.7	20.6	61	0	0					2018-02-07	03:00:00	10.9	9.2
										2014-12-22	05:24:45.140	7.6	7.3	7.6	0	0	0				2016-02-13	11:25:00.000	19.6	19.6	20.4		0	0						2017-03-02	18:00:00	20.3	19.5	20.7	58	0	0					2018-02-07	04:00:00	14.5	10.9
										2014-12-22	06:24:45.109	8.6	7.6	8.7		0	0				2016-02-13	12:25:00.000	18.8	18.8	19.5	53	0	0						2017-03-02	19:00:00	19.6	19.6	20.6	59	0	0					2018-02-07	05:00:00	18.1	14.6
										2014-12-22	07:54:44.937	10.5	8.8	10.6	85	0	0				2016-02-13	13:25:00.000	16.8	16.7	18.8		0	0						2017-03-02	20:00:00	18.4	17.8	19.5	61	0	0					2018-02-07	06:00:00	20.2	17.9
										2014-12-22	08:24:44.890	12.2	10.6	12.2	77	0	0				2016-02-13	14:25:00.000	15.6	15.5	16.7	69	0	0						2017-03-02	21:00:00	17.3	17.3	18.7	64	0	0					2018-02-07	07:00:00	21.1	20
										2014-12-22	09:24:44.812	13.2	12.3	13.3	70	0	0				2016-02-13	15:25:00.000	14.3	14.2	15.6		0	0						2017-03-02	22:00:00	15.4	15.3	17.2	73	0	0					2018-02-07	08:00:00	22.2	21.3
										2014-12-22	10:24:44.734	13.7	13.4	13.8	66	0	0				2016-02-13	16:25:00.000	13.1	13.1	14.2	82	0	0						2017-03-02	23:00:00	14.4	14.4	15.4	75	0	0					2018-02-07	09:00:00	22.8	22.3
										2014-12-22	11:24:44.656	12.5	12.5	13.6	76	0	0				2016-02-13	17:25:00.000	12.4	12.4	13.1	85	0	0						2017-03-03	00:00:00	14	14	14.5	77	0	0					2018-02-07	10:00:00	23	22.3
										2014-12-22	12:24:44.578	10.8	10.7	12.5	83	0	0				2016-02-13	18:25:00.000	12.1	11.9	12.3		0	0						2017-03-03	02:00:00	13.5	13.1	13.6	84	0	0					2018-02-07	11:00:00	22.2	22.1
										2014-12-22	13:24:44.484	9.4	9.4	10.7	91	0	0				2016-02-13	19:25:00.000	11.8	11.8	12.2	89	0	0						2017-03-03	03:00:00	18.7	13.5	18.7	61	0	0					2018-02-07	12:00:00	20.7	20.7
										2014-12-22	14:24:44.406	8.9	8.9	9.4	95	0	0				2016-02-13	20:25:00.000	11.5	11.4	11.9	91	0	0						2017-03-03	04:00:00	22.6	18.8	22.7	40	0	0					2018-02-07	14:00:00	14.1	14.1
										2014-12-22	15:24:44.312	8.3	8.3	8.9	96	0	0				2016-02-13	21:25:00.000	11	11	11.5	91	0	0						2017-03-03	05:00:00	25.5	22.8	25.7	24	0	0					2018-02-07	15:00:00	13.4	12.8
										2014-12-22	16:24:44.203	8	8	8.3	96	0	0				2016-02-13	22:25:00.000	10.4	10.4	11	92	0	0						2017-03-03	06:00:00	26.8	25.2	26.8	17	0	0					2018-02-08	04:00:00	15.8	9.6
										2014-12-22	17:24:44.109	7.2	7.2	7.9	97	0	0				2016-02-13	23:25:00.000	9.8	9.8	10.3	93	0	0						2017-03-03	07:00:00	26.2	26.2	27.1	18	0	0					2018-02-08	05:00:00	18.8	15.9
										2014-12-22	18:24:44.015	7.1	7.1	7.3	97	0	0				2016-02-14	00:55:00.000	9.6	9.6	9.8	94	0	0						2017-03-03	08:00:00	27.4	26.4	27.5	15	0	0					2018-02-08	06:00:00	20.5	18.7
										2014-12-22	19:24:43.921	7.1	7	7.2	97	0	0				2016-02-14	01:25:00.000	9.2	9.1	9.6	94	0	0						2017-03-03	09:00:00	26.1	26.1	27.5	19	0	0					2018-02-08	07:00:00	22.2	20.4
										2014-12-22	20:24:43.828	7.1	7	7.2	96	0	0				2016-02-14	02:25:00.000	9.4	9.1	9.5	93	0	0						2017-03-03	10:00:00	26.2	25.4	26.6	22	0	0					2018-02-08	08:00:00	21.8	21.8
										2014-12-22	21:24:43.734	6.9	6.9	7.1	96	0	0				2016-02-14	03:25:00.000	11.1	9.4	11.2	92	0	0						2017-03-03	11:00:00	24.5	24.5	26.5	31	0	0					2018-02-08	09:00:00	22.2	21.8
										2014-12-22	22:24:43.625	6.7	6.6	6.9	97	0	0				2016-02-14	04:25:00.000		11.2			0	0						2017-03-03	12:00:00	23.5	23.5	24.4	35	0	0					2018-02-08	10:00:00	21.7	21.7
										2014-12-22	23:24:43.531	6.6	6.6	6.7	97	0	0				2016-02-14	05:25:00.000	18.2		18.3	54	0	0						2017-03-03	13:00:00	22.2	22.2	23.5	42	0	0					2018-02-08	11:00:00	21.7	21.5
										2014-12-23	00:24:43.437	6.5	6.4	6.6	97	0	0				2016-02-14	06:25:00.000	19.9	18.3	19.9		0	0						2017-03-03	14:00:00	21.5	21.5	22.2	45	0	0					2018-02-08	12:00:00	20.7	20.7
										2014-12-23	01:24:43.343	6.6	6.5	6.6	96	0	0				2016-02-14	07:25:00.000	21.6	20	21.7	42	0	0						2017-03-03	15:00:00	19.8	19.8	21.5	55	0	0					2018-02-08	13:00:00	16	16
										2014-12-23	02:24:43.250	6.6	6.5	6.7	96	0	0				2016-02-14	08:25:00.000	23.1	21.8	23.1		0	0						2017-03-03	16:00:00	19	19	20	58	0	0					2018-02-08	14:00:00	13.7	13.6
										2014-12-23	03:24:43.156	6.8	6.6	6.8	95	0	0				2016-02-14	09:25:00.000	23.3	23.1	23.8	37	0	0						2017-03-03	17:00:00	18.6	18.2	19.1	61	0	0					2018-02-08	15:00:00	12.6	12.6
										2014-12-23	04:24:43.078	7.4	6.8	7.4	93	0	0				2016-02-14	10:25:00.000	23.8	23.2	23.9	37	0	0						2017-03-03	18:00:00	18.4	18.3	18.9	61	0	0					2018-02-09	04:00:00	15.3	9.4
										2014-12-23	05:24:43.000	7.9	7.4	8	89	0	0				2016-02-14	11:25:00.000	23	22.9	23.9	39	0	0						2017-03-03	19:00:00	17.7	17.5	18.3	62	0	0					2018-02-09	05:00:00	18.3	15.3
										2014-12-23	06:24:42.921	9.1	8	9.2	84	0	0				2016-02-14	12:25:00.000	21.5	21.5	22.9		0	0						2017-03-03	20:00:00	15.8	15.5	17.7	69	0	0					2018-02-09	06:00:00	21	18.5
										2014-12-23	07:24:42.843	10.7	9.3	10.8	76	0	0				2016-02-14	13:25:00.000	18.7	18.6	21.4	53	0	0						2017-03-03	21:00:00	15.3	14.7	15.7	70	0	0					2018-02-09	07:00:00	21.8	20.7
										2014-12-23	08:24:42.765	12.3	10.9	12.4	68	0	0				2016-02-14	14:25:00.000	16.5	16.5	18.6		0	0						2017-03-03	23:00:00	14.3	13.5	15.4	64	0	0					2018-02-09	08:00:00	23	21.6
										2014-12-23	09:24:42.671	13.7	12.6	13.8	61	0	0				2016-02-14	15:25:00.000	14.7	14.7	16.5	70	0	0						2017-03-04	00:00:00	12.4	12.4	14.7	78	0	0					2018-02-09	09:00:00	23.2	22.8
										2014-12-23	10:24:42.593	14.3	13.8	14.6	60	0	0				2016-02-14	16:55:00.000	13.8	13.8	14.7		0	0						2017-03-04	01:00:00	28	11.6	12.4	83	120	0					2018-02-09	10:00:00	23	22.8
										2014-12-23	11:24:42.515	13.5	13.5	14.3	64	0	0				2016-02-14	17:25:00.000	13.3	13.1	13.8	78	0	0						2017-03-04	02:00:00	12.9	11.7	12.9	81	0	0					2018-02-09	11:00:00	23	22.7
										2014-12-23	12:24:42.437	11.4	11.3	13.5	73	0	0				2016-02-14	18:25:00.000	12.8	12.8	13.3	80	0	0						2017-03-04	03:00:00	17.5	13	17.5	55	0	0					2018-02-09	12:00:00	21.3	21.3
										2014-12-23	13:24:42.359	9.6	9.6	11.3		0	0				2016-02-14	19:25:00.000	12.9	12.3	12.9	81	0	0						2017-03-04	04:00:00	19.9	17.5	20	45	0	0					2018-02-09	13:00:00	16.6	16.6
										2014-12-23	14:24:42.265	8.8	8.8	9.6	91	0	0				2016-02-14	20:25:00.000	12.1	12	12.9		0	0						2017-03-04	05:00:00	22.1	19.8	22.1	37	0	0					2018-02-09	14:00:00	14.3	14.3
										2014-12-23	15:24:42.171	8.3	8.2	8.8	94	0	0				2016-02-14	21:25:00.000	11.7	11.6	12.1	88	0	0						2017-03-04	06:00:00	23.7	22	23.7	34	0	0					2018-02-10	04:00:00	16.3	9.7
										2014-12-23	16:24:42.078	7.9	7.9	8.3	96	0	0				2016-02-14	22:25:00.000	11.9	11.6	12	87	0	0						2017-03-04	07:00:00	24.6	23.6	24.7	27	0	0					2018-02-10	05:00:00	20.1	16.5
										2014-12-23	17:24:41.984	7.6	7.5	7.9	97	0	0				2016-02-14	23:25:00.000	11.2	11.2	11.9	89	0	0						2017-03-04	08:00:00	25.8	24.4	26.2	23	264	0					2018-02-10	06:00:00	22	19.6
										2014-12-23	18:24:41.906	7	7	7.6	97	0	0				2016-02-15	00:25:00.000	10.7	10.7	11.2	91	0	0						2017-03-04	09:00:00	26.2	25.4	26.5	20	0	0					2018-02-10	08:00:00	24.2	23.5
										2014-12-23	19:24:41.812	6.6	6.6	7	98	0	0				2016-02-15	01:25:00.000	10.2	10.1	10.7	92	0	0						2017-03-04	10:00:00	25.8	25.4	26.5	23	0	0					2018-02-10	09:00:00	24.5	23.9
										2014-12-23	20:24:41.718	6.3	6.2	6.6	99	0	0				2016-02-15	02:25:00.000	10.2	10	10.2	93	0	0						2017-03-04	11:00:00	25.4	25.4	26	23	0	0					2018-02-10	10:00:00	24.9	24.4
[truncated: 1,648 more rows]
[truncated: 20 more columns]

## Sheet: Supplementary file S3.
Supplementary File S3. Major chickpea cultivation areas in India.
Supplementary Fig S1 A
Dry root rot
State	District	disease percentage	Latitude and longitude
Madhyapradesh	Jabalpur	18	23.1815° N, 79.9864° E
	Narsingapur		22.9466° N, 79.1944° E
Karnataka	Raichur	15	16.2120° N, 77.3439° E
	Gulbarga		17.3297° N, 76.8343° E
Maharsatra	Buldhana	5	20.4561° N, 76.3637° E
Anthrapradesh	Guntur	5.4	16.3067° N, 80.4365° E
	Kurnool		15.8281° N, 78.0373° E
	Anantapur		14.6819° N, 77.6006° E
Telungana state	Medak	18	17.8716° N, 78.1108° E
Srinivas, P. (2016). Studies on dry root rot [Rhizoctonia bataticola (Taub.) Butler] of Chickpea (Cicer arietinum L.) (Doctoral dissertation, Professor Jayashankar Telangana State Agricultural University).
Wagh, P. (2015). STUDIES ON DRY ROOT ROT (Rhizoctonia bataticola Taub (Butler)) OF CHICKPEA (Cicer arietinum) (Doctoral dissertation, Indira Gandhi Krishi Vishwavidyalaya, Raipur).
Supplementary Fig S1 B
Black root rot
State	District	disease percentage	Latitude and longitude
Athrapradesh	Kurnool	9.59	15.8281° N, 78.0373° E
	Anantpur		14.6819° N, 77.6006° E
	Mahbubnagar		16.3841° N, 78.1108° E
Karnataka	Dharwad	0	15.4589° N, 75.0078° E
	Raichur		16.2120° N, 77.3439° E
	Kolar		13.1770° N, 78.2020° E
	Bijapur		16.8302° N, 75.7100° E
	Gulbarga		17.3297° N, 76.8343° E
	Bidar		17.9149° N, 77.5046° E
Ghosh, R., Sharma, M., Telangre, R., & Pande, S. (2013). Occurrence and distribution of chickpea diseases in central and southern parts of India. American Journal of Plant Sciences, 4(4), 940-944.
Supplementary Fig S1 C
Collar rot
State	District	disease percentage	Latitude and longitude
Athrapradesh	Kurnool	10.56	15.8281° N, 78.0373° E
	Anantpur		14.6819° N, 77.6006° E
	Mahbubnagar		16.3841° N, 78.1108° E
Madhyapradesh	Jabalpur	12.19	23.1815° N, 79.9864° E
	Rewa		24.5373° N, 81.3042° E
	Satna		24.6005° N, 80.8322° E
	Damoh		23.8381° N, 79.4422° E
	Sehore		23.2050° N, 77.0851° E
Chhattisgarh	Raipur	12	21.2514° N, 81.6296° E
	Durg		21.1904° N, 81.2849° E
	Rajnandgaon		21.0971° N, 81.0302° E
	Kabirdham		22.0991° N, 81.2519° E
Karnataka	Dharwad	10.29	15.4589° N, 75.0078° E
	Raichur		16.2120° N, 77.3439° E
	Kolar		13.1770° N, 78.2020° E
	Bijapur		16.8302° N, 75.7100° E
	Gulbarga		17.3297° N, 76.8343° E
	Bidar		17.9149° N, 77.5046° E
Ghosh, R., Sharma, M., Telangre, R., & Pande, S. (2013). Occurrence and distribution of chickpea diseases in central and southern parts of India. American Journal of Plant Sciences, 4(4), 940-944.
Supplementary Fig S1 D
Fusarium wilt
State	District	disease percentage	Latitude and longitude
Athrapradesh	Kurnool	18.76	15.8281° N, 78.0373° E
	Anantpur		14.6819° N, 77.6006° E
	Mahbubnagar		16.3841° N, 78.1108° E
Madhyapradesh	Jabalpur	19.44	23.1815° N, 79.9864° E
	Rewa		24.5373° N, 81.3042° E
	Satna		24.6005° N, 80.8322° E
	Damoh		23.8381° N, 79.4422° E
	Sehore		23.2050° N, 77.0851° E
Chhattisgarh	Raipur	20.02	21.2514° N, 81.6296° E
	Durg		21.1904° N, 81.2849° E
	Rajnandgaon		21.0971° N, 81.0302° E
	Kabirdham		22.0991° N, 81.2519° E
Karnataka	Dharwad	15.1	15.4589° N, 75.0078° E
	Raichur		16.2120° N, 77.3439° E
	Kolar		13.1770° N, 78.2020° E
	Bijapur		16.8302° N, 75.7100° E
	Gulbarga		17.3297° N, 76.8343° E
	Bidar		17.9149° N, 77.5046° E
Ghosh, R., Sharma, M., Telangre, R., & Pande, S. (2013). Occurrence and distribution of chickpea diseases in central and southern parts of India. American Journal of Plant Sciences, 4(4), 940-944.
