# Supplementary material for: Impact of drought stress on simultaneously occurring pathogen infection in field-grown chickpea
Source: Sci Rep. 2019 Apr 3;9:5577. doi: 10.1038/s41598-019-41463-z (PMC6447570; doi:10.1038/s41598-019-41463-z)
Supplement: Supplementary file 3 — Supplementary File S4 [file 41598_2019_41463_MOESM3_ESM.xlsx]

## Sheet: Supplementary file S4
Supplementary File S4 Raw data for figures and tables presented in the manuscript.
Impact of drought stress on simultaneously occurring pathogen infection in field-grown chickpea
Ranjita Sinha1, #, Vadivelmurugan Irulappan1, #, Basavaiah Mohan Raju2, Angappan Suganthi3, 4 and Muthappa Senthil-Kumar1, *
1National Institute of Plant Genome Research, JNU Campus, Aruna Asaf Ali Marg, New Delhi-110067 India
2Department of Crop Physiology, University of Agricultural Sciences, GKVK, Bangalore- 560065 India
3Agricultural research station and Krishi Vigyan Kendra, Tamil Nadu Agricultural University, Virinjipuram, Vellore - 632104 India
*corresponding author: skmuthappa@nipgr.ac.in,
#equal contribution
4Present address: Tamil Nadu Agricultural University, Coimbatore, 641003 India

## Sheet: Table. 1 Field-1 2014-15
Supplementary File S4 Raw data for figures and tables presented in the manuscript.
Treatments	BRR Infected Plants	Total plants	BRR Incidence %		Treatments	B1	B2	Average		LSD All-Pairwise Comparisons Test					Randomized Complete Block AOV Table
B1-Control	2	60	3.33333		Control	3.33333	5	4.16667
B1-Mild DS	5	60	8.33333		Mild DS	8.33333	10	9.16667		V001	Mean	Homogeneous Groups			Source	DF	SS	MS	F	P
B1-Moderate DS	5	60	8.33333		Moderate DS	8.33333	11.6667	10		Severe CS	26.667	A			V002	1	14.063	14.063
B1-Severe DS	8	60	13.3333		Severe DS	13.3333	15	14.1667		Moderate CS	24.167	A			V001	7	837.326	119.618	22.43	0.0003
B1-Pathogen	7	60	11.6667		Pathogen	11.6667	8.33333	10		Mild CS	15.833	B			Error	7	37.326	5.332
B1-Mild CS	9	60	15		Mild CS	15	16.6667	15.8333		Severe DS	14.167	BC			Total	15	888.715
B1-Moderate CS	12	60	20		Moderate CS	20	28.3333	24.1667		Pathogen	10	C
B1-Severe CS	16	60	26.6667		Severe CS	26.6667	26.6667	26.6667		Moderate DS	10	C			Grand Mean	14.271
B2-Control	3	60	5							Mild DS	9.167	CD			CV	16.18
B2-Mild DS	6	60	10							Control	4.167	D
B2-Moderate DS	7	60	11.6667
B2-Severe DS	9	60	15							Alpha	0.05	Standard Error for Comparison	2.3092
B2-Pathogen	5	60	8.33333							Critical T Value	2.365	Critical Value for Comparison	5.4604
B2-Mild CS	10	60	16.6667							There are 4 groups (A, B, etc.) in which the means
B2-Moderate CS	17	60	28.3333							are not significantly different from one another.
B2-Severe CS	16	60	26.6667

## Sheet: Table. 1 Field-1 2015-16
Supplementary File S4 Raw data for figures and tables presented in the manuscript.
Treatments	BRR Infected Plants	Total plants	BRR Incidence %		Treatments	B1	B2	Average		LSD All-Pairwise Comparisons Test of V003 for V001						Randomized Complete Block AOV Table for V003
B1-Control	2	65	3.07692		Control	3.07692	0.8	1.93846
B1-Mild DS	4	81	4.93827		Mild DS	4.93827	0.877193	2.90773		V001	Mean	Homogeneous Groups				Source	DF	SS	MS	F	P
B1-Modeate DS	3	74	4.05405		Modeate DS	4.05405	3.00752	3.53079		Severe CS	14.123	A				V002	1	38.979	38.9788
B1-Severe DS	6	74	8.10811		Severe DS	8.10811	7.69231	7.90021		Severe DS	7.9	B				V001	7	215.974	30.8534	21.9	0.0003
B1-Pathogen	4	70	5.71429		Pathogen	5.71429	1.98675	3.85052		Moderate CS	7.151	B				Error	7	9.861	1.4087
B1-Mild CS	6	70	8.57143		Mild CS	8.57143	4.51613	6.54378		Mild CS	6.544	BC				Total	15	264.813
B1-Modeate CS	8	86	9.30233		Modeate CS	9.30233	5	7.15116		Pathogen	3.851	CD
B1-Severe CS	7	42	16.6667		Severe CS	16.6667	11.5789	14.1228		Moderate DS	3.531	D				Grand Mean	5.9932
B2-Control	1	125	0.8							Mild DS	2.908	D				CV	19.8
B2-Mild DS	1	114	0.877193							Control	1.938	D
B2-Modeate DS	4	133	3.00752
B2-Severe DS	5	65	7.69231							Alpha	0.05	Standard Error for Comparison	1.1869
B2-Pathogen	3	151	1.98675							Critical T Value	2.365	Critical Value for Comparison	2.8066
B2-Mild CS	7	155	4.51613							There are 4 groups (A, B, etc.) in which the means
B2-Modeate CS	6	120	5							are not significantly different from one another.
B2-Severe CS	11	95	11.5789

## Sheet: Table. 1 Field-2 2015-16
Supplementary File S4 Raw data for figures and tables presented in the manuscript.
Treatments	BRR Infected Plants	Total plants	BRR Incidence %		Treatments	B1	B2	B3	Average			Randomized Complete Block AOV Table for V003
B1-Control	6	70	8.57143		Control	8.57143	12.8571	4.28571	8.57143
B1-Mild DS	7	70	10		Mild DS	10	7.14286	11.4286	9.52381			Source	DF	SS	MS	F	P
B1-Moderate DS	7	70	10		Moderate DS	10	10	8.57143	9.52381			V002	2	19.898	9.949
B1-Severe DS	0	70	0		Severe DS	0	10	21.4286	10.4762			V001	7	152.041	21.7201	1.02	0.4596
B1-Pathogen	5	70	7.14286		Pathogen	7.14286	10	10	9.04762			Error	14	298.469	21.3192
B1-Mild CS	7	70	10		Mild CS	10	11.4286	14.2857	11.9048			Total	23	470.408
B1-Moderate CS	9	70	12.8571		Moderate CS	12.8571	10	15.7143	12.8571
B1-Severe CS	13	70	18.5714		Severe CS	18.5714	17.1429	14.2857	16.6667			Grand Mean	11.071
B2-Control	9	70	12.8571									CV	41.7
B2-Mild DS	5	70	7.14286
B2-Moderate DS	7	70	10									LSD All-Pairwise Comparisons Test of V003 for V001
B2-Severe DS	7	70	10
B2-Pathogen	7	70	10									V001	Mean	Homogeneous Groups
B2-Mild CS	8	70	11.4286									Severe CS	16.667	A
B2-Moderate CS	7	70	10									Moderate CS	12.857	AB
B2-Severe CS	12	70	17.1429									Mild CS	11.905	AB
B3-Control	3	70	4.28571									Severe DS	10.476	AB
B3-Mild DS	8	70	11.4286									Mild DS	9.524	AB
B3-Moderate DS	6	70	8.57143									Moderate DS	9.524	AB
B3-Severe DS	15	70	21.4286									Pathogen	9.048	AB
B3-Pathogen	7	70	10									Control	8.571	B
B3-Mild CS	10	70	14.2857
B3-Moderate CS	11	70	15.7143									Alpha	0.05	Standard Error for Comparison	3.77
B3-Severe CS	10	70	14.2857									Critical T Value	2.145	Critical Value for Comparison	8.0858
												There are 2 groups (A and B) in which the means
												are not significantly different from one another.

## Sheet: Table. 1 Field-1 2016-17
Supplementary File S4 Raw data for figures and tables presented in the manuscript.
Treatments	BRR Infected Plants	Total plants	BRR Incidence %		Treatments	B1	B2	Average
B1-Control	0	69	0		Control	0	1.25	0.625
B1-Mild DS	1	161	0.621118		Mild DS	0.621118	2.94118	1.78115		LSD All-Pairwise Comparisons Test of V003 for V001						Randomized Complete Block AOV Table for V003
B1-Moderate DS	9	220	4.09091		Moderate DS	4.09091	9.47867	6.78479
B1-Severe DS	3	94	3.19149		Severe DS	3.19149	14.7465	8.96902		V001	Mean	Homogeneous Groups				Source	DF	SS	MS	F	P
B1-Pathogen	0	143	0		Pathogen	0	2.22222	1.11111		Severe CS	18.602	A				V002	1	80.174	80.1741
B1-Mild CS	7	129	5.42636		Mild CS	5.42636	8.19672	6.81154		Severe DS	8.969	B				V001	7	479.122	68.446	12.79	0.0017
B1-Moderate CS	9	185	4.86486		Moderate CS	4.86486	10.1562	7.51056		Moderate CS	7.511	B				Error	7	37.474	5.3534
B1-Severe CS	28	174	16.092		Severe CS	16.092	21.1111	18.6015		Mild CS	6.812	BC				Total	15	596.77
B2-Control	2	160	1.25							Moderate DS	6.785	BC
B2-Mild DS	4	136	2.94118							Mild DS	1.781	CD				Grand Mean	6.5243
B2-Moderate DS	20	211	9.47867							Pathogen	1.111	D				CV	35.46
B2-Severe DS	32	217	14.7465							Control	0.625	D
B2-Pathogen	4	180	2.22222
B2-Mild CS	10	122	8.19672							Alpha	0.05	Standard Error for Comparison	2.3137
B2-Moderate CS	13	128	10.1562							Critical T Value	2.365	Critical Value for Comparison	5.4711
B2-Severe CS	19	90	21.1111							There are 4 groups (A, B, etc.) in which the means
										are not significantly different from one another.

## Sheet: Table. 1 Field-2 2016-17
Supplementary File S4 Raw data for figures and tables presented in the manuscript.
TREATMENTS	BRR Infected Plants	Total plants	BRR Incidence %		Treatments	B1	B2	B3	Average		LSD All-Pairwise Comparisons Test of V003 for V001						Randomized Complete Block AOV Table for V003
B1-Control	45	85	52.9412		Control	52.9412	28.5714	23.913	35.1419		V001	Mean	Homogeneous Groups
B1-Mild DS	54	85	63.5294		Mild DS	63.5294	42.623	37.8151	47.9892		Severe CS	66.365	A				Source	DF	SS	MS	F	P
B1-Moderate DS	62	92	67.3913		Moderate DS	67.3913	56.4841	45.5696	56.4817		Moderate CS	65.593	A				V002	2	2237.73	1118.87
B1-Severe DS	94	122	77.0492		Severe DS	77.0492	62.3762	50.4587	63.2947		Severe DS	63.295	AB				V001	7	2688.9	384.13	19.11	0
B1-Pathogen	45	95	47.3684		Pathogen	47.3684	48.0916	33.1081	42.856		Moderate DS	56.48	BC				Error	14	281.36	20.1
B1-Mild CS	58	80	72.5		Mild CS	72.5	49.3506	42.3469	54.7325		Mild CS	54.733	CD				Total	23	5208
B1-Moderate CS	80	109	73.3945		Moderate CS	73.3945	64.8485	58.5366	65.5932		Mild DS	47.989	DE
B1-Severe CS	64	80	80		Severe CS	80	63.7555	55.3398	66.3651		Pathogen	42.856	EF				Grand Mean	54.057
B2-Control	30	105	28.5714								Control	35.142	F				CV	8.29
B2-Mild DS	78	183	42.623
B2-Moderate DS	196	347	56.4841								Alpha	0.05	Standard Error for Comparison	3.6604
B2-Severe DS	63	101	62.3762								Critical T Value	2.145	Critical Value for Comparison	7.8507
B2-Pathogen	63	131	48.0916								There are 6 groups (A, B, etc.) in which the means
B2-Mild CS	38	77	49.3506								are not significantly different from one another.
B2-Moderate CS	107	165	64.8485
B2-Severe CS	146	229	63.7555
B3-Control	22	92	23.913
B3-Mild DS	45	119	37.8151
B3-Moderate DS	36	79	45.5696
B3-Severe DS	55	109	50.4587
B3-Pathogen	49	148	33.1081
B3-Mild CS	83	196	42.3469
B3-Moderate CS	48	82	58.5366
B3-Severe CS	57	103	55.3398

## Sheet: Table. 1 Field-1 2017-18
Supplementary File S4 Raw data for figures and tables presented in the manuscript.
Treatments	BRR Infected Plants	Total plants	BRR Incidence %		Treatments	B1	B2	Average
B1-Control	0	47	0		Control	0	0	0		LSD All-Pairwise Comparisons Test of V003 for V001						Randomized Complete Block AOV Table for V003
B1-Mild DS	3	46	6.52174		Mild DS	6.52174	13.5593	10.0405
B1-Moderate DS	6	65	9.23077		Moderate DS	9.23077	14.7059	11.9683		V001	Mean	Homogeneous Groups				Source	DF	SS	MS	F	P
B1-Severe DS	7	39	17.9487		Severe DS	13.3333	17.9487	15.641		Severe CS	20.46	A				V002	1	72.328	72.3282
B1-Pathogen	2	46	4.34783		Pathogen	4.34783	8.19672	6.27227		Moderate CS	19.111	AB				V001	7	635.126	90.7322	26.56	0.0002
B1-Mild CS	4	39	10.2564		Mild CS	10.2564	10.9375	10.597		Severe DS	15.641	BC				Error	7	23.91	3.4157
B1-Moderate CS	8	50	16		Moderate CS	16	22.2222	19.1111		Moderate DS	11.968	CD				Total	15	731.364
B1-SevereCDS	8	46	17.3913		Severe CS	17.3913	23.5294	20.4604		Mild CS	10.597	DE
B2-Control	0	49	0							Mild DS	10.041	DE				Grand Mean	11.761
B2-Mild DS	8	59	13.5593							Pathogen	6.2723	E				CV	15.71
B2-Moderate DS	5	34	14.7059							Control	0	F
B2-Severe DS	6	45	13.3333
B2-Pathogen	5	61	8.19672							Alpha	0.05	Standard Error for Comparison	1.8482
B2-Mild CS	7	64	10.9375							Critical T Value	2.365	Critical Value for Comparison	4.3702
B2-Moderate CS	12	54	22.2222							There are 6 groups (A, B, etc.) in which the means
B2-SevereCDS	12	51	23.5294							are not significantly different from one another.

## Sheet: Table. 1 Field-2 2017-18
Supplementary File S4 Raw data for figures and tables presented in the manuscript.
Treatments	BRR Infected Plants	Total plants	BRR Incidence %			Treatments	B1	B2	B3	Average
B1-Control	8	109	7.33945			Control	7.33945	14.9254	12.5	11.5883		LSD All-Pairwise Comparisons Test of V003 for V001						Randomized Complete Block AOV Table for V003
B1-Mild DS	13	90	14.4444			Mild DS	14.4444	13.8462	15.2941	14.5282
B1-Moderate DS	20	92	21.7391			Moderate DS	21.7391	32.6923	23.2877	25.9064		V001	Mean	Homogeneous Groups				Source	DF	SS	MS	F	P
B1-Severe DS	23	84	27.381			Severe DS	27.381	30.1587	37.931	31.8236		Severe CS	35.203	A				V002	2	180.32	90.161
B1-Pathogen	19	97	19.5876			Pathogen	19.5876	25	15.0685	19.8854		Severe DS	31.824	AB				V001	7	1428.19	204.027	11.92	0.0001
B1-Mild CS	13	68	19.1176			Mild CS	19.1176	21.9178	20.6522	20.5625		Moderate CS	27.97	AB				Error	14	239.67	17.119
B1-Moderate CS	17	73	23.2877			Moderate CS	23.2877	37.2881	23.3333	27.9697		Moderate DS	25.906	BC				Total	23	1848.18
B1-Severe CS	27	96	28.125			Severe CS	28.125	38.8889	38.5965	35.2035		Mild CS	20.563	CD
B2-Control	10	67	14.9254									Pathogen	19.885	CD				Grand Mean	23.433
B2-Mild DS	9	65	13.8462									Mild DS	14.528	DE				CV	17.66
B2-Moderate DS	17	52	32.6923									Control	11.588	E
B2-Severe DS	19	63	30.1587
B2-Pathogen	13	52	25									Alpha	0.05	Standard Error for Comparison	3.3783
B2-Mild CS	16	73	21.9178									Critical T Value	2.145	Critical Value for Comparison	7.2458
B2-Moderate CS	22	59	37.2881									There are 5 groups (A, B, etc.) in which the means
B2-Severe CS	28	72	38.8889									are not significantly different from one another.
B3-Control	9	72	12.5
B3-Mild DS	13	85	15.2941
B3-Moderate DS	17	73	23.2877
B3-Severe DS	22	58	37.931
B3-Pathogen	11	73	15.0685
B3-Mild CS	19	92	20.6522
B3-Moderate CS	21	90	23.3333
B3-Severe CS	22	57	38.5965

## Sheet: Table. 1 Final table 1
Supplementary File S4 Raw data for figures and tables presented in the manuscript.
	2014-15	2015-16		2016-2017		2017-2018
Treatments	Field-1	Field-1	Field-2	Field-1	Field-2	Field-1	Field-2
Control	4.16667	1.93846	8.57143	0.625	35.1419	0	11.5883
Mild DS	9.16667	2.90773	9.52381	1.78115	47.9892	10.0405	14.5282
Moderate DS	10	3.53079	9.52381	6.78479	56.4817	11.9683	25.9064
Severe DS	14.1667	7.90021	10.4762	8.96902	63.2947	15.641	31.8236
Pathogen	10	3.85052	9.04762	1.11111	42.856	6.27227	19.8854
Mild CS	15.8333	6.54378	11.9048	6.81154	54.7325	10.597	20.5625
Moderate CS	24.1667	7.15116	12.8571	7.51056	65.5932	19.1111	27.9697
Severe CS	26.6667	14.1228	16.6667	18.6015	66.3651	20.4604	35.2035
Grant mean	14.271	5.9932	11.071	6.5243	54.057	11.761	23.433
CV	16.18	19.8	41.7	35.46	8.29	15.71	17.66
LSD at p<0.05	5.4604	2.8066	8.0858	5.4711	7.8507	4.3702	7.2458

## Sheet: Table 2. Field-1 2014-15
Supplementary File S4 Raw data for figures and tables presented in the manuscript.
Treatments	Infected Plants	Total Plants	DRR DI %
B1-Control	2	60	3.33333		Treatments	B1	B2	B3	B4	Average		LSD All-Pairwise Comparisons Test of V003 for V001						Randomized Complete Block AOV Table for V003
B1-Mild DS	2	60	3.33333		Control	3.33333	3.33333	3.33333	5	3.75
B1-Moderate DS	5	60	8.33333		Mild DS	3.33333	5	8.33333	11.6667	7.08333		V001	Mean	Homogeneous Groups				Source	DF	SS	MS	F	P
B1-Severe DS	3	60	5		Moderate DS	8.33333	8.33333	13.3333	15	11.25		Severe CS	19.583	A				V002	3	539.24	179.745
B1-Pathogen	2	60	3.33333		Severe DS	5	5	20	28.3333	14.5833		Severe DS	14.583	AB				V001	7	639.93	91.419	4.39	0.0038
B1-Mild CS	9	60	15		Pathogen	3.33333	5	13.3333	13.3333	8.75		Moderate CS	11.667	BC				Error	21	437.15	20.817
B1-Moderate CS	4	60	6.66667		Mild CS	15	10	8.33333	10	10.8333		Moderate DS	11.25	BC				Total	31	1616.32
B1-Severe CS	10	60	16.6667		Moderate CS	6.66667	5	15	20	11.6667		Mild CS	10.833	BC
B2-Control	2	60	3.33333		Severe CS	16.6667	8.33333	26.6667	26.6667	19.5833		Pathogen	8.75	BCD				Grand Mean	10.937
B2-Mild DS	3	60	5									Mild DS	7.083	CD				CV	41.71
B2-Moderate DS	5	60	8.33333									Control	3.75	D
B2-Severe DS	3	60	5
B2-Pathogen	3	60	5									Alpha	0.05	Standard Error for Comparison	3.2262
B2-Mild CS	6	60	10									Critical T Value	2.08	Critical Value for Comparison	6.7093
B2-Moderate CS	3	60	5									There are 4 groups (A, B, etc.) in which the means
B2-Severe CS	5	60	8.33333									are not significantly different from one another.
B3-Control	2	60	3.33333
B3-Mild DS	5	60	8.33333
B3-Moderate DS	8	60	13.3333
B3-Severe DS	12	60	20
B3-Pathogen	8	60	13.3333
B3-Mild CS	5	60	8.33333
B3-Moderate CS	9	60	15
B3-Severe CS	16	60	26.6667
B4-Control	3	60	5
B4-Mild DS	7	60	11.6667
B4-Moderate DS	9	60	15
B4-Severe DS	17	60	28.3333
B4-Pathogen	8	60	13.3333
B4-Mild CS	6	60	10
B4-Moderate CS	12	60	20
B4-Severe CS	16	60	26.6667

[truncated: 42 more sheets: Table 2. Field-2 2014-15, Table 2. Field-1 2015-16, Table 2. Field-2 2015-16, Table 2. Field-1 2016-17, Table 2. Field-2 2016-17, Table 2. Field-1 2017-18, Table 2. Field-2 2017-18, Table 2. Final table, Table. 3 Field-1 2015-16, Table. 3 Field-2 2015-16, Table. 3 Field-1 2016-17, Table. 3 Field-2 2016-17, Table. 3 Field-1 2017-18, Table. 3 Field-2 2017-18, Table. 3 final table, Figure S1 A, Figure S1 B, Figure S1 C, Figure S1 D, Figure S6 2015-16 …]
